# Supplementary material for: Histone demethylase JMJD2B/KDM4B regulates transcriptional program via distinctive epigenetic targets and protein interactors for the maintenance of trophoblast stem cells
Source: Sci Rep. 2021 Jan 13;11:884. doi: 10.1038/s41598-020-79601-7 (PMC7806742; doi:10.1038/s41598-020-79601-7)
Supplement: Supplementary file 2 — Supplementary Information 2. [file 41598_2020_79601_MOESM2_ESM.xlsx]

## Sheet: zfpkm_inf_for_bed
Supplementary Table 1. ChIP-seq analysis of the Jmjd2b, H3K9me3 and H3K36me enrichment patterns in TSCs
		Promoter (-3kb - +0.5kb TSS)								Gene body
		Jmjd2b			H3K9me3			H3K36me3		Jmjd2b			H3K9me3			H3K36me3
Ensembl_id	Gene name	D0	D2	D6	D0	D2	D6	D0		D0	D2	D6	D0	D2	D6	D0		D0_Status (Active = 1, Silence = 0)	D2_Status (Active = 1, Silence = 0)	D6_Status (Active = 1, Silence = 0)	D0 vs. D2 upregulated	D0 vs. D2 downregulated	D2 vs. D6 upregulated	D2 vs. D6 downregulated
ENSMUSG00000102693	4933401J01Rik	0	0	0	0	0	0	0		0	0	0	0	0	0	0		0	0	0	0	0	0	0
ENSMUSG00000064842	Gm26206	0	0	0	0	0	0	0		0	0	0	0	0	0	0		0	0	0	0	0	0	0
ENSMUSG00000051951	Xkr4	1	1	1	1	1	1	0		0	0	0	0	0	0	0		0	0	0	0	0	0	0
ENSMUSG00000102851	Gm18956	0	0	0	1	0	1	0		0	0	0	0	0	0	0		0	0	0	0	0	0	0
ENSMUSG00000103377	Gm37180	0	0	0	0	0	0	0		0	0	0	0	0	0	0		0	0	0	0	0	0	0
ENSMUSG00000104017	Gm37363	0	0	0	0	0	0	0		0	0	0	0	0	0	0		0	0	0	0	0	0	0
ENSMUSG00000103025	Gm37686	0	0	0	0	0	0	0		0	0	0	0	0	0	0		0	0	0	0	0	0	0
ENSMUSG00000089699	Gm1992	0	0	0	0	0	0	0		0	0	0	0	0	0	0		0	0	0	0	0	0	0
ENSMUSG00000103201	Gm37329	0	0	0	0	0	0	0		0	0	0	0	0	0	0		0	0	0	0	0	0	0
ENSMUSG00000103147	Gm7341	0	0	0	0	0	1	0		1	1	1	1	0	1	0		0	0	0	0	0	0	0
ENSMUSG00000103161	Gm38148	0	0	0	0	0	0	0		0	0	0	0	0	0	0		0	0	0	0	0	0	0
ENSMUSG00000102331	Gm19938	0	0	0	0	0	0	0		0	0	0	0	0	0	0		0	0	0	0	0	0	0
ENSMUSG00000102348	Gm10568	0	0	0	0	0	0	0		0	0	0	0	0	0	0		0	0	0	0	0	0	0
ENSMUSG00000102592	Gm38385	0	0	0	0	0	0	0		0	0	0	0	0	0	0		0	0	0	0	0	0	0
ENSMUSG00000088333	Gm27396	0	0	0	0	0	1	0		0	0	0	0	0	0	0		0	0	0	0	0	0	0
ENSMUSG00000102343	Gm37381	0	0	0	1	1	1	0		0	0	0	0	0	0	0		0	0	0	0	0	0	0
ENSMUSG00000025900	Rp1	0	0	0	0	0	0	0		0	0	0	0	0	0	0		0	0	0	0	0	0	0
ENSMUSG00000102948	Gm6101	0	0	0	0	0	0	0		1	1	1	1	1	1	0		0	0	0	0	0	0	0
ENSMUSG00000104123	Gm37483	0	0	0	0	0	0	0		0	0	0	0	0	0	0		0	0	0	0	0	0	0
ENSMUSG00000025902	Sox17	1	0	0	1	1	1	0		1	1	1	0	0	1	0		0	0	0	0	0	0	0
ENSMUSG00000104238	Gm37587	0	0	0	1	1	1	0		1	0	1	1	1	1	0		0	0	0	0	0	0	0
ENSMUSG00000102269	Gm7357	0	0	0	1	1	1	0		1	1	1	1	1	1	0		0	0	0	0	0	0	0
ENSMUSG00000096126	Gm22307	0	0	0	0	1	0	0		0	0	0	0	0	0	0		0	0	0	0	0	0	0
ENSMUSG00000103003	Gm38076	0	0	0	0	0	0	0		0	0	0	0	0	1	0		0	0	0	0	0	0	0
ENSMUSG00000104328	Gm37323	0	0	0	0	0	0	0		0	0	0	0	0	0	0		0	0	0	0	0	0	0
ENSMUSG00000102735	Gm7369	0	0	0	1	1	1	0		0	1	0	1	1	0	0		0	0	0	0	0	0	0
ENSMUSG00000098104	Gm6085	1	0	0	1	1	0	0		1	1	1	1	1	1	1		0	0	0	0	0	0	0
ENSMUSG00000102175	Gm6119	0	0	0	0	0	0	0		0	0	0	1	0	0	0		0	0	0	0	0	0	0
ENSMUSG00000088000	Gm25493	0	0	0	0	0	0	0		0	0	0	0	0	0	0		0	0	0	0	0	0	0
ENSMUSG00000103265	Gm2053	0	0	0	0	1	0	0		0	0	0	1	1	0	0		0	0	0	0	0	0	0
ENSMUSG00000103922	Gm6123	0	0	0	0	0	0	0		1	1	1	0	1	0	1		1	1	1	0	0	0	0
ENSMUSG00000033845	Mrpl15	1	1	1	0	0	0	0		0	0	0	0	0	0	1		1	1	1	0	0	0	1
ENSMUSG00000102275	Gm37144	0	0	0	0	0	0	1		0	0	0	0	0	0	0		0	1	0	1	0	0	0
ENSMUSG00000025903	Lypla1	1	1	1	0	0	0	0		0	0	0	0	0	0	0		1	1	1	0	0	0	0
ENSMUSG00000104217	Gm37988	1	1	1	0	0	0	0		0	0	0	0	0	0	0		1	1	1	0	0	0	0
ENSMUSG00000033813	Tcea1	1	1	1	0	0	0	0		0	0	0	0	0	0	1		1	1	1	0	0	0	0
ENSMUSG00000062588	Gm6104	0	0	0	0	0	0	1		0	0	0	0	0	0	1		0	0	0	0	0	0	0
ENSMUSG00000103280	Gm37277	0	0	0	0	0	0	0		0	0	0	0	0	0	1		0	0	0	0	0	0	0
ENSMUSG00000002459	Rgs20	0	0	0	0	0	0	0		0	0	0	0	0	0	0		0	0	0	0	0	0	0
ENSMUSG00000091305	Gm17100	0	0	0	0	0	0	0		0	1	0	0	0	0	0		0	0	0	0	0	0	0
ENSMUSG00000102653	Gm37079	0	0	0	0	0	0	0		0	0	0	0	0	0	0		0	0	0	0	0	0	0
ENSMUSG00000085623	Gm16041	0	0	0	0	0	0	0		0	0	0	0	0	0	0		0	0	0	0	0	0	0
ENSMUSG00000091665	Gm17101	0	0	0	1	1	1	0		0	0	0	0	0	0	0		0	0	0	0	0	0	0
ENSMUSG00000033793	Atp6v1h	0	0	0	0	0	0	0		0	0	0	0	0	0	1		1	1	1	0	0	0	0
ENSMUSG00000104352	Gm7182	1	0	1	1	1	1	0		1	1	1	1	1	1	0		0	0	0	0	0	0	0
ENSMUSG00000104046	Gm37567	0	0	0	0	0	1	0		0	0	0	0	0	1	0		0	0	0	0	0	0	0
ENSMUSG00000102907	Gm38264	0	0	0	0	0	0	0		0	0	0	0	0	0	0		0	0	0	0	0	0	0
ENSMUSG00000025905	Oprk1	1	1	0	0	0	1	0		0	0	0	0	0	0	0		0	0	0	0	0	0	0
ENSMUSG00000103936	Gm36965	0	0	0	0	1	0	0		0	0	0	0	0	0	0		0	0	0	0	0	0	0
ENSMUSG00000093015	Gm22463	0	0	0	0	0	0	0		1	0	0	1	0	0	0		0	0	0	0	0	0	0
ENSMUSG00000103519	Gm37429	0	0	0	0	0	0	0		0	0	0	0	0	0	0		0	0	0	0	0	0	0
ENSMUSG00000033774	Npbwr1	1	1	1	0	0	0	0		1	1	1	0	0	0	0		0	0	0	0	0	0	0
ENSMUSG00000103090	Gm19214	0	0	0	0	0	0	0		0	0	0	0	0	0	0		0	0	0	0	0	0	0
ENSMUSG00000025907	Rb1cc1	0	0	0	0	0	0	0		0	0	0	0	0	0	0		1	1	1	0	0	1	0
ENSMUSG00000090031	4732440D04Rik	1	1	1	0	0	0	0		1	1	1	0	0	0	0		1	1	1	0	0	0	0
ENSMUSG00000087247	Fam150a	1	1	1	0	0	0	0		0	0	0	0	0	0	0		0	0	0	0	0	0	0
ENSMUSG00000103355	Gm2147	0	0	0	0	0	0	0		0	0	0	0	0	0	0		0	0	0	0	0	0	0
ENSMUSG00000102706	Gm7417	1	1	1	0	0	0	0		1	1	1	0	0	1	0		0	0	0	0	0	0	0
ENSMUSG00000103845	Gm19026	1	1	1	0	1	0	0		1	1	1	1	1	1	0		0	0	0	0	0	0	0
ENSMUSG00000033740	St18	0	0	0	0	0	0	0		0	0	0	0	0	0	0		0	0	0	0	0	0	0
ENSMUSG00000103329	Gm42492	0	0	0	0	0	0	0		0	0	0	0	0	0	0		0	0	0	0	0	0	0
ENSMUSG00000104385	Gm7449	0	0	0	0	0	0	0		0	0	0	0	0	0	0		0	0	0	0	0	0	0
ENSMUSG00000102135	Gm37108	0	0	0	0	1	1	0		0	0	0	1	1	1	0		1	0	0	0	0	0	0
ENSMUSG00000103282	Gm37275	0	0	0	1	1	1	0		0	0	0	0	0	0	0		0	0	0	0	0	0	0
ENSMUSG00000102534	Gm37225	0	0	0	0	0	0	0		1	1	1	1	1	0	0		0	0	0	0	0	0	0
ENSMUSG00000102213	Gm37489	0	0	0	0	0	0	0		1	1	1	1	1	0	0		0	0	0	0	0	0	0
ENSMUSG00000103629	Gm5694	0	0	0	0	0	0	0		0	0	0	0	0	0	0		0	0	0	0	0	0	0
ENSMUSG00000051285	Pcmtd1	1	1	1	0	0	0	0		0	0	0	0	0	0	0		1	1	1	0	0	1	0
ENSMUSG00000098201	Gm26983	0	0	0	0	0	0	0		0	0	1	0	0	0	1		0	0	0	0	0	0	0
ENSMUSG00000103509	Gm38372	0	0	0	0	0	0	0		0	0	0	0	0	0	0		0	1	1	0	0	0	0
ENSMUSG00000048538	Gm9826	0	0	0	0	0	0	0		1	1	1	1	1	1	1		1	1	0	0	1	0	1
ENSMUSG00000103709	Nras-ps2	0	0	0	1	1	1	0		0	0	0	0	0	0	0		0	0	0	0	0	0	0
ENSMUSG00000077244	Gm23274	0	0	0	0	0	0	0		0	0	0	0	0	0	0		0	0	0	0	0	0	0
ENSMUSG00000102768	Gm19002	0	0	0	0	0	0	0		0	0	0	0	0	0	0		0	0	0	0	0	0	0
ENSMUSG00000097797	Gm26901	1	1	1	0	0	0	0		0	0	0	0	0	0	0		1	0	0	0	0	0	0
ENSMUSG00000103498	Gm18984	0	0	0	0	0	0	0		0	0	0	0	0	0	0		0	0	0	0	0	0	0
ENSMUSG00000103067	Gm30414	0	1	0	1	0	0	0		0	0	0	0	0	0	0		0	0	0	0	0	0	0
ENSMUSG00000102320	Gm37791	0	0	0	0	0	0	0		1	1	1	1	1	0	0		0	0	0	0	0	0	0
ENSMUSG00000104226	Gm7470	0	0	0	0	0	0	0		0	0	0	0	0	0	0		0	0	0	0	0	0	0
ENSMUSG00000103903	Rps2-ps2	0	0	0	0	0	0	0		1	1	1	1	1	1	0		0	0	0	0	0	0	0
ENSMUSG00000103557	Gm38216	0	0	0	0	0	0	0		0	0	0	0	0	0	0		0	0	0	0	0	0	0
ENSMUSG00000025909	Sntg1	1	1	0	0	1	1	0		0	0	0	0	0	0	0		0	0	0	0	0	0	0
ENSMUSG00000102647	Gm38024	0	0	0	0	0	0	0		0	0	0	0	0	0	0		0	0	0	0	0	0	0
ENSMUSG00000086235	Gm16284	1	0	0	1	1	1	0		1	1	1	0	0	1	0		0	0	0	0	0	0	0
ENSMUSG00000102253	Gm38259	0	0	0	0	0	0	0		0	0	0	0	0	0	0		0	0	0	0	0	0	0
ENSMUSG00000093970	Gm23358	0	0	0	0	0	1	0		1	1	0	1	1	1	1		0	0	0	0	0	0	0
ENSMUSG00000103884	Gm37005	0	0	0	0	0	0	0		0	0	0	0	0	0	0		0	0	0	0	0	0	0
ENSMUSG00000084353	Gm15452	0	0	0	1	0	1	0		1	0	0	1	1	0	0		1	1	0	0	0	0	0
ENSMUSG00000103933	Gm36964	0	0	0	0	0	0	0		0	1	1	1	1	1	1		0	1	0	0	0	0	0
ENSMUSG00000076135	Gm24276	0	0	0	0	0	0	0		0	0	0	0	0	0	0		0	1	0	0	0	0	0
ENSMUSG00000086195	Gm6152	0	0	0	0	0	1	0		1	1	1	1	1	1	0		0	0	0	0	0	0	0
ENSMUSG00000104504	Gm7445	1	0	0	1	1	1	0		1	1	1	1	1	1	0		0	0	0	0	0	0	0
ENSMUSG00000066693	Gm7493	0	0	0	0	0	0	0		0	0	1	1	0	1	0		0	0	0	0	0	0	0
ENSMUSG00000102316	Gm37629	0	0	0	0	0	0	0		0	0	0	0	0	0	0		0	0	0	0	0	0	0
ENSMUSG00000103819	Gm38008	0	0	0	0	0	0	0		0	0	0	0	0	0	0		0	0	0	0	0	0	0
ENSMUSG00000102871	Gm37143	0	0	0	0	0	0	0		0	0	0	0	0	0	0		0	0	0	0	0	0	0
ENSMUSG00000101571	Gm6187	0	0	0	0	0	0	0		0	1	1	0	1	1	0		0	0	0	0	0	0	0
ENSMUSG00000104428	Gm18299	0	0	0	0	0	0	0		0	0	1	0	0	1	0		0	0	0	0	0	0	0
ENSMUSG00000102272	Gm7512	0	0	0	0	0	0	0		0	0	0	0	0	0	0		0	0	0	0	0	0	0
ENSMUSG00000065625	Gm24765	0	0	0	0	0	0	0		0	0	0	0	0	0	0		0	0	0	0	0	0	0
ENSMUSG00000103411	Gm18300	0	0	0	0	0	0	0		0	0	0	0	0	0	0		0	0	0	0	0	0	0
ENSMUSG00000061024	Rrs1	1	1	1	0	0	0	0		1	1	1	1	1	1	0		1	1	1	0	0	0	1
ENSMUSG00000025911	Adhfe1	0	0	0	1	0	1	0		0	0	0	0	0	0	0		0	0	1	0	0	1	0
ENSMUSG00000079671	2610203C22Rik	0	0	0	0	0	0	0		0	0	0	0	0	0	0		0	0	0	0	0	0	0
ENSMUSG00000081441	Gm6161	0	0	0	0	0	0	0		0	0	1	1	0	0	0		0	0	0	0	0	0	0
ENSMUSG00000067879	3110035E14Rik	0	0	0	0	0	0	0		0	0	0	0	0	0	0		0	0	0	0	0	0	0
ENSMUSG00000099827	Gm29520	0	0	0	0	1	0	0		1	1	1	0	1	0	0		0	0	0	0	0	0	0
ENSMUSG00000025912	Mybl1	1	1	1	0	0	0	0		0	0	0	0	0	0	0		1	1	1	0	0	0	0
ENSMUSG00000045210	Vcpip1	1	1	1	0	0	0	0		0	0	0	0	0	0	1		1	1	1	0	0	0	0
ENSMUSG00000097893	1700034P13Rik	0	0	0	0	0	0	1		0	0	0	0	0	0	0		1	1	1	0	0	0	0
ENSMUSG00000025915	Sgk3	1	1	1	1	1	1	0		0	0	0	0	0	0	0		1	1	1	0	1	0	0
ENSMUSG00000046334	Gm6195	0	0	0	0	0	0	0		0	0	0	0	0	0	0		0	0	0	0	0	0	0
ENSMUSG00000088916	Gm22607	0	0	0	1	0	0	0		0	1	1	0	1	0	0		0	0	0	0	0	0	0
ENSMUSG00000046101	Mcmdc2	0	0	0	0	0	0	0		0	0	0	0	0	0	0		0	0	0	0	0	0	0
ENSMUSG00000098234	Snhg6	1	1	1	0	0	0	0		0	1	1	0	0	0	1		1	1	1	0	1	0	0
ENSMUSG00000093178	Snord87	0	0	0	0	0	0	1		0	0	0	0	0	0	1		0	0	0	0	0	0	0
ENSMUSG00000099032	Tcf24	1	1	1	0	0	0	0		0	1	1	0	0	0	0		1	1	1	0	0	0	0
ENSMUSG00000104025	E330040D14Rik	1	1	1	0	0	0	0		1	1	1	0	1	1	0		0	0	0	0	0	0	0
ENSMUSG00000025916	Ppp1r42	1	1	1	0	0	0	0		0	0	0	0	0	0	0		0	0	0	0	0	0	0
ENSMUSG00000087199	Gm15818	0	0	0	0	0	0	0		0	0	0	0	0	0	0		0	0	0	0	0	0	0
ENSMUSG00000095780	Gm24674	0	0	0	0	0	0	0		1	0	0	0	0	0	0		0	0	0	0	0	0	0
ENSMUSG00000025917	Cops5	1	1	1	0	0	0	0		0	0	0	0	0	0	1		1	1	1	0	0	0	0
ENSMUSG00000056763	Cspp1	1	1	1	0	0	0	1		0	0	0	0	0	0	1		1	1	1	0	0	0	0
ENSMUSG00000102356	1700047N06Rik	0	0	0	0	0	0	1		0	0	0	0	0	0	0		0	0	0	0	0	0	0
ENSMUSG00000067851	Arfgef1	1	1	1	0	0	0	0		0	0	0	0	0	0	1		1	1	1	0	0	0	0
ENSMUSG00000088153	Gm26348	0	0	0	0	0	0	1		0	0	0	0	0	0	1		0	0	0	0	0	0	0
ENSMUSG00000042501	Cpa6	1	1	1	0	1	0	0		0	0	0	0	0	0	0		0	0	0	0	0	0	0
ENSMUSG00000103810	Gm38005	0	0	0	0	0	0	0		0	0	0	0	0	0	0		0	0	0	0	0	0	0
ENSMUSG00000083422	Gm15604	0	0	0	0	0	0	0		0	0	0	0	0	0	0		0	0	0	0	0	0	0
ENSMUSG00000094979	Gm25253	0	0	0	0	0	0	0		0	0	0	0	0	0	0		0	0	0	0	0	0	0
ENSMUSG00000081417	Gm15603	1	0	0	1	1	1	0		1	1	1	1	1	1	0		0	0	0	0	0	0	0
ENSMUSG00000103448	Gm37133	0	0	0	0	0	0	0		0	0	0	0	0	0	0		0	0	0	0	0	0	0
ENSMUSG00000100212	Gm5522	0	0	0	0	0	0	0		1	1	1	1	1	1	1		0	0	0	0	0	0	0
ENSMUSG00000100648	Gm28659	0	0	0	1	1	1	0		1	1	1	1	1	1	0		0	0	0	0	0	0	0
ENSMUSG00000088585	Gm22963	0	0	0	0	0	0	0		0	0	0	0	0	0	0		0	0	0	0	0	0	0
ENSMUSG00000048960	Prex2	1	1	1	0	0	0	0		0	0	0	0	0	0	0		1	1	1	0	1	1	0
ENSMUSG00000077318	Gm24173	0	0	0	0	0	0	0		0	0	0	0	0	0	0		0	0	0	0	0	0	0
ENSMUSG00000101827	Gm28686	0	0	0	0	0	0	0		1	1	1	0	0	1	0		0	0	0	0	0	0	0
ENSMUSG00000103494	Gm37410	0	0	0	1	1	1	0		0	0	0	0	0	0	0		0	0	0	0	0	0	0
ENSMUSG00000057715	A830018L16Rik	1	1	1	0	0	0	0		0	0	0	0	0	0	0		0	0	0	0	0	0	0
ENSMUSG00000103825	Gm38178	0	0	0	0	0	0	0		0	0	0	0	0	0	0		0	0	0	0	0	0	0
ENSMUSG00000099845	Gm29273	0	0	0	0	0	0	0		1	1	1	1	1	1	0		0	0	0	0	0	0	0
ENSMUSG00000103561	Gm38069	0	0	0	0	0	0	0		0	0	0	0	0	0	0		0	0	0	0	0	0	0
ENSMUSG00000101610	Gm7560	0	0	0	0	0	0	0		1	1	1	1	1	1	0		0	0	0	0	0	0	0
ENSMUSG00000093864	Gm22633	0	0	0	0	0	0	0		0	0	0	1	0	0	0		0	0	0	0	0	0	0
ENSMUSG00000098555	Mir6341	0	0	0	0	0	0	0		0	0	0	0	0	0	0		0	0	0	0	0	0	0
ENSMUSG00000097628	Gm2383	0	0	0	0	0	1	0		1	1	1	1	1	1	0		0	0	0	0	0	0	0
ENSMUSG00000098163	Gm6216	0	0	0	0	0	0	0		1	1	1	1	1	1	0		0	0	0	0	0	0	0
ENSMUSG00000097171	Gm17644	0	0	0	1	0	1	0		0	0	0	0	0	0	0		0	0	0	0	0	0	0
ENSMUSG00000101314	Gm29663	0	0	0	0	0	0	0		0	1	0	0	0	0	0		0	0	0	0	0	0	0
ENSMUSG00000016918	Sulf1	1	0	0	0	0	0	0		0	0	0	0	0	0	0		0	0	0	0	0	0	0
ENSMUSG00000025938	Slco5a1	1	1	1	1	0	1	0		0	0	0	0	0	0	0		0	0	0	0	0	0	0
ENSMUSG00000104518	Gm37162	0	0	0	0	1	0	0		0	0	0	0	0	0	0		0	0	0	0	0	0	0
ENSMUSG00000069620	Gm5250	0	0	0	1	1	0	0		1	1	0	1	1	0	0		0	0	0	0	0	0	0
ENSMUSG00000099498	Gm29283	0	0	0	1	0	0	0		1	0	1	0	0	0	0		0	0	0	0	0	0	0
ENSMUSG00000042414	Prdm14	1	0	0	1	0	1	0		1	1	1	0	0	0	0		0	0	0	0	0	0	0
ENSMUSG00000005886	Ncoa2	1	1	1	0	1	0	0		0	0	0	0	0	0	0		1	1	1	1	0	0	0
ENSMUSG00000103506	Gm38376	0	0	0	0	0	1	1		0	0	0	0	0	0	1		0	0	0	0	0	0	0
ENSMUSG00000103495	Gm37409	0	0	0	0	0	0	0		0	0	0	0	0	0	0		0	0	0	0	0	0	0
ENSMUSG00000099183	Gm27881	0	0	0	0	0	0	0		0	0	0	0	0	0	0		0	0	0	0	0	0	0
ENSMUSG00000102639	Gm38223	0	0	0	0	0	0	0		1	1	1	0	0	0	1		0	0	0	0	0	0	0
ENSMUSG00000104170	Gm37702	0	0	0	0	0	0	0		0	0	0	0	0	0	0		0	0	0	0	0	0	0
ENSMUSG00000087782	Gm23169	0	0	0	0	0	0	0		0	0	0	0	0	0	0		0	0	0	0	0	0	0
ENSMUSG00000103085	Gm38120	0	0	0	0	0	0	0		0	0	0	0	0	0	0		0	0	0	0	0	0	0
ENSMUSG00000102664	Gm38380	0	0	0	0	0	0	0		0	0	0	0	0	0	0		0	0	0	0	0	0	0
ENSMUSG00000101476	Gm29570	0	0	0	0	0	0	0		0	0	0	0	0	0	0		0	0	0	0	0	0	0
ENSMUSG00000101171	Gm7593	0	0	0	0	0	0	0		1	0	1	0	0	1	0		0	0	0	0	0	0	0
ENSMUSG00000025935	Tram1	1	1	1	0	0	0	0		0	0	0	0	0	0	1		1	1	1	1	0	1	0
ENSMUSG00000025937	Lactb2	1	1	1	0	0	0	0		0	0	0	0	0	0	1		1	1	1	0	0	0	0
ENSMUSG00000102982	Gm38319	0	0	0	0	1	0	1		0	0	0	0	0	0	1		0	0	1	0	0	0	0
ENSMUSG00000067813	Xkr9	0	0	0	0	0	0	0		0	0	0	0	0	0	0		0	0	0	0	0	0	0
ENSMUSG00000077368	Gm26273	0	0	0	0	0	0	0		0	0	0	0	0	0	0		0	0	0	0	0	0	0
ENSMUSG00000097711	Gm5523	0	0	0	0	0	0	0		0	1	1	1	1	0	0		1	1	1	0	1	0	0
ENSMUSG00000102166	Gm36947	0	0	0	0	0	1	0		0	0	0	0	0	0	0		0	0	0	0	0	0	0
ENSMUSG00000089358	Gm25491	0	0	0	0	0	0	0		0	0	0	0	0	0	0		0	0	0	0	0	0	0
ENSMUSG00000104209	Gm37400	1	0	0	1	1	1	0		0	0	0	0	0	0	0		0	0	0	0	0	0	0
ENSMUSG00000025932	Eya1	1	1	0	0	0	0	0		0	0	0	0	0	0	0		0	0	0	0	0	0	0
ENSMUSG00000095853	Gm22616	0	0	0	0	0	0	0		0	1	0	0	0	0	0		0	0	0	0	0	0	0
ENSMUSG00000102588	Gm37444	0	0	0	0	0	0	0		0	0	0	0	0	0	0		0	0	0	0	0	0	0
ENSMUSG00000054493	Gm9947	0	0	0	1	1	1	0		0	0	0	0	0	0	0		0	0	0	0	0	0	0
ENSMUSG00000025930	Msc	1	1	1	1	0	1	0		1	1	1	0	0	1	0		1	0	0	0	1	0	0
ENSMUSG00000103492	Gm37412	0	0	0	0	0	0	0		0	0	0	0	0	0	0		0	0	0	0	0	0	0
ENSMUSG00000081201	Smt3h2-ps4	0	0	0	0	0	0	0		1	1	0	0	1	0	0		0	0	0	0	0	0	0
ENSMUSG00000082193	Rpl5-ps1	0	0	0	0	0	0	0		0	0	0	0	0	0	1		0	0	0	0	0	0	0
ENSMUSG00000032769	Trpa1	1	0	0	0	0	0	0		0	0	0	0	0	0	0		0	0	0	0	0	0	0
ENSMUSG00000088159	Gm26345	0	0	0	1	1	1	0		0	0	0	0	0	0	0		0	0	0	0	0	0	0
ENSMUSG00000073737	Gm10566	0	0	0	0	1	1	0		1	1	1	1	1	1	0		1	1	1	0	0	0	0
ENSMUSG00000092083	Kcnb2	1	1	1	1	1	1	0		0	0	0	0	0	0	0		0	0	0	0	0	0	0
ENSMUSG00000102937	Gm38116	0	0	0	0	0	1	0		0	0	0	0	0	0	0		0	0	0	0	0	0	0
ENSMUSG00000104149	Gm37138	0	0	0	1	1	1	0		0	0	0	0	0	0	0		0	0	0	0	0	0	0
ENSMUSG00000088829	Gm25227	0	0	0	0	0	0	0		0	0	0	0	0	0	0		0	0	0	0	0	0	0
ENSMUSG00000077377	Gm25168	0	0	0	1	1	0	0		0	0	0	0	1	0	0		0	0	0	0	0	0	0
ENSMUSG00000101652	Gm6060	0	0	0	1	1	1	0		1	1	0	1	1	1	0		0	0	0	0	0	0	0
ENSMUSG00000100814	Gm28669	0	0	0	1	1	1	0		0	0	0	1	1	1	0		0	0	0	0	0	0	0
ENSMUSG00000025925	Terf1	1	1	1	1	1	0	0		0	0	0	0	0	0	1		1	1	1	0	1	0	1
ENSMUSG00000104379	Gm37509	0	0	0	0	0	0	1		0	0	0	0	0	0	1		0	0	0	0	0	0	0
ENSMUSG00000032719	Sbspon	1	1	1	0	0	0	0		0	0	0	0	0	0	0		0	0	0	0	0	0	0
ENSMUSG00000088943	Gm23259	0	0	0	0	0	0	0		1	0	0	1	1	0	0		0	0	0	0	0	0	0
ENSMUSG00000100652	Gm7634	0	0	0	1	1	0	0		0	0	0	0	0	0	0		0	0	0	0	0	0	0
ENSMUSG00000067795	4930444P10Rik	1	1	1	0	0	0	0		0	0	0	0	0	0	0		0	0	0	0	0	0	0
ENSMUSG00000043716	Rpl7	1	1	1	0	0	0	0		0	0	1	0	0	0	1		1	1	1	0	0	0	0
ENSMUSG00000025921	Rdh10	1	1	1	0	0	0	1		0	0	0	0	0	0	1		1	1	1	1	0	0	0
ENSMUSG00000104165	Gm38249	0	0	0	0	0	0	0		0	0	0	0	0	0	0		0	0	0	0	0	0	0
ENSMUSG00000100868	Gm28095	1	1	1	0	0	0	0		0	0	0	0	0	0	0		0	0	0	0	0	0	0
ENSMUSG00000025920	Stau2	1	1	1	0	0	0	0		0	0	0	0	0	0	0		1	1	1	0	0	1	0
ENSMUSG00000089982	Gm7568	0	0	0	0	0	0	0		0	0	0	0	0	0	0		0	0	0	0	0	0	0
ENSMUSG00000025939	Ube2w	1	1	1	0	0	0	0		0	0	0	0	0	0	0		1	1	1	0	0	0	0
ENSMUSG00000102457	Gm38342	1	1	1	0	0	0	0		1	1	1	0	0	0	0		0	0	0	0	0	0	0
ENSMUSG00000079658	Eloc	0	1	1	0	0	0	0		0	0	0	0	0	0	1		1	1	1	0	0	0	0
ENSMUSG00000097744	D030040B21Rik	0	1	1	0	0	0	0		0	0	0	0	0	0	0		0	0	0	0	0	0	0
ENSMUSG00000100959	Gm7654	0	0	0	0	0	0	0		0	0	0	0	0	0	0		0	0	0	0	0	0	0
ENSMUSG00000025940	Tmem70	1	1	1	0	0	0	0		0	0	0	0	0	0	1		1	1	1	0	0	0	0
ENSMUSG00000025779	Ly96	0	0	0	0	0	0	0		0	0	0	0	0	0	0		1	1	1	0	0	1	0
ENSMUSG00000100093	Gm29649	0	0	0	0	1	0	0		1	1	1	1	1	1	0		0	0	0	0	0	0	0
ENSMUSG00000091020	Gm5828	0	0	0	1	1	1	0		1	1	1	1	1	1	1		1	1	1	0	0	0	0
ENSMUSG00000101640	Gm28376	0	0	0	1	1	1	0		0	0	0	0	0	0	0		0	0	0	0	0	0	0
ENSMUSG00000104133	4921511E07Rik	0	0	0	0	0	0	0		0	0	0	0	0	0	0		0	0	0	0	0	0	0
ENSMUSG00000042686	Jph1	1	1	1	0	0	0	0		0	0	0	0	0	0	0		1	1	1	0	1	0	1
ENSMUSG00000100110	Gm28783	1	0	0	0	0	0	0		0	0	0	0	0	0	0		0	0	0	0	0	0	0
ENSMUSG00000025777	Gdap1	0	0	0	1	1	1	0		0	0	0	0	0	0	0		0	0	0	0	0	0	0
ENSMUSG00000099899	Gm28784	0	0	0	0	0	0	0		0	0	0	0	0	0	0		0	0	0	0	0	0	0
ENSMUSG00000100272	Gm28785	0	0	0	0	0	0	0		0	0	0	0	0	0	0		0	0	0	0	0	0	0
ENSMUSG00000100398	Gm5251	0	0	0	0	0	1	0		1	1	1	0	0	1	0		0	0	0	0	0	0	0
ENSMUSG00000101589	Rbm6-ps1	0	0	0	1	1	1	0		0	0	0	0	0	0	0		0	0	0	0	0	0	0
ENSMUSG00000102048	Gm6075	0	0	0	0	0	0	0		0	0	0	0	0	0	0		0	0	0	0	0	0	0
ENSMUSG00000089534	Gm25166	0	0	0	0	0	0	0		0	0	0	1	0	0	0		0	0	0	0	0	0	0
ENSMUSG00000067780	Pi15	0	0	0	0	0	0	0		0	0	0	0	0	0	0		0	0	0	0	0	0	0
ENSMUSG00000100053	Gm28154	0	0	0	0	0	0	0		0	0	0	0	0	0	0		0	0	0	0	0	0	0
ENSMUSG00000085125	Gm16070	1	0	0	0	1	1	0		0	0	0	0	0	0	0		0	0	0	0	0	0	0
ENSMUSG00000025776	Crispld1	0	0	0	0	0	0	0		0	0	0	0	0	0	0		0	0	0	0	0	0	0
ENSMUSG00000099895	Gm28153	0	0	0	0	0	0	0		0	0	0	0	0	0	0		0	0	0	0	0	0	0
ENSMUSG00000100554	Gm7690	0	0	0	1	1	1	0		0	0	0	0	0	0	0		0	0	0	0	0	0	0
ENSMUSG00000099473	Gm18775	0	0	0	0	0	0	0		0	0	0	0	0	0	0		0	0	1	0	0	0	0
ENSMUSG00000099591	Gm17969	0	0	0	0	0	0	0		0	0	0	0	0	0	0		0	0	0	0	0	0	0
ENSMUSG00000109887	Gm28756	1	1	0	0	0	0	0		0	0	0	0	0	0	0		0	0	1	0	0	0	0
ENSMUSG00000102001	Gm28755	0	0	0	0	0	0	0		0	0	0	0	0	0	0		0	0	0	0	0	0	0
ENSMUSG00000101717	Gm45784	1	1	1	1	0	1	0		0	0	0	0	0	0	0		0	0	1	0	0	0	0
ENSMUSG00000025774	Crisp4	0	0	0	0	0	0	0		0	0	0	0	0	0	0		0	0	0	0	0	0	0
ENSMUSG00000070977	Defb44-ps	0	0	0	0	0	0	0		0	0	0	0	0	0	0		0	0	0	0	0	0	0
ENSMUSG00000073735	Defb18	0	0	0	0	0	0	0		0	0	0	0	0	0	0		0	0	0	0	0	0	0
ENSMUSG00000067773	Defb41	0	0	0	0	0	0	0		0	0	0	0	0	0	0		0	0	0	0	0	0	0
ENSMUSG00000101685	Gm17837	0	0	0	0	0	0	0		0	0	0	0	0	0	0		0	0	0	0	0	0	0
ENSMUSG00000101738	Gm29006	0	0	0	0	0	0	0		0	0	0	0	0	0	0		0	0	0	0	0	0	0
ENSMUSG00000101306	Gm5252	0	0	0	0	0	0	0		0	0	0	1	1	0	0		0	0	0	0	0	0	0
ENSMUSG00000088800	Gm24075	0	0	0	0	0	0	0		1	1	0	1	1	0	0		0	0	0	0	0	0	0
ENSMUSG00000101644	Gm28343	0	0	0	1	0	0	0		0	0	0	1	0	0	0		0	0	0	0	0	0	0
ENSMUSG00000099433	Gm28344	0	0	0	0	0	0	0		0	0	0	0	1	0	0		0	0	0	0	0	0	0
ENSMUSG00000089787	Gm15825	1	0	0	1	1	1	0		0	0	0	0	0	0	0		0	0	0	0	0	0	0
ENSMUSG00000042596	Tfap2d	0	0	0	0	0	0	0		0	0	0	0	0	0	0		0	0	0	0	0	0	0
ENSMUSG00000100720	Gm10075	0	0	0	0	0	0	0		1	1	0	1	1	1	0		0	0	0	0	0	0	0
ENSMUSG00000025927	Tfap2b	0	0	0	0	0	0	0		0	0	0	0	0	0	0		0	0	0	0	0	0	0
ENSMUSG00000100538	Gm28340	0	0	0	0	0	0	0		0	0	0	0	0	0	0		0	0	0	0	0	0	0
ENSMUSG00000101117	Gm28341	0	0	0	0	0	0	0		0	0	0	0	0	0	0		0	0	0	0	0	0	0
ENSMUSG00000100204	Gm4849	0	0	0	0	0	0	0		1	1	1	1	1	1	0		0	0	0	0	0	0	0
ENSMUSG00000084668	Gm24633	0	0	0	0	0	0	0		0	0	0	0	0	0	0		0	0	0	0	0	0	0
ENSMUSG00000102597	Gm38382	0	0	0	0	0	0	0		0	0	0	0	0	0	0		0	0	0	0	0	0	0
ENSMUSG00000043760	Pkhd1	0	0	0	0	0	0	0		0	0	0	0	0	0	0		0	0	0	0	0	0	0
ENSMUSG00000104095	Gm37315	0	0	0	0	0	0	0		0	0	0	0	0	0	0		0	0	0	0	0	0	0
ENSMUSG00000089914	4930486I03Rik	0	0	0	0	0	0	0		0	0	0	0	0	0	0		0	0	0	0	0	0	0
ENSMUSG00000090142	Gm15795	0	0	0	0	0	0	0		0	0	0	0	0	0	0		0	0	0	0	0	0	0
ENSMUSG00000070175	Gm24162	0	0	0	0	0	0	0		0	0	0	1	0	0	0		0	0	0	0	0	0	0
ENSMUSG00000065559	Mir206	0	0	0	1	1	1	0		1	0	1	1	1	0	0		0	0	0	0	0	0	0
ENSMUSG00000099906	Gm28653	0	0	0	1	1	1	0		0	0	0	0	0	0	0		0	0	0	0	0	0	0
ENSMUSG00000025929	Il17a	0	0	0	0	0	0	0		0	0	0	0	0	0	0		0	0	0	0	0	0	0
ENSMUSG00000041872	Il17f	0	0	0	0	1	0	0		0	0	0	0	0	0	0		1	0	0	0	1	0	0
ENSMUSG00000041859	Mcm3	1	1	1	0	0	0	0		0	0	1	0	0	0	1		1	1	1	0	0	0	1
ENSMUSG00000099714	Gm20587	0	0	1	0	0	0	0		1	1	1	1	1	0	0		0	0	0	0	0	0	0
ENSMUSG00000102121	Gm28065	1	0	0	1	1	1	0		0	0	0	0	0	0	0		0	0	0	0	0	0	0
ENSMUSG00000088858	Gm24723	0	0	0	0	0	0	0		0	0	0	0	0	0	0		0	0	0	0	0	0	0
ENSMUSG00000097934	6720483E21Rik	1	1	1	0	1	0	0		1	1	1	0	0	0	0		0	0	0	0	0	0	0
ENSMUSG00000025931	Paqr8	1	1	1	0	0	0	0		0	0	0	0	0	0	0		1	1	1	0	0	1	0
ENSMUSG00000077314	Gm24171	0	0	0	0	0	0	0		1	0	1	0	0	0	0		0	0	0	0	0	0	0
ENSMUSG00000100929	Gm28064	0	0	0	0	0	0	0		0	0	0	0	0	0	0		0	0	0	0	0	0	0
ENSMUSG00000041809	Efhc1	1	1	1	0	0	0	0		0	0	0	0	0	0	0		1	1	1	0	1	1	0
ENSMUSG00000041779	Tram2	1	1	1	0	0	0	0		0	0	0	0	0	0	0		1	1	1	1	0	1	0
ENSMUSG00000099971	Gm28287	1	1	1	0	0	0	0		0	0	0	0	0	0	0		0	0	0	0	0	0	0
ENSMUSG00000100819	Gm2693	0	0	0	0	0	0	0		0	0	0	0	0	0	0		0	0	0	0	0	0	0
ENSMUSG00000025933	Tmem14a	1	1	1	0	0	0	0		1	1	1	0	0	0	0		1	1	1	0	0	0	1
ENSMUSG00000102633	Gm38224	0	0	0	0	0	0	0		0	0	0	0	0	0	0		1	0	0	0	1	0	0
ENSMUSG00000025934	Gsta3	0	0	0	0	0	0	0		0	0	0	0	0	0	0		0	0	0	0	0	0	0
ENSMUSG00000099343	Gm28836	1	0	0	0	0	0	0		0	0	0	0	0	0	0		0	0	0	0	0	0	0
ENSMUSG00000096375	Gm7094	1	0	0	0	0	0	0		0	0	0	0	0	0	0		0	0	0	0	0	0	0
ENSMUSG00000025936	Gm4956	0	0	0	0	0	0	0		0	0	0	0	0	0	0		0	0	0	0	0	0	0
ENSMUSG00000093963	Gm21909	0	0	0	0	0	0	0		0	0	0	0	0	0	0		0	0	0	0	0	0	0
ENSMUSG00000067750	Khdc1a	0	0	0	0	0	0	0		0	0	0	0	0	0	0		0	0	0	0	0	0	0
ENSMUSG00000086194	Gm16329	0	0	0	0	0	0	0		0	0	0	1	0	0	0		0	0	0	0	0	0	0
ENSMUSG00000094436	Gm16327	0	0	0	1	1	1	0		0	0	0	0	0	0	0		0	0	0	0	0	0	0
ENSMUSG00000041722	Khdc1c	0	0	0	0	0	1	0		0	0	0	0	0	0	0		0	0	0	0	0	0	0
ENSMUSG00000085507	Gm2709	0	0	0	0	0	0	0		0	1	0	1	1	1	0		0	0	0	0	0	0	0
ENSMUSG00000094926	Gm16533	0	0	0	0	1	0	0		0	0	0	0	0	0	0		0	0	0	0	0	0	0
ENSMUSG00000085079	Khdc1b	0	0	0	0	1	0	0		0	0	0	0	0	0	0		0	0	0	0	0	0	0
ENSMUSG00000085679	Gm16328	0	0	0	1	0	0	0		1	1	0	1	0	1	0		0	0	0	0	0	0	0
ENSMUSG00000028033	Kcnq5	1	1	1	1	1	1	0		0	0	0	0	0	0	0		0	0	0	0	0	0	0
ENSMUSG00000104138	Gm36949	0	0	0	0	0	0	0		1	0	0	0	0	0	0		0	0	0	0	0	0	0
ENSMUSG00000082935	Gm7658	0	0	0	1	1	0	0		0	0	0	0	1	0	0		0	0	0	0	0	0	0
ENSMUSG00000103748	Gm38243	0	0	0	0	0	0	0		0	0	0	0	0	0	0		0	0	0	0	0	0	0
ENSMUSG00000097109	Gm26580	0	0	0	0	0	0	0		1	1	1	0	0	1	0		0	0	0	0	0	0	0
ENSMUSG00000099692	Gm5696	1	0	0	1	1	1	0		1	1	1	1	0	1	0		0	0	0	0	0	0	0
ENSMUSG00000100418	Gm28239	0	0	0	1	1	1	0		0	0	0	1	0	0	0		0	0	0	0	0	0	0
ENSMUSG00000041670	Rims1	1	1	1	0	0	0	0		0	0	0	0	0	0	0		0	0	0	0	0	0	0
ENSMUSG00000097642	Gm26866	0	0	0	0	0	1	0		0	0	0	1	1	1	0		0	0	0	0	0	0	0
ENSMUSG00000101468	Gm7761	0	0	0	0	0	0	0		0	0	0	0	0	0	0		0	0	0	0	0	0	0
ENSMUSG00000101227	Gm29506	0	0	0	0	0	0	0		0	0	0	0	0	0	0		0	0	0	0	0	0	0
ENSMUSG00000073730	4933415F23Rik	0	0	0	0	1	1	0		1	1	1	1	1	1	0		0	0	0	0	0	0	0
ENSMUSG00000089553	Gm24176	0	0	0	0	0	0	0		0	0	0	0	1	0	0		0	0	0	0	0	0	0
ENSMUSG00000102766	Gm6420	1	1	1	0	0	0	0		1	1	1	0	0	0	0		0	0	0	0	0	0	0
ENSMUSG00000065405	Mir30a	0	0	0	0	0	0	1		0	1	0	0	1	1	1		0	0	0	0	0	0	0
ENSMUSG00000097970	Gm27028	0	0	0	0	0	0	0		1	0	0	0	0	0	0		0	0	0	0	0	0	0
ENSMUSG00000100775	Gm29107	0	0	0	0	0	0	0		0	0	0	0	0	0	0		0	0	0	0	0	0	0
ENSMUSG00000101226	Gm20954	0	0	0	0	0	0	0		0	0	0	0	0	0	0		0	0	0	0	0	0	0
ENSMUSG00000026158	Ogfrl1	0	0	0	0	0	0	0		0	0	0	0	0	0	0		1	1	1	0	0	0	0
ENSMUSG00000097920	Gm7784	0	0	0	0	0	0	0		0	0	0	1	1	1	0		0	0	0	0	0	0	0
ENSMUSG00000099503	Gm28822	0	0	0	0	0	0	0		0	0	0	0	0	0	0		0	0	0	0	0	0	0
ENSMUSG00000026156	B3gat2	1	1	1	1	1	1	0		0	0	0	0	0	0	0		0	0	0	0	0	0	0
ENSMUSG00000026155	Smap1	1	1	1	0	0	0	0		0	0	0	0	0	0	0		1	1	1	0	0	0	0
ENSMUSG00000026154	Sdhaf4	1	1	1	0	0	0	0		0	0	0	0	0	0	1		1	1	1	0	0	0	0
ENSMUSG00000102495	Gm26524	1	1	1	0	0	0	0		1	1	1	0	0	0	0		0	0	0	0	0	0	0
ENSMUSG00000026153	Fam135a	1	1	1	0	0	0	0		0	0	0	0	0	0	0		1	1	1	0	0	0	0
ENSMUSG00000102398	Gm37580	1	1	1	0	0	0	0		1	1	1	0	0	0	0		0	0	0	0	0	0	0
ENSMUSG00000097670	Gm26607	0	0	0	0	0	0	0		0	0	0	0	0	0	0		0	0	0	0	0	0	0
ENSMUSG00000026147	Col9a1	0	0	0	1	1	1	0		0	0	0	0	0	0	0		0	0	0	0	0	0	0
ENSMUSG00000026141	Col19a1	1	0	0	0	0	0	0		0	0	0	0	0	0	0		0	0	0	0	0	0	0
ENSMUSG00000077463	Gm26418	0	0	0	0	0	0	0		1	0	1	1	1	1	0		0	0	0	0	0	0	0
ENSMUSG00000099997	Tubb4b-ps2	1	0	0	1	1	1	0		1	1	1	1	1	1	1		0	0	0	0	0	0	0
ENSMUSG00000100131	Gm28439	0	0	0	0	0	0	1		0	0	0	0	0	0	1		1	1	1	1	0	1	0
ENSMUSG00000067736	Gm10222	0	0	0	0	0	0	1		0	0	0	0	0	0	1		1	1	1	1	0	1	0
ENSMUSG00000101939	Gm28438	0	0	0	0	0	0	1		0	0	0	0	0	0	0		1	1	1	0	0	1	0
ENSMUSG00000101111	Gm28437	0	0	0	0	0	0	1		0	0	0	0	0	0	1		1	1	1	0	0	1	0
ENSMUSG00000100862	Gm10925	0	0	0	0	0	0	0		0	0	0	0	0	0	1		1	1	1	0	0	1	0
ENSMUSG00000102070	Gm28661	0	0	0	0	0	0	0		0	0	0	0	0	0	0		1	1	1	0	0	1	0
ENSMUSG00000101249	Gm29216	0	0	0	0	0	0	0		0	0	0	0	0	0	1		1	1	1	0	0	1	0
ENSMUSG00000073725	Lmbrd1	1	1	1	0	0	0	0		0	0	0	0	0	0	1		1	1	1	0	0	1	0
ENSMUSG00000100808	Gm28594	0	0	0	0	0	0	0		0	0	0	0	0	0	0		0	0	0	0	0	0	0
ENSMUSG00000100483	Gm28237	0	0	0	0	0	0	0		0	0	0	1	1	1	0		0	0	0	0	0	0	0
ENSMUSG00000100450	Gm9443	0	0	0	0	0	0	0		0	0	0	0	0	0	0		0	0	0	0	0	0	0
ENSMUSG00000099392	Gm29414	0	0	0	0	0	0	0		0	1	1	0	0	0	0		0	0	0	0	0	0	0
ENSMUSG00000033569	Adgrb3	1	1	1	1	1	1	0		0	0	0	0	0	0	0		0	0	0	0	0	0	0
ENSMUSG00000080849	Gm15702	0	0	0	0	0	0	0		1	1	1	1	1	1	0		0	0	0	0	0	0	0
ENSMUSG00000104257	Gm20172	0	0	0	0	0	0	0		0	0	0	0	0	0	0		0	0	0	0	0	0	0
ENSMUSG00000096866	Gm22260	0	0	0	0	0	0	0		0	0	0	0	0	0	0		0	0	0	0	0	0	0
ENSMUSG00000102296	Gm37543	0	0	0	1	1	1	0		0	0	0	0	0	0	0		0	0	0	0	0	0	0
ENSMUSG00000103209	Gm37331	0	0	0	0	0	0	0		0	0	0	0	0	0	0		0	0	0	0	0	0	0
ENSMUSG00000104027	Gm37211	0	0	0	0	0	0	0		0	0	0	0	0	0	0		0	0	0	0	0	0	0
ENSMUSG00000102407	Gm37862	0	0	0	1	1	1	0		0	0	0	0	0	0	0		0	0	0	0	0	0	0
ENSMUSG00000103214	Gm38286	0	0	0	0	0	0	0		0	0	0	0	0	0	0		0	0	0	0	0	0	0
ENSMUSG00000104100	Gm37880	0	0	0	0	0	0	0		0	0	0	0	0	0	0		0	0	0	0	0	0	0
ENSMUSG00000084740	Gm25294	0	0	0	0	0	0	0		0	0	0	0	0	0	1		0	0	0	0	0	0	0
ENSMUSG00000103889	Gm37011	0	0	0	0	0	0	0		0	0	0	0	0	0	0		0	0	0	0	0	0	0
ENSMUSG00000101301	Gm29214	0	0	0	0	0	0	0		1	1	0	0	1	0	0		0	0	0	0	0	0	0
ENSMUSG00000104221	Gm37051	0	0	0	0	0	0	0		0	0	0	0	0	0	0		0	0	0	0	0	0	0
ENSMUSG00000102250	Gm38260	0	0	0	0	0	0	0		0	0	0	0	0	0	0		0	0	0	0	0	0	0
ENSMUSG00000102317	Gm37628	0	0	0	0	0	0	0		0	0	0	0	0	0	0		0	0	0	0	0	0	0
ENSMUSG00000103563	8030445P17Rik	0	0	0	0	0	0	0		0	0	0	0	0	0	0		0	0	0	0	0	0	0
ENSMUSG00000102465	Gm38198	0	0	0	0	0	0	0		0	0	0	0	0	0	0		0	0	0	0	0	0	0
ENSMUSG00000102659	Gm37077	0	0	0	0	0	0	0		0	0	0	0	0	0	0		0	0	0	0	0	0	0
ENSMUSG00000103924	Gm37895	0	0	0	0	0	0	0		0	0	0	0	0	0	0		0	0	0	0	0	0	0
ENSMUSG00000104132	Gm36952	0	0	0	0	0	1	0		0	0	0	0	0	0	0		0	0	0	0	0	0	0
ENSMUSG00000102747	Gm37602	0	0	0	0	0	0	0		0	0	0	0	0	0	0		0	0	0	0	0	0	0
ENSMUSG00000102386	2900022M07Rik	0	0	0	0	0	0	0		0	0	0	0	0	0	0		0	0	0	0	0	0	0
ENSMUSG00000103004	2900002M20Rik	0	0	0	0	0	0	0		0	0	0	0	0	0	0		0	0	0	0	0	0	0
ENSMUSG00000104516	Gm9884	1	1	1	1	1	1	0		1	1	0	0	0	0	0		0	0	0	0	0	0	0
ENSMUSG00000101618	Gm18443	0	0	0	0	0	0	0		1	1	0	1	0	1	0		0	0	0	0	0	0	0
ENSMUSG00000099458	Gm19123	0	0	0	0	0	0	0		0	0	0	0	0	0	0		0	0	0	0	0	0	0
ENSMUSG00000088111	Gm24064	0	0	0	0	1	0	0		0	0	0	0	0	0	0		0	0	0	0	0	0	0
ENSMUSG00000073722	4931408C20Rik	0	0	0	0	0	0	0		0	0	0	0	0	0	0		0	0	0	0	0	0	0
ENSMUSG00000095256	n-R5s209	0	0	0	0	0	0	0		1	0	0	0	1	0	0		0	0	0	0	0	0	0
ENSMUSG00000100310	Gm19641	0	0	0	0	0	0	0		0	0	0	0	0	0	0		0	0	0	0	0	0	0
ENSMUSG00000101514	Gm5524	0	0	0	0	0	0	0		0	0	0	0	0	0	0		0	0	0	0	0	0	0
ENSMUSG00000101033	Gm18776	0	0	0	0	0	0	0		1	1	1	0	0	0	0		0	0	0	0	0	0	0
ENSMUSG00000101372	Gm19028	0	0	0	0	0	0	0		0	0	0	0	0	0	0		0	0	0	0	0	0	0
ENSMUSG00000103241	Gm38089	0	0	0	0	0	0	0		0	0	0	0	0	0	0		0	0	0	0	0	0	0
ENSMUSG00000086240	Gm7846	0	0	0	0	0	0	0		0	0	0	0	0	0	0		0	0	0	0	0	0	0
ENSMUSG00000048411	Gm597	0	0	0	0	0	0	0		0	0	0	0	0	0	0		0	0	0	0	0	0	0
ENSMUSG00000081557	Gm5697	0	0	0	0	0	0	0		1	1	1	1	1	1	0		0	0	0	0	0	0	0
ENSMUSG00000058590	Gm6462	0	0	0	0	0	0	0		0	0	0	0	0	0	0		0	0	0	0	0	0	0
ENSMUSG00000101235	Gm18033	0	0	0	0	0	0	0		0	0	0	0	0	0	0		0	0	0	0	0	0	0
ENSMUSG00000064433	Gm25586	0	0	0	0	0	0	0		0	0	0	0	0	0	0		0	0	0	0	0	0	0
ENSMUSG00000080625	Gm22679	0	0	0	0	0	0	0		0	0	0	0	0	0	0		0	0	0	0	0	0	0
ENSMUSG00000080391	Gm23785	0	0	0	0	0	0	0		1	0	0	0	0	0	0		0	0	0	0	0	0	0
ENSMUSG00000099257	Mir6342	0	0	0	0	0	0	0		0	1	0	1	1	0	0		0	0	0	0	0	0	0
ENSMUSG00000099492	Gm5525	0	0	0	0	0	0	0		1	1	1	1	1	1	0		1	0	0	0	0	0	0
ENSMUSG00000101726	Gm7858	0	0	0	0	0	0	0		0	0	1	0	1	0	0		0	0	0	0	0	0	0
ENSMUSG00000096829	Gm23771	0	0	0	0	0	0	0		1	1	1	1	1	1	0		0	0	0	0	0	0	0
ENSMUSG00000098883	Gm27430	0	0	0	1	1	1	0		1	1	1	1	1	1	0		0	0	0	0	0	0	0
ENSMUSG00000053185	Gm9898	1	0	0	1	1	1	0		1	1	0	1	0	1	0		0	0	0	0	0	0	0
ENSMUSG00000100261	Gm6473	0	0	0	0	0	1	0		1	1	1	1	1	1	1		0	0	0	0	0	0	0
ENSMUSG00000101180	Gm2914	0	0	0	1	0	0	0		1	1	1	1	1	1	0		0	0	0	0	0	0	0
ENSMUSG00000048874	Phf3	1	1	1	0	0	0	0		0	0	0	0	0	0	1		1	1	1	0	0	0	0
ENSMUSG00000103783	Gm37522	0	0	0	0	0	0	1		0	0	0	0	0	0	1		0	0	0	0	0	0	0
ENSMUSG00000104315	Gm37906	0	0	0	0	0	0	1		0	0	0	0	0	0	0		0	0	0	0	0	0	0
ENSMUSG00000026064	Ptp4a1	0	1	1	0	0	0	0		0	0	0	0	0	0	1		1	1	1	0	0	0	0
ENSMUSG00000086151	Gm5698	1	0	0	1	0	1	0		1	1	1	1	0	1	0		0	0	0	0	0	0	0
ENSMUSG00000086726	Gm9458	0	0	0	0	0	0	0		1	1	1	0	1	1	0		0	0	0	0	0	0	0
ENSMUSG00000087346	Gm5699	0	0	0	0	0	0	0		1	1	1	1	1	1	0		0	0	0	0	0	0	0
ENSMUSG00000100371	Gm29669	0	0	0	0	0	0	0		0	0	0	0	0	0	0		0	0	0	0	0	0	0
ENSMUSG00000100237	Gm28644	0	0	0	0	0	0	0		0	0	0	0	0	0	0		0	0	0	0	0	0	0
ENSMUSG00000098529	Gm27362	0	0	0	0	0	0	0		0	0	0	0	0	0	0		0	0	0	0	0	0	0
ENSMUSG00000086727	4931428L18Rik	0	0	0	0	0	1	0		0	0	0	0	0	0	0		0	0	0	0	0	0	0
ENSMUSG00000100910	Gm29128	0	0	0	0	0	0	0		0	0	0	0	0	0	0		0	0	0	0	0	0	0
ENSMUSG00000099796	Gm7893	0	0	0	0	0	0	0		1	1	1	0	1	1	0		0	0	0	0	0	0	0
ENSMUSG00000050217	Lgsn	0	0	0	0	0	0	0		0	0	0	0	0	0	0		0	0	0	0	0	0	0
ENSMUSG00000026063	Pih1d3	0	0	0	1	1	1	0		0	0	0	0	0	0	0		0	0	0	0	0	0	0
ENSMUSG00000077664	Gm26145	0	0	0	1	0	0	0		0	0	0	0	0	0	0		0	0	0	0	0	0	0
ENSMUSG00000100205	Gm4850	0	0	0	0	0	0	0		1	1	1	1	1	1	0		0	0	0	0	0	0	0
ENSMUSG00000100592	Gm28645	0	0	0	0	0	0	0		1	1	1	0	1	1	0		0	0	0	0	0	0	0
ENSMUSG00000094215	Gm6489	0	0	0	0	0	0	0		1	1	1	1	1	1	0		0	0	0	0	0	0	0
ENSMUSG00000101093	Gm10307	0	0	0	0	0	0	0		0	0	0	0	0	0	0		0	0	0	0	0	0	0
ENSMUSG00000070960	Gm19680	0	0	0	0	0	0	0		1	1	1	1	1	1	0		0	0	0	0	0	0	0
ENSMUSG00000088620	Gm23032	0	0	0	0	0	0	0		0	0	0	0	0	0	0		0	0	0	0	0	0	0
ENSMUSG00000082159	Gm7910	0	0	0	1	1	1	0		1	1	1	1	0	0	0		0	0	0	0	0	0	0
ENSMUSG00000026058	Khdrbs2	1	1	1	0	0	0	0		0	0	0	0	0	0	0		0	0	0	0	0	0	0
ENSMUSG00000064688	Gm25814	0	0	0	0	0	0	0		0	0	0	0	0	0	0		0	0	0	0	0	0	0
ENSMUSG00000103482	Gm37999	0	0	0	0	0	0	0		0	0	0	0	0	0	0		0	0	0	0	0	0	0
ENSMUSG00000104498	Gm37110	0	0	0	0	0	0	0		0	0	0	1	1	0	0		1	1	1	0	0	0	0
ENSMUSG00000104313	Gm37911	0	0	0	0	0	0	0		0	0	0	0	0	0	0		0	0	0	0	0	0	0
ENSMUSG00000102865	Gm9839	0	0	0	0	0	0	0		0	0	0	0	0	0	0		0	0	0	0	0	0	0
ENSMUSG00000102321	Gm37792	0	0	0	0	0	0	0		0	0	0	0	0	0	0		0	0	0	0	0	0	0
ENSMUSG00000091318	Gm5415	0	0	0	0	0	0	0		0	0	0	0	1	0	0		0	0	0	0	0	0	0
ENSMUSG00000089489	Gm24732	0	0	0	0	0	0	0		0	1	1	0	0	0	0		0	0	0	0	0	0	0
ENSMUSG00000104433	Gm37426	0	0	0	0	0	1	0		0	0	0	0	0	0	0		0	0	0	0	0	0	0
ENSMUSG00000089395	Gm23024	0	0	0	0	0	0	0		0	0	0	0	0	0	0		0	0	0	0	0	0	0
ENSMUSG00000102926	Gm37151	0	0	0	1	0	1	0		0	0	0	0	0	0	0		0	0	0	0	0	0	0
ENSMUSG00000100497	Gm28624	0	0	0	0	0	0	0		0	0	0	0	0	0	0		0	0	0	0	0	0	0
ENSMUSG00000102917	Gm37724	0	0	0	0	0	0	0		0	0	0	1	1	1	0		1	1	1	0	0	0	0
ENSMUSG00000100481	Gm7114	0	0	0	0	0	0	0		1	1	1	1	0	0	0		0	0	0	0	0	0	0
ENSMUSG00000100590	Gm4785	0	0	0	0	0	0	0		1	1	0	0	0	0	0		0	0	0	0	0	0	0
ENSMUSG00000088750	Gm24901	0	0	0	0	0	0	0		0	0	0	0	0	0	0		0	0	0	0	0	0	0
ENSMUSG00000104230	Gm37591	0	0	0	0	0	0	0		0	0	0	0	0	0	0		0	0	0	0	0	0	0
ENSMUSG00000101754	Gm2987	0	0	0	1	1	1	0		0	0	0	0	0	0	0		0	0	0	0	0	0	0
ENSMUSG00000065223	Gm25792	0	0	0	0	0	0	0		0	0	0	0	0	0	0		0	0	0	0	0	0	0
ENSMUSG00000100318	Gm18799	0	0	0	0	0	0	0		0	0	0	0	0	0	0		0	0	0	0	0	0	0
ENSMUSG00000101612	Gm7933	0	0	0	0	0	1	0		0	0	0	0	0	0	0		0	0	0	0	0	0	0
ENSMUSG00000065260	Gm23453	0	0	0	0	0	0	0		0	0	0	1	0	0	0		0	0	0	0	0	0	0
ENSMUSG00000026134	Prim2	1	1	1	0	0	0	0		0	0	0	0	0	0	0		1	1	1	0	0	0	1
ENSMUSG00000101682	Gm29228	0	0	0	0	0	0	0		0	0	0	0	0	0	0		0	0	0	0	0	0	0
ENSMUSG00000102714	Gm37618	0	0	0	0	0	0	1		0	0	0	0	0	0	0		0	0	0	0	0	0	0
ENSMUSG00000102093	Gm17813	0	0	1	0	1	0	1		1	1	1	0	0	0	1		0	0	0	0	0	0	0
ENSMUSG00000103746	1700001G17Rik	1	1	1	0	0	0	1		1	1	1	0	0	0	0		0	0	0	0	0	0	0
ENSMUSG00000102198	Gm38173	0	0	0	0	0	0	0		0	0	0	0	0	0	0		0	0	0	0	0	0	0
ENSMUSG00000004768	Rab23	1	1	1	0	0	0	0		0	0	0	0	0	0	1		1	1	1	0	0	0	0
ENSMUSG00000042215	Bag2	1	1	1	0	0	0	0		1	0	1	0	0	0	1		1	1	1	1	0	1	0
ENSMUSG00000103072	Gm37905	0	0	0	1	1	1	1		1	1	1	0	0	0	1		0	1	1	0	0	0	0
ENSMUSG00000042197	Zfp451	1	1	1	0	0	0	0		0	0	0	0	0	0	1		1	1	1	0	0	0	0
ENSMUSG00000081402	Gm15455	1	1	0	1	1	1	0		1	1	1	1	1	1	0		0	0	0	0	0	0	0
ENSMUSG00000042182	Bend6	1	1	1	0	0	0	0		0	0	0	0	0	0	0		1	1	1	0	0	1	0
ENSMUSG00000104416	Gm37067	0	0	0	0	0	0	0		0	0	0	0	0	0	0		0	0	0	0	0	0	0
ENSMUSG00000026131	Dst	1	1	1	0	0	0	0		0	0	0	0	0	0	1		1	1	1	0	0	1	0
ENSMUSG00000103596	Gm37354	0	0	0	0	0	0	1		0	0	0	0	0	0	0		0	0	0	0	0	0	0
ENSMUSG00000099382	Gm28631	0	0	0	0	0	0	0		1	0	1	0	0	0	0		0	0	0	0	0	0	0
ENSMUSG00000084506	Gm23792	0	0	0	0	0	0	0		0	0	0	0	0	0	0		0	0	0	0	0	0	0
ENSMUSG00000103364	Gm38157	0	0	0	0	0	0	0		0	0	0	0	0	0	0		0	0	0	0	0	0	0
ENSMUSG00000105982	Mir6896	0	0	0	0	0	0	1		1	0	0	0	0	0	0		0	0	0	0	0	0	0
ENSMUSG00000096992	Gm26788	1	0	0	1	0	1	1		0	0	0	0	0	0	1		1	0	1	0	0	1	0
ENSMUSG00000103001	A930005N03Rik	0	0	0	0	0	0	1		0	0	0	0	0	0	1		1	1	1	0	0	1	0
ENSMUSG00000104397	Gm37958	0	0	0	1	1	1	0		0	0	0	0	0	0	0		0	0	0	0	0	0	0
ENSMUSG00000102839	Gm37385	0	0	0	1	1	1	0		1	1	1	1	1	1	0		1	1	1	0	0	0	0
ENSMUSG00000101206	Gm5266	0	0	0	1	1	1	0		1	1	1	1	1	1	0		0	0	0	0	0	0	0
ENSMUSG00000101462	Gm3052	1	1	1	1	1	1	0		1	1	0	0	0	0	0		1	1	1	0	0	0	1
ENSMUSG00000102336	Gm37233	1	1	0	1	0	0	0		1	1	0	1	1	1	0		0	0	0	0	0	0	0
ENSMUSG00000042111	Ccdc115	1	1	1	0	0	0	1		1	1	1	0	0	0	1		1	1	1	0	0	0	0
ENSMUSG00000026127	Imp4	1	1	1	0	0	0	1		0	0	1	0	0	0	1		1	1	1	0	0	0	0
ENSMUSG00000026126	Ptpn18	1	1	1	0	0	0	0		1	1	1	0	0	0	0		1	1	1	0	1	0	1
ENSMUSG00000100280	Gm28417	1	1	1	0	0	0	0		1	1	1	0	0	0	0		1	1	1	0	1	0	0
ENSMUSG00000101223	4930568A12Rik	1	1	1	0	0	0	0		1	0	1	0	0	0	0		0	0	0	0	0	0	0
ENSMUSG00000026125	Prss39	1	0	0	1	1	1	0		1	1	1	1	1	1	0		0	0	0	0	0	0	0
ENSMUSG00000101116	Gm28416	0	0	0	1	1	1	0		0	1	1	1	1	1	0		0	0	0	0	0	0	0
ENSMUSG00000026124	Cfc1	0	0	0	1	0	0	0		1	1	1	1	0	0	0		0	0	0	0	0	0	0
ENSMUSG00000101803	Gm28419	1	0	0	1	1	1	0		1	1	1	1	1	1	0		0	0	0	0	0	0	0
ENSMUSG00000037529	Prss40	1	0	0	1	0	1	0		0	0	0	0	0	0	0		0	0	0	0	0	0	0
ENSMUSG00000045815	1700101I19Rik	1	1	0	1	1	1	0		1	1	1	0	1	1	0		0	0	0	0	0	0	0
ENSMUSG00000045174	Amer3	1	1	0	1	1	1	0		1	1	1	1	1	1	0		0	0	0	0	0	0	0
ENSMUSG00000100524	Gm28418	0	0	0	0	0	0	0		0	0	0	0	0	0	0		0	0	0	0	0	0	0
ENSMUSG00000102499	Gm36984	0	0	0	0	0	0	0		0	0	0	0	0	0	0		0	0	0	0	0	0	0
ENSMUSG00000103521	Gm29730	0	0	0	1	0	0	0		0	0	0	0	0	0	0		0	0	0	0	0	0	0
ENSMUSG00000104098	AA619741	1	0	0	0	1	1	0		1	1	1	1	0	0	0		0	0	0	0	0	0	0
ENSMUSG00000037509	Arhgef4	1	1	1	1	1	1	0		0	0	0	0	0	0	0		1	1	0	0	0	0	0
ENSMUSG00000102537	Gm37224	0	0	0	1	1	1	0		0	0	0	0	0	0	0		0	0	0	0	0	0	0
ENSMUSG00000102612	Gm37845	0	0	0	1	1	1	0		0	0	0	0	0	0	0		0	0	0	0	0	0	0
ENSMUSG00000104002	Gm38336	0	0	0	0	1	0	1		0	0	1	0	0	1	1		0	0	0	0	0	0	0
ENSMUSG00000037503	Fam168b	1	1	1	0	0	0	0		0	0	0	0	0	0	1		1	1	1	0	0	0	0
ENSMUSG00000104358	Gm37127	0	0	0	0	0	0	1		0	0	0	0	0	0	1		0	0	0	0	0	0	0
ENSMUSG00000026123	Plekhb2	1	1	1	0	0	0	0		0	0	1	0	0	0	1		1	1	1	0	0	0	0
ENSMUSG00000103716	Gm19430	0	0	0	1	1	1	0		1	1	1	1	1	1	0		0	0	0	0	0	0	0
ENSMUSG00000103548	Gm37670	0	0	0	0	1	0	0		0	0	0	0	0	0	0		0	0	0	0	0	0	0
ENSMUSG00000103760	Gm8009	0	0	0	1	1	1	0		0	1	0	1	1	1	0		0	0	0	0	0	0	0
ENSMUSG00000103997	Gm38027	0	0	0	1	1	1	0		1	1	1	1	1	1	0		0	0	0	0	0	0	0
ENSMUSG00000077231	Gm25096	0	0	0	0	0	0	0		0	0	0	0	0	0	0		0	0	0	0	0	0	0
ENSMUSG00000104417	Gm37068	0	0	0	0	1	1	0		0	0	0	0	0	0	0		0	0	0	0	0	0	0
ENSMUSG00000064601	Gm25634	0	0	0	1	1	1	0		0	0	0	0	0	0	0		0	0	0	0	0	0	0
ENSMUSG00000101714	Gm28415	0	0	0	1	1	1	0		1	1	0	0	0	0	0		0	0	0	0	0	0	0
ENSMUSG00000102531	1110002O04Rik	0	0	0	1	1	1	0		1	0	0	0	1	1	0		0	0	0	0	0	0	0
ENSMUSG00000103096	Gm8022	0	0	0	1	1	1	0		0	0	0	0	0	0	0		0	0	0	0	0	0	0
ENSMUSG00000102279	Gm37146	0	0	0	1	1	1	0		0	0	0	0	0	0	0		0	0	0	0	0	0	0
ENSMUSG00000103708	Gm33222	1	0	0	1	1	0	0		0	0	0	1	1	0	0		0	0	0	0	0	0	0
ENSMUSG00000104201	4930535G08Rik	1	0	0	1	1	1	0		1	0	0	0	0	0	0		0	0	0	0	0	0	0
ENSMUSG00000102434	Gm38049	0	0	0	1	1	1	0		1	1	1	1	1	1	0		0	0	0	0	0	0	0
ENSMUSG00000045216	Hs6st1	1	1	1	0	0	0	0		0	1	1	0	0	0	1		1	1	1	0	1	0	1
ENSMUSG00000104523	Gm37335	0	0	0	1	1	1	0		0	0	0	0	0	0	1		1	1	1	0	0	0	1
ENSMUSG00000102202	Gm33280	0	0	0	0	1	1	0		0	0	0	0	0	0	0		0	0	0	0	0	0	0
ENSMUSG00000037470	Uggt1	1	1	1	0	0	0	0		0	0	0	0	0	0	1		1	1	1	0	0	0	0
ENSMUSG00000098752	Mir6897	0	0	0	0	0	0	1		0	0	0	0	0	0	1		0	0	0	0	0	0	0
ENSMUSG00000047180	Neurl3	1	0	0	0	0	0	0		1	1	1	0	0	0	0		0	0	0	0	0	0	0
ENSMUSG00000037447	Arid5a	1	1	1	0	0	0	0		1	1	1	0	0	0	0		1	1	1	0	0	0	0
ENSMUSG00000102762	4930403P22Rik	0	0	0	0	0	0	1		0	0	0	0	0	0	1		0	0	0	0	0	0	0
ENSMUSG00000010453	Kansl3	1	1	1	0	0	0	0		0	0	0	0	0	0	1		1	1	1	0	0	0	0
ENSMUSG00000098680	Mir6898	0	0	0	0	0	0	1		0	0	1	0	0	0	1		0	0	0	0	0	0	0
ENSMUSG00000037432	Fer1l5	0	0	0	0	0	0	0		0	0	0	0	1	0	0		0	0	0	0	0	0	0
ENSMUSG00000001143	Lman2l	1	1	1	0	0	0	0		0	0	0	0	0	0	1		1	1	1	1	0	0	0
ENSMUSG00000037408	Cnnm4	1	1	1	0	0	0	0		0	1	1	0	0	0	0		1	1	1	0	0	0	0
ENSMUSG00000104316	Gm37909	1	0	1	0	1	1	0		1	0	1	0	0	0	0		0	0	0	0	0	0	0
ENSMUSG00000001138	Cnnm3	1	1	1	0	1	0	0		1	1	1	0	0	0	1		1	1	1	1	0	0	0
ENSMUSG00000102845	Gm38033	0	0	0	0	0	0	1		0	0	0	0	0	0	0		0	0	1	0	0	0	0
ENSMUSG00000067653	Ankrd23	0	0	0	0	0	0	1		1	1	1	0	0	0	1		1	1	1	1	0	0	0
ENSMUSG00000109510	Gm42417	0	0	1	0	1	1	1		1	1	1	0	0	0	1		1	1	1	1	0	0	0
ENSMUSG00000079610	Ankrd39	1	1	1	0	0	0	1		1	1	1	0	0	0	1		1	1	1	1	0	0	0
ENSMUSG00000026121	Sema4c	1	1	1	0	1	0	0		1	1	1	0	0	0	1		1	1	1	1	0	0	0
ENSMUSG00000087589	D430040D24Rik	1	1	1	0	0	1	0		1	1	1	0	0	0	0		0	1	1	1	0	0	0
ENSMUSG00000046337	Fam178b	1	1	1	0	0	0	0		1	1	1	0	0	0	0		0	0	1	0	0	1	0
ENSMUSG00000089906	Gm6428	0	0	0	1	1	1	0		0	0	0	0	0	0	0		0	0	0	0	0	0	0
ENSMUSG00000077939	Gm24133	0	0	0	1	1	0	0		0	0	0	0	0	0	0		0	0	0	0	0	0	0
ENSMUSG00000061518	Cox5b	1	1	1	0	0	0	0		1	1	1	0	0	0	1		1	1	1	0	0	0	0
ENSMUSG00000037351	Actr1b	0	0	0	1	1	1	0		0	1	1	0	0	0	1		1	1	1	0	0	0	0
ENSMUSG00000102416	4933424G06Rik	1	1	1	0	0	0	0		0	0	0	0	0	0	0		0	0	0	0	0	0	0
ENSMUSG00000104237	Gm33533	1	0	0	0	0	0	0		1	1	0	0	1	0	0		0	0	0	0	0	0	0
ENSMUSG00000026117	Zap70	1	1	0	1	1	1	0		1	1	1	0	1	1	0		1	1	1	0	0	1	0
ENSMUSG00000097291	Gm18828	1	0	0	1	1	1	0		1	1	1	1	1	1	0		0	0	0	0	0	0	0
ENSMUSG00000026116	Tmem131	0	0	0	0	0	0	0		0	0	0	0	0	0	1		1	1	1	0	0	0	0
ENSMUSG00000103016	Gm37506	0	0	0	0	0	0	1		0	0	0	0	0	0	1		0	0	0	0	0	0	0
ENSMUSG00000102930	Gm38115	0	0	0	0	0	0	1		0	0	0	0	0	0	0		0	0	0	0	0	0	0
ENSMUSG00000103159	F830112A20Rik	0	0	0	0	0	0	0		0	0	0	0	0	0	1		0	0	0	0	0	0	0
ENSMUSG00000080054	Rpl12-ps1	0	0	0	1	1	1	0		1	1	1	1	1	1	1		0	0	0	0	0	0	0
ENSMUSG00000095944	n-R5s210	0	0	0	0	0	0	0		0	0	0	0	0	0	0		0	0	0	0	0	0	0
ENSMUSG00000050122	Vwa3b	0	0	0	0	1	1	0		1	0	0	0	0	0	0		0	0	0	0	0	0	0
ENSMUSG00000103603	Gm37020	0	0	0	0	0	0	0		0	0	0	0	0	0	0		0	0	0	0	0	0	0
ENSMUSG00000026114	Cnga3	0	0	0	0	1	1	0		0	0	0	0	0	0	0		0	0	0	0	0	0	0
ENSMUSG00000102231	1700074A21Rik	1	1	1	0	0	0	0		0	0	0	0	0	0	0		0	0	0	0	0	0	0
ENSMUSG00000026113	Inpp4a	1	1	1	0	0	0	0		0	0	0	0	0	0	0		1	1	1	0	0	1	0
ENSMUSG00000086064	4930439A04Rik	0	0	0	1	0	0	0		0	0	0	0	1	0	0		0	0	0	0	0	0	0
ENSMUSG00000102879	Gm37135	0	0	0	1	1	0	0		0	1	1	0	1	1	0		0	0	0	0	0	0	0
ENSMUSG00000026112	Coa5	1	1	1	0	0	0	1		0	0	0	0	0	0	1		1	1	1	0	0	0	0
ENSMUSG00000026111	Unc50	1	1	1	0	0	0	1		0	1	0	0	0	0	1		1	1	1	0	0	1	0
ENSMUSG00000026110	Mgat4a	1	1	1	0	0	0	0		0	0	0	0	0	0	0		1	1	1	1	0	1	0
ENSMUSG00000103948	4930594C11Rik	0	0	0	0	0	0	1		0	0	0	0	0	0	1		0	0	0	0	0	0	0
ENSMUSG00000087233	Gm43213	0	0	0	0	0	1	1		0	0	0	0	0	0	1		0	0	0	0	0	0	0
ENSMUSG00000026090	2010300C02Rik	1	1	1	1	1	1	0		1	1	1	0	0	0	0		1	0	0	0	1	0	0
ENSMUSG00000089767	4930556I23Rik	1	0	0	1	1	0	0		1	1	1	1	0	0	0		0	0	0	0	0	0	0
ENSMUSG00000104365	4930470B04Rik	0	0	0	0	0	0	0		0	0	0	0	0	0	0		0	0	0	0	0	0	0
ENSMUSG00000102650	Gm19863	1	0	0	1	1	1	0		1	1	1	1	0	0	0		0	0	0	0	0	0	0
ENSMUSG00000060771	Tsga10	0	0	0	0	0	0	0		0	0	0	0	0	0	0		1	1	1	1	0	1	0
ENSMUSG00000097268	Gm26805	1	1	1	0	0	0	0		0	0	0	0	0	0	0		0	0	0	0	0	0	0
ENSMUSG00000037216	Lipt1	1	1	1	0	0	0	0		1	1	1	0	0	0	1		1	1	1	0	0	0	0
ENSMUSG00000026088	Mitd1	1	1	1	0	0	0	0		0	0	0	0	0	0	1		1	1	1	0	0	0	0
ENSMUSG00000026087	Mrpl30	1	1	1	0	0	0	0		0	0	0	0	0	0	1		1	1	1	0	0	0	0
ENSMUSG00000061584	Lyg2	0	0	0	0	1	0	0		0	0	0	0	0	0	0		0	0	0	0	0	0	0
ENSMUSG00000087374	Gm15457	0	0	0	0	0	0	0		0	0	0	0	0	0	0		0	0	0	0	0	0	0
ENSMUSG00000026085	Lyg1	0	0	0	1	1	0	0		0	0	0	0	0	0	0		0	0	0	0	0	0	0
ENSMUSG00000089141	Gm23409	0	0	0	0	0	0	0		1	0	1	0	0	1	0		0	0	0	0	0	0	0
ENSMUSG00000058407	Txndc9	1	1	1	0	0	0	0		0	0	0	0	0	0	1		1	1	1	0	0	0	0
ENSMUSG00000026083	Eif5b	1	1	1	0	0	0	1		0	0	0	0	0	0	1		1	1	1	0	0	0	0
ENSMUSG00000026082	Rev1	1	1	1	0	0	0	0		0	0	0	0	0	0	1		1	1	1	0	0	0	0
ENSMUSG00000103804	Gm37062	0	0	0	0	0	0	1		0	0	0	0	0	0	1		0	0	0	0	0	0	0
ENSMUSG00000102716	Gm5099	1	0	0	0	0	0	0		0	0	0	0	0	0	0		0	0	0	0	0	0	0
ENSMUSG00000037138	Aff3	0	0	0	1	1	1	0		0	0	0	0	0	0	0		1	1	1	1	0	0	0
ENSMUSG00000085391	Gm16150	0	0	0	1	1	1	0		0	0	0	0	0	0	0		0	0	0	0	0	0	0
ENSMUSG00000085280	Gm16151	1	0	0	0	1	1	0		1	0	1	0	0	0	0		0	0	0	0	0	0	0
ENSMUSG00000087131	Gm16152	0	0	0	0	0	0	0		0	0	0	0	0	0	0		0	0	0	0	0	0	0
ENSMUSG00000102984	Gm34727	0	0	0	0	0	0	0		1	1	1	0	1	1	0		0	0	0	0	0	0	0
ENSMUSG00000102541	Gm38135	1	0	0	1	1	1	0		1	1	1	1	1	1	0		0	0	0	0	0	0	0
ENSMUSG00000103531	2610300A13Rik	0	0	0	1	1	1	0		1	1	1	0	0	0	0		0	0	0	0	0	0	0
ENSMUSG00000048814	Lonrf2	1	1	1	1	1	1	0		0	0	0	0	0	0	0		0	0	0	0	0	0	0
ENSMUSG00000026080	Chst10	1	1	1	1	1	1	0		1	1	0	0	1	1	0		0	1	0	1	0	0	1
ENSMUSG00000103647	Gm37707	0	0	0	1	1	1	0		1	1	1	0	1	1	0		0	0	0	0	0	0	0
ENSMUSG00000102447	Gm6621	0	0	0	0	0	0	0		1	1	1	1	1	1	0		0	0	0	0	0	0	0
ENSMUSG00000067604	Nms	0	0	0	0	0	0	0		0	0	0	0	0	0	0		0	0	0	0	0	0	0
ENSMUSG00000026078	Pdcl3	0	0	0	0	0	0	0		1	1	1	0	0	0	1		1	1	1	0	0	0	0
ENSMUSG00000103046	Gm37309	0	0	0	0	0	0	1		0	0	0	0	0	0	1		0	0	1	0	0	0	0
ENSMUSG00000104188	Gm37821	0	0	0	1	1	0	0		0	0	0	0	0	0	0		0	0	0	0	0	0	0
ENSMUSG00000103182	Gm37091	0	0	0	1	1	1	0		0	0	0	1	1	1	0		1	1	1	0	0	0	0
ENSMUSG00000098833	Mir6349	0	0	0	1	1	1	0		0	1	0	0	1	1	0		0	0	0	0	0	0	0
ENSMUSG00000026077	Npas2	1	1	1	1	1	1	0		0	0	0	0	0	0	0		1	1	1	1	0	1	0
ENSMUSG00000092553	Gm20428	0	0	0	1	1	1	1		0	1	0	0	1	1	0		0	0	0	0	0	0	0
ENSMUSG00000092563	Gm3617	0	0	0	0	1	0	1		0	0	0	0	1	0	0		0	0	0	0	0	0	0
ENSMUSG00000073702	Rpl31	1	1	1	0	0	0	0		0	0	1	0	0	0	1		1	1	1	0	0	0	0
ENSMUSG00000003134	Tbc1d8	1	1	1	0	0	0	0		0	0	0	0	0	0	1		1	1	1	0	0	0	1
ENSMUSG00000102607	Gm37265	0	0	0	0	0	0	1		0	0	0	0	0	0	1		0	0	0	0	0	0	0
ENSMUSG00000065629	Gm24826	0	0	0	1	1	1	0		1	0	1	1	1	1	0		0	0	0	0	0	0	0
ENSMUSG00000104827	Gm24826	0	0	0	1	1	1	0		1	0	1	1	1	1	0		0	0	0	0	0	0	0
ENSMUSG00000003135	Cnot11	1	1	1	0	0	0	0		0	1	1	0	0	0	1		1	1	1	0	0	0	0
ENSMUSG00000077704	Snord89	0	0	0	0	0	0	1		0	0	1	0	1	1	1		0	0	0	0	0	0	0
ENSMUSG00000048234	Rnf149	1	1	1	0	0	1	0		0	0	0	0	0	0	1		1	1	1	0	1	0	0
ENSMUSG00000064936	Gm23722	0	0	0	0	0	0	0		0	0	0	0	0	0	1		0	0	0	0	0	0	0
ENSMUSG00000102471	Gm5100	1	0	0	1	1	1	0		1	1	1	1	1	1	0		0	0	0	0	0	0	0
ENSMUSG00000050967	Creg2	1	0	0	0	0	1	0		1	0	0	0	0	0	0		0	0	0	0	0	0	0
ENSMUSG00000097083	D930019O06Rik	1	0	0	1	1	1	0		1	1	0	0	0	0	0		0	0	0	0	0	0	0
ENSMUSG00000057173	Rfx8	1	1	1	1	0	1	0		1	1	1	0	0	0	0		0	0	0	0	0	0	0
ENSMUSG00000091937	Gm3646	0	0	0	1	1	0	0		1	1	0	0	0	0	0		0	0	0	0	0	0	0
ENSMUSG00000101634	1700066B17Rik	0	0	0	1	0	0	0		1	0	1	0	0	0	0		0	0	1	0	0	0	0
ENSMUSG00000026074	Map4k4	1	1	1	0	0	0	0		0	0	0	0	0	0	1		1	1	1	1	0	0	0
ENSMUSG00000102985	4930456G14Rik	0	0	0	1	1	1	0		0	0	1	0	0	0	0		0	0	0	0	0	0	0
ENSMUSG00000026073	Il1r2	1	0	0	1	1	1	0		0	0	0	0	0	0	0		1	1	1	0	0	1	0
ENSMUSG00000097899	Gm16894	1	1	0	0	0	0	0		0	0	0	0	0	0	0		0	0	0	0	0	0	0
ENSMUSG00000102975	Gm37347	0	0	0	0	0	0	0		0	0	0	0	0	0	0		0	0	0	0	0	0	0
ENSMUSG00000026072	Il1r1	0	0	0	1	0	0	0		0	0	0	0	0	0	0		0	1	1	0	0	1	0
ENSMUSG00000103560	Gm38070	0	0	0	1	1	0	0		0	0	0	0	0	0	0		0	0	1	0	0	1	0
ENSMUSG00000070942	Il1rl2	0	0	0	0	0	1	0		0	0	0	0	0	0	0		0	0	0	0	0	0	0
ENSMUSG00000103230	Gm17970	0	0	0	1	0	0	0		0	0	0	1	0	1	0		0	0	0	0	0	0	0
ENSMUSG00000026069	Il1rl1	0	0	0	0	0	0	0		0	0	0	0	0	0	0		0	0	0	0	0	0	0
ENSMUSG00000026070	Il18r1	1	0	0	0	0	0	0		0	0	0	0	0	0	0		0	0	0	0	0	0	0
ENSMUSG00000026068	Il18rap	0	0	0	0	0	0	0		0	0	0	0	0	0	0		0	0	0	0	0	0	0
ENSMUSG00000104441	Gm35801	0	0	0	0	0	0	0		0	0	0	0	0	0	0		0	0	0	0	0	0	0
ENSMUSG00000026065	Slc9a4	0	0	0	0	0	0	0		0	0	0	0	0	0	0		0	0	0	0	0	0	0
ENSMUSG00000102676	Gm37435	0	0	0	0	0	0	0		0	0	0	0	0	0	0		0	0	0	0	0	0	0
ENSMUSG00000026062	Slc9a2	0	0	0	1	0	0	0		0	0	0	0	0	0	0		0	0	0	0	0	0	0
ENSMUSG00000103679	Gm37623	0	0	0	1	1	1	0		0	0	0	0	0	0	0		0	0	0	0	0	0	0
ENSMUSG00000103270	Gm37915	0	0	0	0	0	0	0		0	0	0	0	1	1	0		0	0	0	0	0	0	0
ENSMUSG00000041945	Mfsd9	1	0	0	1	1	1	0		0	0	0	0	0	0	0		0	0	0	0	0	0	0
ENSMUSG00000079588	Tmem182	0	0	0	0	0	1	0		0	0	0	0	0	0	0		0	0	0	0	0	0	0
ENSMUSG00000094136	Gm5973	0	0	0	0	0	0	0		0	1	1	0	0	1	0		0	0	0	0	0	0	0
ENSMUSG00000104072	4930448I06Rik	0	0	0	0	0	0	0		0	0	0	0	0	0	0		0	0	0	0	0	0	0
ENSMUSG00000100185	Gm28634	0	0	0	0	0	0	0		0	0	0	0	0	0	0		0	0	0	0	0	0	0
ENSMUSG00000100832	Gm29260	0	0	0	0	0	0	0		0	0	0	0	0	0	0		0	0	0	0	0	0	0
ENSMUSG00000100178	Gm5267	0	0	0	0	0	0	0		0	0	0	0	1	0	0		0	0	0	0	0	0	0
ENSMUSG00000101877	Gm8176	0	0	0	0	1	0	0		0	0	0	0	0	0	0		0	0	0	0	0	0	0
ENSMUSG00000053640	Gm9915	0	0	0	0	0	0	0		1	1	1	0	1	1	0		0	0	0	0	0	0	0
ENSMUSG00000101919	Gm29664	0	0	0	0	0	0	0		0	0	0	0	0	0	0		0	0	0	0	0	0	0
ENSMUSG00000101299	Gm28175	0	0	0	0	0	0	0		0	0	0	0	0	0	0		0	0	0	0	0	0	0
ENSMUSG00000100180	Gm28140	0	0	0	1	0	0	0		0	0	0	0	0	0	0		0	0	0	0	0	0	0
ENSMUSG00000103106	Gm37047	1	1	1	0	0	1	0		1	1	1	0	0	0	0		0	0	0	0	0	0	0
ENSMUSG00000060424	Pantr1	1	1	1	1	1	1	0		0	0	0	0	0	0	0		0	0	0	0	0	0	0
ENSMUSG00000104199	4930420N18Rik	0	0	0	1	1	1	0		1	0	1	1	0	0	0		0	0	0	0	0	0	0
ENSMUSG00000093436	Gm20646	1	1	1	0	0	1	0		1	1	1	0	0	0	0		0	0	0	0	0	0	0
ENSMUSG00000045515	Pou3f3	1	1	1	1	0	1	0		1	1	1	0	0	0	0		0	0	0	0	0	0	0
ENSMUSG00000097063	Pantr2	1	1	1	1	1	1	0		0	1	0	1	0	0	0		0	0	0	0	0	0	0
ENSMUSG00000099784	Dalir	0	0	0	0	0	0	0		0	0	0	0	0	0	0		0	0	0	0	0	0	0
ENSMUSG00000060679	Mrps9	1	1	1	0	0	0	0		0	0	0	0	0	0	1		1	1	1	0	0	0	0
ENSMUSG00000077448	Gm23126	0	0	0	0	0	0	1		0	0	0	0	0	0	1		0	0	0	0	0	0	0
ENSMUSG00000041907	Gpr45	1	1	1	1	1	1	0		0	0	0	0	0	0	0		0	0	0	0	0	0	0
ENSMUSG00000089088	Gm24001	0	0	0	0	0	0	0		0	0	0	0	0	0	0		0	0	0	0	0	0	0
ENSMUSG00000070939	Tgfbrap1	1	1	1	0	0	0	0		0	0	0	0	0	0	1		1	1	1	0	0	0	0
ENSMUSG00000100269	Gm28782	0	0	0	0	0	0	1		0	0	1	0	0	0	1		0	0	0	0	0	0	0
ENSMUSG00000041878	8430432A02Rik	1	1	1	0	0	0	0		1	1	1	0	0	0	0		0	0	0	0	0	0	0
ENSMUSG00000010290	AI597479	1	1	1	0	0	0	0		0	0	0	0	0	0	1		1	1	1	0	0	0	0
ENSMUSG00000008136	Fhl2	0	0	0	1	1	1	0		0	0	0	0	0	0	0		1	1	1	0	0	1	0
ENSMUSG00000094497	Gm8210	1	0	0	0	0	0	0		1	1	1	1	0	1	1		1	1	1	0	0	0	1
ENSMUSG00000099576	Gm29040	0	0	0	0	1	1	0		0	0	0	0	0	0	0		0	0	0	0	0	0	0
ENSMUSG00000099694	Gm29610	0	0	0	0	1	0	0		0	0	0	0	0	0	0		0	0	0	0	0	0	0
ENSMUSG00000101923	Gm29041	0	0	0	0	0	0	0		0	0	0	0	1	0	0		0	0	0	0	0	0	0
ENSMUSG00000066877	Nck2	0	0	0	0	0	0	0		0	0	0	0	0	0	1		1	1	1	0	0	1	0
ENSMUSG00000103422	Gm37536	0	0	0	0	0	0	1		0	0	0	0	0	0	1		0	0	0	0	0	0	0
ENSMUSG00000103945	Gm38228	0	0	0	0	0	0	1		0	0	0	0	0	0	1		1	1	1	0	0	1	0
ENSMUSG00000026051	1500015O10Rik	1	0	0	1	1	1	0		0	0	0	0	0	0	0		0	0	0	0	0	0	0
ENSMUSG00000100764	Gm29155	0	0	0	0	0	0	1		0	0	0	0	0	0	0		0	0	1	0	0	0	0
ENSMUSG00000100635	Gm29157	0	0	0	0	0	0	0		0	0	0	0	0	0	0		0	0	0	0	0	0	0
ENSMUSG00000100480	Gm29156	0	0	0	0	0	0	1		0	0	0	0	0	0	1		0	0	0	0	0	0	0
ENSMUSG00000057363	Uxs1	1	1	1	0	0	0	0		0	0	0	0	0	0	1		1	1	1	0	0	1	0
ENSMUSG00000090243	Gm16103	0	0	0	0	0	0	1		1	0	1	1	1	1	1		0	0	0	0	0	0	0
ENSMUSG00000100701	Gm19587	0	0	0	0	0	0	0		1	1	1	0	0	1	0		1	1	1	0	0	0	0
ENSMUSG00000101395	Gm8241	1	0	0	1	1	1	0		1	1	0	0	0	0	0		0	0	0	0	0	0	0
ENSMUSG00000088848	Gm26352	0	0	0	0	0	0	0		0	0	0	0	0	0	0		0	0	0	0	0	0	0
ENSMUSG00000095757	Gm24180	0	0	0	0	0	0	0		1	1	1	1	0	1	0		0	0	0	0	0	0	0
ENSMUSG00000041763	Tpp2	1	1	1	0	0	0	0		0	0	0	0	0	0	1		1	1	1	0	0	0	0
ENSMUSG00000047343	Mettl21c	0	0	0	0	0	0	0		0	0	0	0	0	0	0		0	0	0	0	0	0	0
ENSMUSG00000090106	Gm15838	0	0	0	0	0	0	0		1	1	1	1	1	1	0		0	0	0	0	0	0	0
ENSMUSG00000091844	Gm8251	0	0	0	0	0	0	0		0	0	0	0	0	0	0		0	0	0	0	0	0	0
ENSMUSG00000026049	Tex30	1	1	1	0	0	0	0		0	0	0	0	0	0	0		1	1	1	0	0	0	1
ENSMUSG00000026047	Kdelc1	1	1	1	0	0	0	0		0	0	0	0	0	0	1		1	1	1	0	0	0	1
ENSMUSG00000041684	Bivm	1	1	1	0	0	0	0		0	0	0	0	0	0	0		1	1	1	0	0	0	0
ENSMUSG00000026048	Ercc5	1	1	1	0	0	0	0		0	0	0	0	0	0	1		1	1	1	0	0	0	0
ENSMUSG00000046828	Mettl21e	0	0	0	0	0	0	0		0	0	0	0	0	0	0		0	0	0	0	0	0	0
ENSMUSG00000089703	Gm15833	0	0	0	0	0	0	0		1	1	1	0	1	1	0		0	0	0	0	0	0	0
ENSMUSG00000100966	Gm5700	0	0	0	1	0	1	0		0	0	0	0	1	1	0		0	0	0	0	0	0	0
ENSMUSG00000100769	Gm28893	0	0	0	1	1	1	0		0	0	0	1	0	0	0		0	0	0	0	0	0	0
ENSMUSG00000101567	Txn-ps1	0	0	0	0	0	0	0		1	1	1	0	0	1	1		0	0	0	0	0	0	0
ENSMUSG00000056870	Gulp1	1	1	1	0	0	0	0		0	0	0	0	0	0	0		1	1	1	0	0	0	1
ENSMUSG00000102319	Gm37626	0	0	0	0	0	0	0		0	0	0	0	0	0	0		0	0	0	0	0	0	0
ENSMUSG00000089877	Gm16102	0	0	0	0	0	0	0		0	0	0	0	0	0	0		0	0	0	0	0	0	0
ENSMUSG00000101701	4930521E06Rik	0	0	0	0	0	0	0		0	0	0	0	0	0	0		0	0	0	0	0	0	0
ENSMUSG00000103071	Gm38110	0	0	0	0	0	0	0		0	1	1	1	0	1	0		0	1	1	0	0	0	0
ENSMUSG00000100434	Gm3489	0	0	0	0	0	0	0		0	0	0	0	0	0	0		0	0	0	0	0	0	0
ENSMUSG00000100013	Gm19480	0	0	0	0	0	0	0		0	0	0	0	0	0	0		0	0	0	0	0	0	0
ENSMUSG00000101251	Gm3496	0	0	0	0	0	0	0		0	0	0	0	0	0	0		0	0	0	0	0	0	0
ENSMUSG00000101937	Gm5268	0	0	0	0	0	0	0		0	0	0	0	0	0	0		0	0	0	0	0	0	0
ENSMUSG00000026043	Col3a1	0	0	0	0	0	0	0		0	0	0	0	0	0	0		0	0	1	0	0	0	0
ENSMUSG00000026042	Col5a2	0	0	0	0	0	0	0		0	0	0	0	0	0	0		0	0	0	0	0	0	0
ENSMUSG00000104476	Gm38211	0	0	0	0	0	0	0		0	0	0	0	0	0	0		0	0	0	0	0	0	0
ENSMUSG00000100218	Gm8296	0	0	0	0	0	0	0		0	0	0	0	0	0	0		0	0	0	0	0	0	0
ENSMUSG00000100361	Gm7063	0	0	0	0	0	0	0		1	1	1	1	1	0	0		0	0	0	0	0	0	0
ENSMUSG00000100894	Gm8304	0	0	0	0	0	0	0		1	0	1	0	0	0	0		0	0	0	0	0	0	0
ENSMUSG00000095121	Gm23216	0	0	0	0	0	0	0		0	0	0	0	0	0	0		0	0	0	0	0	0	0
ENSMUSG00000065255	Gm23974	0	0	0	0	0	0	0		1	1	1	1	1	1	1		0	0	0	0	0	0	0
ENSMUSG00000100843	Gm8307	1	0	0	0	0	0	0		1	1	1	1	1	1	0		0	0	0	0	0	0	0
ENSMUSG00000087764	Gm23984	0	0	0	0	1	1	0		1	1	1	1	1	1	0		0	0	0	0	0	0	0
ENSMUSG00000025995	Wdr75	1	1	1	0	0	0	0		0	0	0	0	0	0	1		1	1	1	0	0	0	1
ENSMUSG00000099850	Gm28906	0	0	0	0	0	0	0		0	0	0	0	0	0	0		0	0	0	0	0	0	0
ENSMUSG00000084817	Gm5526	0	0	0	0	0	0	0		1	1	1	1	1	1	0		0	1	1	0	0	0	0
ENSMUSG00000098549	Gm5269	0	0	0	0	0	0	0		0	0	0	0	0	0	0		0	0	0	0	0	0	0
ENSMUSG00000099381	Gm18303	0	0	0	0	0	0	0		0	0	0	0	0	0	1		0	0	0	0	0	0	0
ENSMUSG00000025993	Slc40a1	1	1	1	0	0	0	0		0	0	0	0	0	0	1		1	1	1	1	0	1	0
ENSMUSG00000099946	Gm9496	0	0	0	0	0	0	0		0	0	0	0	0	0	0		0	0	0	0	0	0	0
ENSMUSG00000070896	Rpl23a-ps1	0	0	0	0	0	0	0		1	1	0	1	0	0	0		0	0	0	0	0	0	0
ENSMUSG00000090682	Gm3852	0	0	0	1	1	1	0		1	1	1	1	1	1	0		0	0	0	0	0	0	0
ENSMUSG00000044457	Stk-ps2	0	0	0	0	0	0	0		0	0	0	0	0	0	0		0	0	0	0	0	0	0
ENSMUSG00000099432	Gm18849	0	0	0	0	0	0	0		0	0	0	0	0	0	0		0	0	0	0	0	0	0
ENSMUSG00000041144	Dnah7b	0	0	0	0	0	0	0		0	0	0	0	0	0	0		0	0	0	0	0	0	0
ENSMUSG00000096047	n-R5s211	0	0	0	0	0	0	0		0	0	0	0	0	1	0		0	0	0	0	0	0	0
ENSMUSG00000101262	Gm8326	0	0	0	1	1	1	0		1	1	1	1	1	0	0		0	0	0	0	0	0	0
ENSMUSG00000101337	Dnah7c	1	1	0	0	0	1	0		0	0	0	0	0	0	0		0	0	0	0	0	0	0
ENSMUSG00000025986	Slc39a10	0	0	0	0	0	0	0		0	0	0	0	0	0	0		1	1	1	0	0	0	1
ENSMUSG00000100213	Gm28151	0	0	0	0	0	0	0		0	0	0	0	0	0	0		0	0	0	0	0	0	0
ENSMUSG00000103129	Gm37393	0	0	0	0	0	0	0		0	0	0	0	0	0	0		0	0	0	0	0	0	0
ENSMUSG00000100160	Gm28527	0	0	0	0	1	1	0		1	1	1	0	1	1	1		0	0	0	0	0	0	0
ENSMUSG00000101921	Gm28825	0	0	0	1	1	1	0		1	1	1	1	1	1	0		0	0	0	0	0	0	0
ENSMUSG00000101447	Gm28826	0	0	0	0	0	0	0		0	0	0	0	0	0	0		0	0	0	0	0	0	0
ENSMUSG00000081185	Gm4852	0	0	0	0	0	0	0		0	0	0	0	0	0	0		0	0	0	0	0	0	0
ENSMUSG00000103246	Gm38090	0	0	0	0	0	0	0		0	0	0	0	0	0	0		0	0	0	0	0	0	0
ENSMUSG00000098876	Mir6350	0	0	0	0	0	0	0		0	0	0	0	0	0	0		0	0	0	0	0	0	0
ENSMUSG00000100530	Gm18117	0	0	0	0	0	0	0		0	0	0	0	0	0	0		0	0	0	0	0	0	0
ENSMUSG00000104067	Gm37196	0	0	0	0	0	0	0		0	0	0	0	0	0	0		0	0	0	0	0	0	0
ENSMUSG00000100033	Gm8337	0	0	0	1	1	1	0		0	1	0	1	1	0	0		1	1	0	0	0	0	1
ENSMUSG00000094968	Gm22419	0	0	0	0	0	0	0		1	1	1	0	1	0	0		0	0	0	0	0	0	0
ENSMUSG00000088017	Gm23829	0	0	0	0	1	1	0		0	0	0	0	0	0	0		0	0	0	0	0	0	0
ENSMUSG00000101996	Gm19206	0	0	0	0	0	0	0		1	1	1	1	1	1	0		0	0	0	0	0	0	0
ENSMUSG00000096973	Gm5974	0	0	0	0	0	1	0		0	0	1	1	0	1	0		0	0	0	0	0	0	0
ENSMUSG00000064943	Gm23240	0	0	0	0	0	0	0		0	0	0	1	0	0	0		0	0	0	0	0	0	0
ENSMUSG00000100866	Gm28830	0	0	0	0	0	0	0		1	1	1	1	1	1	0		0	0	0	0	0	0	0
ENSMUSG00000101721	Gm8354	0	0	0	0	0	0	0		1	0	1	1	0	0	0		0	0	0	0	0	0	0
ENSMUSG00000099376	Gm19124	0	0	0	0	0	0	0		0	0	0	0	0	0	0		0	0	0	0	0	0	0
ENSMUSG00000097883	Gm8357	0	0	0	0	0	0	0		1	1	0	1	1	1	0		0	0	0	0	0	0	0
ENSMUSG00000092790	Gm22693	0	0	0	0	0	0	0		0	0	0	0	0	0	0		0	0	0	0	0	0	0
ENSMUSG00000099698	Gm28740	0	0	0	0	0	0	0		0	0	0	0	0	0	0		0	0	0	0	0	0	0
ENSMUSG00000099454	Gm8367	0	0	0	0	0	1	0		0	0	0	0	0	0	0		0	0	0	0	0	0	0
ENSMUSG00000051616	C230029F24Rik	0	0	0	0	0	0	0		0	0	0	0	0	0	0		0	0	0	0	0	0	0
ENSMUSG00000099627	Gm6757	0	0	0	0	0	0	0		0	0	0	0	0	0	0		0	0	0	0	0	0	0
ENSMUSG00000099577	Gm3605	0	0	0	0	0	0	0		0	0	1	0	0	0	0		0	0	0	0	0	0	0
ENSMUSG00000099882	Gm28388	0	0	0	0	0	0	0		1	1	1	1	0	1	0		0	0	0	0	0	0	0
ENSMUSG00000101760	Gm8384	0	0	0	0	0	1	0		1	0	0	0	0	0	0		0	0	0	0	0	0	0
ENSMUSG00000099608	4933411E06Rik	0	0	0	0	0	0	0		0	0	0	0	0	0	0		0	0	0	0	0	0	0
ENSMUSG00000099864	Gm8391	0	0	0	0	0	0	0		1	1	1	1	1	1	0		0	0	0	0	0	0	0
ENSMUSG00000098249	Gm27330	0	0	0	0	0	0	0		0	0	0	0	0	0	0		0	0	0	0	0	0	0
ENSMUSG00000100451	Gm29665	0	0	0	0	0	0	0		0	0	0	0	0	0	0		0	0	0	0	0	0	0
ENSMUSG00000099941	Gm20118	0	0	0	0	0	0	0		0	1	1	0	0	1	0		0	0	0	0	0	0	0
ENSMUSG00000084531	Gm25843	0	0	0	0	0	0	0		0	1	0	0	0	0	0		0	0	0	0	0	0	0
ENSMUSG00000100816	Gm28321	0	0	0	1	0	1	0		0	1	0	0	1	1	0		0	0	0	0	0	0	0
ENSMUSG00000026109	Tmeff2	0	0	0	0	0	0	0		0	0	0	0	0	0	0		0	0	0	0	0	0	0
ENSMUSG00000100671	Gm28322	0	0	0	0	1	1	0		0	0	0	0	0	0	0		0	0	0	0	0	0	0
ENSMUSG00000092906	Gm25736	0	0	0	0	0	0	0		1	0	1	1	0	1	0		0	0	0	0	0	0	0
ENSMUSG00000101242	Gm28319	0	0	0	0	0	0	0		0	0	0	0	0	0	0		0	0	0	0	0	0	0
ENSMUSG00000099924	Gm28320	0	0	0	0	0	0	0		0	0	0	0	0	0	0		0	0	0	0	0	0	0
ENSMUSG00000099625	Gm29325	0	0	0	0	0	0	0		0	0	0	0	0	0	0		0	0	0	0	0	0	0
ENSMUSG00000101799	9330175M20Rik	1	0	0	0	0	0	0		0	0	0	0	0	0	0		0	0	0	0	0	0	0
ENSMUSG00000045954	Sdpr	1	0	0	0	0	0	0		0	0	0	0	0	0	0		0	0	0	0	0	0	0
ENSMUSG00000099741	Gm5253	0	0	0	1	0	1	0		1	1	1	1	1	1	0		0	0	0	0	0	0	0
ENSMUSG00000101702	1700072G22Rik	0	0	0	0	0	0	0		0	0	0	0	0	0	0		0	0	0	0	0	0	0
ENSMUSG00000026107	Nabp1	1	0	0	0	0	0	0		0	0	0	0	0	0	1		1	1	1	1	0	0	0
ENSMUSG00000099413	Gm17767	0	0	0	0	0	0	0		0	0	0	0	0	0	0		0	1	1	1	0	0	0
ENSMUSG00000103424	Gm37535	0	0	0	0	0	0	0		0	0	0	0	0	0	0		0	0	0	0	0	0	0
ENSMUSG00000101741	Gm28055	0	0	0	0	0	0	0		0	0	0	0	0	0	0		0	0	0	0	0	0	0
ENSMUSG00000018417	Myo1b	1	1	1	0	0	0	0		0	0	0	0	0	0	0		1	1	1	0	0	1	0
ENSMUSG00000101724	Gm29453	0	0	0	0	0	0	0		0	0	0	0	0	0	0		0	0	0	0	0	0	0
ENSMUSG00000100313	Gm28323	0	0	0	0	0	0	1		0	0	0	0	0	0	0		0	0	0	0	0	0	0
ENSMUSG00000100696	Gm8419	1	0	0	1	1	1	0		1	1	1	1	1	1	0		0	0	0	0	0	0	0
ENSMUSG00000099135	Gm27607	0	0	0	1	1	1	0		1	1	0	0	0	0	0		0	0	0	0	0	0	0
ENSMUSG00000072324	Gm8420	1	0	0	1	0	1	0		1	1	1	1	1	1	0		1	1	1	0	0	0	1
ENSMUSG00000062939	Stat4	0	0	0	0	0	0	0		0	0	0	0	0	0	0		1	1	1	1	0	1	0
ENSMUSG00000078291	Gm3940	0	0	0	0	0	0	0		1	1	1	1	0	0	0		0	0	0	0	0	0	0
ENSMUSG00000109599	Gm45679	1	1	1	0	0	0	0		0	0	0	0	0	0	0		0	0	1	0	0	1	0
ENSMUSG00000026104	Stat1	1	1	1	0	0	0	0		1	0	0	0	0	0	1		1	1	1	1	0	1	0
ENSMUSG00000099569	Gm18301	0	0	0	0	0	0	1		1	0	0	0	0	0	1		0	0	0	0	0	0	0
ENSMUSG00000026103	Gls	1	1	1	0	0	0	0		0	0	0	0	0	0	0		1	1	1	1	0	0	0
ENSMUSG00000099648	Gm5975	1	0	0	1	1	1	0		1	1	1	0	1	1	0		0	0	0	0	0	0	0
ENSMUSG00000065192	Gm23460	0	0	0	0	0	0	0		0	0	0	0	0	0	0		0	0	0	0	0	0	0
ENSMUSG00000002881	Nab1	1	1	1	0	0	0	0		0	0	0	0	0	0	0		1	1	1	0	0	0	0
ENSMUSG00000097833	Gm5976	0	0	0	0	0	0	0		0	0	1	1	1	1	0		0	0	0	0	0	0	0
ENSMUSG00000101501	Rps27a-ps1	0	0	0	0	0	0	0		0	0	0	0	0	0	0		0	0	0	0	0	0	0
ENSMUSG00000100120	Gm553	0	0	0	0	0	0	0		0	0	0	0	0	0	0		0	0	0	0	0	0	0
ENSMUSG00000099878	Gm28178	0	0	0	0	0	0	0		0	0	0	0	0	0	0		0	0	0	0	0	0	0
ENSMUSG00000100007	Gm5527	0	0	0	0	0	0	0		1	0	0	1	0	0	0		0	0	0	0	0	0	0
ENSMUSG00000043015	Nemp2	1	1	1	0	0	0	0		0	0	0	0	0	0	1		1	1	1	0	0	0	0
ENSMUSG00000103630	Gm37242	0	0	0	0	0	1	1		0	0	0	0	0	0	0		0	0	0	0	0	0	0
ENSMUSG00000041439	Mfsd6	1	1	1	0	0	0	0		0	0	0	0	0	0	0		1	1	1	0	0	0	0
ENSMUSG00000100302	Gm29670	0	0	0	0	0	0	0		0	0	0	0	0	0	0		0	0	0	0	0	0	0
ENSMUSG00000100230	Gm28650	0	0	0	0	0	0	0		0	1	1	1	1	0	0		0	0	0	0	0	0	0
ENSMUSG00000026102	Inpp1	1	1	1	0	1	0	0		0	0	0	0	0	0	1		1	1	1	0	1	0	0
ENSMUSG00000041426	Hibch	1	1	1	0	0	0	0		0	0	0	0	0	0	1		1	1	1	0	1	0	0
ENSMUSG00000089802	Gm16107	0	0	0	0	0	0	1		0	0	0	0	0	0	1		0	0	0	0	0	0	0
ENSMUSG00000043629	1700019D03Rik	0	0	0	0	0	0	0		0	0	0	0	0	0	0		1	1	0	0	0	0	0
ENSMUSG00000026100	Mstn	0	0	0	0	0	0	0		0	0	0	0	0	0	0		0	0	0	0	0	0	0
ENSMUSG00000089334	Gm24349	0	0	0	0	1	1	0		1	1	1	1	1	1	0		0	0	0	0	0	0	0
ENSMUSG00000060715	1700019A02Rik	0	0	0	0	0	0	0		0	0	0	0	0	0	0		0	0	0	0	0	0	0
ENSMUSG00000026098	Pms1	1	1	1	0	0	0	1		0	0	0	0	0	0	0		1	1	1	0	0	0	0
ENSMUSG00000100763	Gm28777	0	0	0	0	0	0	1		0	0	0	0	0	0	0		0	0	0	0	0	0	0
ENSMUSG00000026097	Ormdl1	1	1	1	0	0	0	0		0	0	0	0	0	0	1		1	1	1	0	0	0	0
ENSMUSG00000100679	Gm28778	1	1	1	0	0	0	0		0	0	0	0	0	0	0		1	1	1	0	0	0	0
ENSMUSG00000026096	Osgepl1	1	1	1	0	0	0	0		0	0	0	0	0	0	0		1	1	1	0	0	0	0
ENSMUSG00000099913	Gm28551	1	1	1	0	0	0	0		0	0	0	0	0	0	0		1	1	1	0	0	0	0
ENSMUSG00000026095	Asnsd1	1	1	1	0	0	0	0		0	0	0	0	0	0	1		1	1	1	0	0	0	0
ENSMUSG00000100267	Gm28779	0	0	0	0	0	0	0		0	0	0	0	0	0	0		0	0	0	0	0	0	0
ENSMUSG00000099450	Gm6799	0	0	0	0	0	0	0		0	0	0	0	0	0	0		0	0	0	0	0	0	0
ENSMUSG00000100069	Gm6801	0	0	0	1	1	1	0		0	0	0	0	0	0	0		0	0	0	0	0	0	0
ENSMUSG00000096141	Dnah7a	1	1	0	0	0	0	0		0	0	0	0	0	0	0		0	0	0	0	0	0	0
ENSMUSG00000092657	Gm25240	0	0	0	0	0	0	0		0	1	0	0	0	1	1		0	0	0	0	0	0	0
ENSMUSG00000026094	Stk17b	1	1	1	0	0	0	0		0	0	0	0	0	0	0		1	1	1	0	0	0	0
ENSMUSG00000102405	Gm37863	0	0	0	0	0	0	0		0	1	1	0	0	0	0		0	0	0	0	0	0	0
ENSMUSG00000042807	Hecw2	1	1	1	0	0	0	0		0	0	0	0	0	0	0		1	0	1	0	1	0	0
ENSMUSG00000098443	Mir7681	0	0	0	0	0	0	0		0	0	0	0	0	0	0		0	0	0	0	0	0	0
ENSMUSG00000087949	Gm24251	0	0	0	0	0	0	0		0	0	0	0	0	1	0		0	0	0	0	0	0	0
ENSMUSG00000102868	Gm37633	0	0	0	0	0	0	0		0	0	0	0	0	0	0		0	0	0	0	0	0	0
ENSMUSG00000094013	Gm25829	0	0	0	0	0	0	0		0	0	0	0	0	0	0		0	0	0	0	0	0	0
ENSMUSG00000025983	Ccdc150	1	1	1	0	0	0	0		0	0	0	0	0	0	0		0	0	0	0	0	0	0
ENSMUSG00000041303	Gtf3c3	1	1	1	0	0	0	0		0	0	0	0	0	0	1		1	1	1	0	0	0	0
ENSMUSG00000109809	Gm34066	0	0	0	0	1	0	0		0	0	0	0	0	0	0		0	0	0	0	0	0	0
ENSMUSG00000073678	Pgap1	1	1	1	0	0	0	0		0	0	0	0	0	0	1		1	1	1	0	1	0	1
ENSMUSG00000104136	Gm36955	0	0	0	0	0	0	1		0	0	0	1	1	0	1		0	0	0	0	0	0	0
ENSMUSG00000101130	Gm19637	0	0	0	0	0	0	0		1	1	1	0	0	0	0		0	0	0	0	0	0	0
ENSMUSG00000052331	Ankrd44	1	1	1	0	0	0	0		0	0	0	0	0	0	0		1	1	1	1	0	0	0
ENSMUSG00000101674	4930444A19Rik	0	0	0	0	1	1	0		0	0	0	0	0	0	0		0	0	0	0	0	0	0
ENSMUSG00000102503	Gm37370	0	0	0	0	0	0	0		0	0	0	0	0	0	0		0	0	0	0	0	0	0
ENSMUSG00000089245	Gm24053	0	0	0	0	0	0	0		0	0	0	0	1	0	0		0	0	0	0	0	0	0
ENSMUSG00000102642	A130048G24Rik	0	0	0	1	1	0	0		0	0	0	0	0	0	0		0	0	0	0	0	0	0
ENSMUSG00000025982	Sf3b1	1	1	1	0	0	0	0		0	0	0	0	0	0	1		1	1	1	0	0	0	0
ENSMUSG00000103030	E330011M16Rik	0	1	1	0	0	0	1		1	1	1	0	0	0	0		0	0	1	0	0	0	0
ENSMUSG00000025981	Coq10b	1	1	1	0	0	0	0		0	0	0	0	0	0	1		1	1	1	0	0	1	0
ENSMUSG00000101122	Gm17971	0	0	0	0	0	0	1		1	0	1	0	0	0	1		0	0	1	0	0	0	0
ENSMUSG00000025980	Hspd1	1	1	1	0	0	0	1		0	0	0	0	0	0	1		1	1	1	0	0	0	1
ENSMUSG00000073676	Hspe1	1	1	1	0	0	0	1		0	0	1	0	0	0	1		1	1	1	0	0	0	0
ENSMUSG00000100736	Gm5147	0	0	0	1	1	1	0		1	1	1	1	1	1	0		0	0	0	0	0	0	0
ENSMUSG00000089670	Gm16581	0	0	0	1	1	0	0		1	1	1	1	1	1	1		0	0	0	0	0	0	0
ENSMUSG00000025979	Mob4	1	1	1	0	0	0	0		0	0	0	0	0	0	1		1	1	1	0	0	0	0
ENSMUSG00000061863	Gm6822	0	0	0	0	1	0	0		0	0	1	0	0	1	1		0	0	0	0	0	0	0
ENSMUSG00000025978	Rftn2	1	1	1	0	0	0	0		1	1	1	0	0	0	0		0	1	1	1	0	1	0
ENSMUSG00000097649	Gm10561	1	0	1	0	0	1	0		0	0	1	0	0	0	0		0	1	1	0	0	0	0
ENSMUSG00000046994	Mars2	1	1	1	0	0	0	0		0	0	0	0	0	0	1		1	1	1	0	0	0	1
ENSMUSG00000025977	Boll	1	1	1	0	0	0	0		0	0	0	0	0	0	0		1	1	0	0	0	0	0
ENSMUSG00000100215	Gm8292	0	0	0	0	0	0	0		0	0	0	0	0	0	0		0	0	0	0	0	0	0
ENSMUSG00000101945	Gm29138	0	0	0	1	1	0	0		0	0	0	0	1	1	0		0	0	0	0	0	0	0
ENSMUSG00000101085	Gm8531	1	0	0	0	0	0	0		1	1	1	1	1	1	0		0	0	0	0	0	0	0
ENSMUSG00000038349	Plcl1	1	1	1	0	0	0	0		0	0	0	0	0	0	0		0	0	0	0	0	0	0
ENSMUSG00000102145	Gm38056	0	0	0	0	0	0	0		0	0	0	0	0	0	0		0	0	0	0	0	0	0
ENSMUSG00000100309	Gm6644	0	0	0	0	1	1	0		1	1	1	1	1	1	1		0	0	0	0	0	0	0
ENSMUSG00000102831	Gm37382	0	0	0	0	0	0	0		0	0	0	0	0	0	0		0	0	0	0	0	0	0
ENSMUSG00000099950	9130227L01Rik	0	0	0	1	1	1	0		0	0	0	0	0	0	0		0	0	0	0	0	0	0
ENSMUSG00000102491	Gm36986	0	0	0	0	0	0	0		0	0	0	0	0	0	0		0	0	0	0	0	0	0
ENSMUSG00000100372	1700003I22Rik	0	0	0	0	0	0	0		0	0	0	0	0	0	0		0	0	0	0	0	0	0
ENSMUSG00000100944	Gm28900	0	0	0	0	0	0	0		1	0	0	0	0	0	1		0	0	0	0	0	0	0
ENSMUSG00000101332	Gm28240	0	0	0	1	1	1	0		0	0	0	0	0	0	0		0	0	0	0	0	0	0
ENSMUSG00000045336	Hsfy2	0	0	0	0	0	0	0		0	0	0	0	0	0	0		0	0	0	0	0	0	0
ENSMUSG00000038331	Satb2	0	0	0	0	0	0	0		0	0	0	0	0	0	0		1	1	1	0	0	0	1
ENSMUSG00000087022	9130024F11Rik	1	1	1	0	0	0	1		0	0	0	0	0	0	0		1	1	1	0	0	0	1
ENSMUSG00000104310	Gm4081	1	1	1	0	0	0	0		1	1	1	0	0	0	1		0	0	0	0	0	0	0
ENSMUSG00000094128	Gm23943	0	0	0	1	1	1	0		1	1	0	1	1	1	0		0	0	0	0	0	0	0
ENSMUSG00000099945	1700126A01Rik	0	0	0	0	0	1	0		0	0	1	0	1	1	0		0	0	0	0	0	0	0
ENSMUSG00000101429	BC055402	0	0	0	0	1	0	0		0	0	0	0	0	0	0		0	0	0	0	0	0	0
ENSMUSG00000101129	Gm5254	0	0	0	0	0	0	0		1	0	1	1	0	1	0		0	0	0	0	0	0	0
ENSMUSG00000097519	4930558J18Rik	1	1	1	0	0	0	0		0	0	0	0	0	0	0		1	1	0	0	1	0	1
ENSMUSG00000038323	1700066M21Rik	1	1	1	0	0	0	0		0	0	0	0	0	0	0		1	1	1	0	0	0	1
ENSMUSG00000048495	Tyw5	1	1	1	0	0	0	1		0	0	0	0	0	0	1		1	1	1	0	0	0	0
ENSMUSG00000025971	Maip1	1	1	1	0	0	0	0		0	0	0	0	0	0	1		1	1	1	0	0	0	0
ENSMUSG00000077776	Gm22371	0	0	0	0	0	0	0		0	0	0	0	0	0	0		0	0	0	0	0	0	0
ENSMUSG00000088353	Gm24014	0	0	0	0	0	0	0		0	1	0	0	0	0	0		0	0	0	0	0	0	0
ENSMUSG00000101826	Gm8581	0	0	0	0	0	0	0		1	1	1	0	0	1	0		0	0	0	0	0	0	0
ENSMUSG00000102685	Gm37373	0	0	0	0	0	0	0		0	0	0	0	0	0	0		0	0	0	0	0	0	0
ENSMUSG00000101151	Gm17929	0	0	0	0	1	1	0		0	0	0	0	0	0	0		0	0	0	0	0	0	0
ENSMUSG00000038305	Spats2l	1	1	1	0	0	0	0		0	0	0	0	0	0	0		1	1	1	0	1	0	1
ENSMUSG00000091283	Gm17234	0	0	0	1	0	1	0		0	0	0	0	0	0	0		0	0	0	0	0	0	0
ENSMUSG00000054770	Kctd18	0	0	0	0	0	0	1		0	0	0	0	0	0	0		1	1	1	0	0	0	0
ENSMUSG00000026039	Sgol2a	1	1	1	0	0	0	0		0	0	0	0	0	0	1		1	1	1	0	1	0	1
ENSMUSG00000063558	Aox1	1	1	1	0	0	0	0		0	0	0	0	0	0	0		0	0	0	0	0	0	0
ENSMUSG00000064294	Aox3	0	0	0	1	1	1	0		0	0	0	0	0	0	0		0	0	0	0	0	0	0
ENSMUSG00000089275	Gm24548	0	0	0	0	0	0	0		1	0	1	0	0	1	0		0	0	0	0	0	0	0
ENSMUSG00000038242	Aox4	1	0	0	1	1	1	0		0	0	0	0	0	0	0		0	0	0	0	0	0	0
ENSMUSG00000089822	Gm15759	0	0	0	1	0	0	0		1	1	1	0	0	0	0		0	0	0	0	0	0	0
ENSMUSG00000079554	Aox2	1	0	0	1	1	1	0		1	0	1	0	0	0	0		0	0	1	0	0	1	0
ENSMUSG00000103839	Gm37607	0	0	0	1	1	1	1		0	0	0	0	0	0	0		1	0	1	0	1	1	0
ENSMUSG00000051223	Bzw1	1	1	1	0	0	0	0		0	0	0	0	0	0	1		1	1	1	0	0	0	0
ENSMUSG00000026034	Clk1	1	1	1	0	0	0	0		0	0	0	0	0	0	1		1	1	1	0	0	0	0
ENSMUSG00000026035	Ppil3	1	1	1	0	0	0	1		0	0	0	0	0	0	1		1	1	1	0	0	0	0
ENSMUSG00000026036	Nif3l1	1	1	1	0	0	0	1		0	0	0	0	0	0	1		1	1	1	0	0	0	0
ENSMUSG00000026037	Orc2	1	1	1	1	1	1	1		0	0	0	0	0	0	1		1	1	1	0	0	0	1
ENSMUSG00000094245	Gm23966	0	0	0	0	0	0	1		0	0	0	0	0	0	0		0	0	0	0	0	0	0
ENSMUSG00000085054	Gm15834	1	1	1	0	0	0	0		0	0	0	1	1	0	0		0	0	1	0	0	1	0
ENSMUSG00000038174	Fam126b	1	1	1	0	0	0	0		0	0	0	0	0	0	0		1	1	1	0	0	0	0
ENSMUSG00000026032	Ndufb3	1	1	1	0	0	0	0		0	0	0	0	0	0	0		1	1	1	0	0	0	0
ENSMUSG00000100202	Gm29389	0	0	0	0	0	1	0		0	0	0	0	0	1	0		0	0	0	0	0	0	0
ENSMUSG00000099490	Gm18802	0	0	0	1	1	1	0		0	0	0	0	0	0	0		0	0	0	0	0	0	0
ENSMUSG00000059647	Cbx3-ps7	1	0	0	1	1	1	0		1	0	0	0	0	1	0		0	0	0	0	0	0	0
ENSMUSG00000047528	Als2cr12	1	0	0	0	0	0	0		0	0	0	0	0	0	0		0	0	0	0	0	0	0
ENSMUSG00000102059	Gm20257	1	1	1	1	1	1	0		1	1	1	0	0	0	0		0	0	0	0	0	0	0
ENSMUSG00000101046	Gm28803	0	0	0	0	0	0	0		0	0	0	0	0	0	0		0	0	0	0	0	0	0
ENSMUSG00000026031	Cflar	1	1	1	0	0	0	0		0	0	0	0	0	0	1		1	1	1	0	0	1	0
ENSMUSG00000100236	Gm3841	0	0	0	0	0	0	0		1	1	0	0	1	0	0		0	0	0	0	0	0	0
ENSMUSG00000026029	Casp8	1	1	0	0	0	0	0		0	0	0	0	0	0	0		0	0	0	0	0	0	0
ENSMUSG00000102719	Gm37760	0	0	0	0	1	1	0		0	0	0	0	0	0	0		0	0	0	0	0	0	0
ENSMUSG00000099719	Gm28802	0	0	0	1	0	0	0		0	0	0	1	1	0	0		0	0	0	0	0	0	0
ENSMUSG00000026028	Trak2	1	1	1	0	0	0	0		0	0	0	0	0	0	1		1	1	1	0	0	0	0
ENSMUSG00000026027	Stradb	1	1	1	0	0	0	0		0	0	0	0	0	0	0		1	1	1	0	0	0	0
ENSMUSG00000047383	Als2cr11b	0	0	0	0	0	0	0		0	0	0	0	0	0	0		0	0	0	0	0	0	0
ENSMUSG00000099752	Gm29018	0	0	0	0	0	0	0		0	0	0	0	0	0	0		0	0	0	0	0	0	0
ENSMUSG00000072295	Als2cr11	0	0	0	0	0	0	0		0	0	0	0	0	0	0		0	0	0	0	0	0	0
ENSMUSG00000077616	Gm25502	0	0	0	0	0	0	0		1	1	1	0	0	0	0		0	0	0	0	0	0	0
ENSMUSG00000038079	Tmem237	1	1	1	0	0	0	0		0	0	0	0	0	0	0		1	1	1	0	0	0	0
ENSMUSG00000097573	G730003C15Rik	1	1	1	0	0	0	0		1	1	1	0	0	0	0		0	0	0	0	0	0	0
ENSMUSG00000079550	Mpp4	0	0	0	0	0	0	1		0	0	0	0	0	0	0		1	1	1	0	0	1	0
ENSMUSG00000101586	Gm29017	0	0	0	1	1	1	0		0	0	0	0	0	0	0		0	0	0	0	0	0	0
ENSMUSG00000099563	Gm19125	0	0	0	0	0	0	0		0	0	0	1	0	0	0		0	0	0	0	0	0	0
ENSMUSG00000026024	Als2	1	1	1	0	0	0	0		0	0	0	0	0	0	1		1	1	1	0	0	1	0
ENSMUSG00000026023	Cdk15	0	0	0	0	0	0	0		0	0	0	0	0	0	0		0	0	0	0	0	0	0
ENSMUSG00000099922	Gm29016	0	0	0	1	1	1	0		1	0	0	0	0	0	0		0	0	0	0	0	0	0
ENSMUSG00000104502	Gm37737	1	0	0	1	1	0	0		1	0	1	1	1	0	0		0	0	0	0	0	0	0
ENSMUSG00000041075	Fzd7	1	1	1	0	0	0	0		1	1	1	0	0	0	1		1	1	1	1	0	0	0
ENSMUSG00000097819	Gm26813	0	0	0	0	0	0	0		1	0	0	0	0	0	0		0	0	0	0	0	0	0
ENSMUSG00000047361	Gm973	1	0	0	0	1	0	0		0	0	0	0	0	0	0		0	0	1	0	0	0	0
ENSMUSG00000099811	Gm28411	0	0	0	1	1	1	0		0	0	0	0	0	0	0		0	0	0	0	0	0	0
ENSMUSG00000101409	1700122D07Rik	0	0	0	0	0	0	0		0	0	0	0	0	0	0		0	0	0	0	0	0	0
ENSMUSG00000026021	Sumo1	1	1	1	0	0	0	0		0	0	0	0	0	0	0		1	1	1	0	1	0	0
ENSMUSG00000089276	Gm24545	0	0	0	0	0	0	0		0	0	0	0	0	0	0		0	0	0	0	0	0	0
ENSMUSG00000103821	D430013B06Rik	0	0	0	0	0	0	1		0	0	0	0	0	0	0		0	0	0	0	0	0	0
ENSMUSG00000101400	Gm29596	0	0	0	0	0	0	0		0	0	0	0	0	0	1		0	0	0	0	0	0	0
ENSMUSG00000026020	Nop58	0	1	1	0	0	0	0		0	0	0	0	0	0	1		1	1	1	0	0	0	1
ENSMUSG00000077345	Snord70	0	0	0	0	0	0	1		0	0	0	0	0	0	1		0	0	0	0	0	0	0
ENSMUSG00000089512	Gm26287	0	0	0	0	0	0	1		0	0	0	0	0	0	1		0	0	0	0	0	0	0
ENSMUSG00000089093	Snord11	0	0	0	0	0	0	1		0	0	0	0	0	0	1		0	0	0	0	0	0	0
ENSMUSG00000067336	Bmpr2	1	1	1	0	0	0	0		0	0	0	0	0	0	0		1	1	1	0	0	1	0
ENSMUSG00000104052	Gm38125	0	0	0	0	0	0	0		0	0	0	0	0	0	0		0	0	0	0	0	0	0
ENSMUSG00000103131	Gm37977	0	0	0	0	0	0	0		0	0	0	0	0	0	0		0	0	0	0	0	0	0
ENSMUSG00000041040	Fam117b	1	1	1	0	0	0	0		0	0	0	0	0	0	0		1	1	1	1	0	1	0
ENSMUSG00000103696	Gm37531	0	0	0	0	0	0	0		0	0	0	0	0	0	0		0	0	0	0	0	0	0
ENSMUSG00000100901	Gm18829	0	0	0	0	0	0	0		0	0	0	0	0	0	0		0	0	0	0	0	0	0
ENSMUSG00000026018	Ica1l	1	1	1	0	1	1	0		0	0	0	0	0	0	0		1	1	1	1	0	1	0
ENSMUSG00000026019	Wdr12	1	1	1	0	0	0	0		0	0	0	0	0	0	1		1	1	1	0	0	0	1
ENSMUSG00000026017	Carf	1	1	1	0	0	0	0		0	0	0	0	0	0	0		1	1	1	0	0	0	0
ENSMUSG00000082609	Gm15464	0	0	0	0	0	0	0		1	1	0	1	1	0	0		0	0	0	0	0	0	0
ENSMUSG00000073664	Nbeal1	1	1	1	0	0	0	0		0	0	0	0	0	0	0		1	1	1	0	0	0	0
ENSMUSG00000100516	Gm29332	0	0	0	0	0	0	1		0	0	0	0	0	0	1		0	0	0	0	0	0	0
ENSMUSG00000049439	Cyp20a1	1	1	1	0	0	0	0		0	0	0	0	0	0	0		1	1	1	1	0	0	0
ENSMUSG00000103822	6030460B20Rik	0	0	0	0	1	0	0		0	0	0	0	0	0	0		0	0	0	0	0	0	0
ENSMUSG00000026782	Abi2	1	1	1	0	0	0	0		0	0	0	0	0	0	0		1	1	1	0	0	0	0
ENSMUSG00000026014	Raph1	1	1	1	0	0	0	0		0	0	0	0	0	0	0		1	1	1	1	0	0	0
ENSMUSG00000081562	Gm11575	0	0	0	0	0	0	1		0	0	0	0	0	0	0		0	0	0	0	0	0	0
ENSMUSG00000084400	Gm11576	0	0	0	0	0	0	0		0	0	0	0	0	0	0		0	0	0	0	0	0	0
ENSMUSG00000082160	Gm11578	0	0	0	0	0	0	0		1	1	1	0	0	0	0		0	0	0	0	0	0	0
ENSMUSG00000103215	Gm38388	0	0	0	0	0	0	0		0	0	0	0	0	0	0		0	0	0	0	0	0	0
ENSMUSG00000088973	Gm23762	0	0	0	0	0	0	0		0	0	0	1	0	1	0		0	0	0	0	0	0	0
ENSMUSG00000084151	Gm11577	0	0	0	0	1	1	0		0	0	0	0	0	0	0		0	0	0	0	0	0	0
ENSMUSG00000101188	Eif4a-ps4	0	0	0	0	0	0	0		1	0	0	0	1	0	1		1	1	1	0	0	0	1
ENSMUSG00000026012	Cd28	0	0	0	0	0	0	0		0	0	0	0	0	0	0		0	0	1	0	0	1	0
ENSMUSG00000086795	Gm11579	0	0	0	0	0	0	0		0	0	0	0	0	0	0		0	0	0	0	0	0	0
ENSMUSG00000085965	2310016D23Rik	0	0	0	0	0	0	0		0	0	0	0	0	0	0		0	0	0	0	0	0	0
ENSMUSG00000104069	Gm37198	0	0	0	0	0	0	0		0	0	0	0	0	0	0		0	0	0	0	0	0	0
ENSMUSG00000083118	Gm11609	0	0	0	0	0	0	0		0	0	0	0	0	0	0		0	0	0	0	0	0	0
ENSMUSG00000083355	Gm11581	0	0	0	0	0	0	0		1	1	1	1	1	0	0		0	0	0	0	0	0	0
ENSMUSG00000102549	Gm38137	0	0	0	0	0	0	0		0	0	0	0	0	0	0		0	0	0	0	0	0	0
ENSMUSG00000026011	Ctla4	0	0	0	0	0	0	0		0	0	0	0	0	0	0		0	0	0	0	0	0	0
ENSMUSG00000081382	Rpl18-ps1	0	0	0	1	1	1	0		1	1	1	1	1	1	1		1	1	0	0	0	0	0
ENSMUSG00000080800	Gm11582	0	0	0	0	0	0	0		0	0	0	0	0	0	0		0	0	0	0	0	0	0
ENSMUSG00000026009	Icos	0	0	0	0	0	0	0		0	0	0	0	0	0	0		0	0	0	0	0	0	0
ENSMUSG00000102561	Gm37039	0	0	0	0	0	0	0		1	1	0	0	0	0	0		0	0	0	0	0	0	0
ENSMUSG00000082804	Rpl17-ps1	0	0	0	0	0	0	0		1	0	1	0	1	1	0		0	0	0	0	0	0	0
ENSMUSG00000082661	Gm11590	0	0	0	0	0	0	0		0	0	0	0	0	0	0		0	0	0	0	0	0	0
ENSMUSG00000080785	Gm11591	0	0	0	0	0	0	0		1	1	0	0	1	1	0		0	0	0	0	0	0	0
ENSMUSG00000100893	Gm28083	0	0	0	0	0	0	0		0	0	0	0	0	0	0		0	0	0	0	0	0	0
ENSMUSG00000085248	Gm11587	0	0	0	0	0	0	0		0	0	0	0	0	0	0		0	0	0	0	0	0	0
ENSMUSG00000085447	9530026F06Rik	1	1	0	0	0	0	0		0	0	0	0	0	0	0		0	0	0	0	0	0	0
ENSMUSG00000086408	Gm11588	0	0	0	0	1	1	0		0	0	0	0	0	0	0		0	0	0	0	0	0	0
ENSMUSG00000089546	Gm25839	0	0	0	0	0	0	0		0	0	0	0	0	0	0		0	0	0	0	0	0	0
ENSMUSG00000100965	Gm28449	0	0	0	0	0	0	0		0	0	0	0	0	0	0		0	0	0	0	0	0	0
ENSMUSG00000102168	Gm36943	0	0	0	0	0	0	0		0	0	0	0	0	0	0		0	0	0	0	0	0	0
ENSMUSG00000100381	Gm28094	0	0	0	0	0	0	0		0	0	0	0	0	0	0		0	0	0	0	0	0	0
ENSMUSG00000086009	4930587A21Rik	0	0	0	0	0	0	0		0	0	0	0	0	0	0		0	0	0	0	0	0	0
ENSMUSG00000052062	Pard3b	1	1	1	1	0	1	0		0	0	0	0	0	0	0		0	0	0	0	0	0	0
ENSMUSG00000103656	Gm37205	0	0	0	0	0	0	0		0	0	0	0	0	0	0		0	0	0	0	0	0	0
ENSMUSG00000104402	Gm38012	0	0	0	0	0	1	0		0	0	0	0	0	0	0		0	0	0	0	0	0	0
ENSMUSG00000104081	Gm38278	0	0	0	0	0	0	0		0	0	0	0	0	0	0		0	0	0	0	0	0	0
ENSMUSG00000085842	Pard3bos1	0	0	0	0	0	0	0		0	0	0	0	0	0	0		0	0	0	0	0	0	0
ENSMUSG00000103002	Gm38075	0	0	0	0	0	0	0		0	0	0	0	0	0	0		0	0	0	0	0	0	0
ENSMUSG00000100344	Gm29640	0	0	0	0	0	0	0		0	0	0	0	0	0	0		0	0	0	0	0	0	0
ENSMUSG00000101509	Gm29641	0	0	0	0	0	0	0		0	1	0	0	0	0	0		0	0	0	0	0	0	0
ENSMUSG00000085019	Pard3bos2	0	0	0	0	0	0	0		0	0	0	0	0	0	0		0	0	0	0	0	0	0
ENSMUSG00000102359	Gm38351	0	0	0	0	0	0	0		0	0	0	0	0	0	0		0	0	0	0	0	0	0
ENSMUSG00000085400	Pard3bos3	0	0	0	0	0	0	0		0	0	0	0	0	0	0		0	0	0	0	0	0	0
ENSMUSG00000100750	Gm29084	0	0	0	1	1	1	0		0	0	1	1	1	1	0		1	1	1	0	0	0	0
ENSMUSG00000081950	Gm11600	0	0	0	0	1	1	0		1	1	1	1	1	1	0		0	0	0	0	0	0	0
ENSMUSG00000084333	Gm11599	1	0	0	0	1	1	0		1	1	1	1	1	1	0		1	1	0	0	0	0	0
ENSMUSG00000025969	Nrp2	1	1	1	1	0	1	0		1	0	0	0	0	0	1		1	0	1	0	1	1	0
ENSMUSG00000100811	Gm29083	1	0	0	1	0	1	1		0	0	0	0	0	0	0		0	0	0	0	0	0	0
ENSMUSG00000103032	Gm37121	0	0	0	1	1	1	0		0	0	1	0	0	0	1		0	0	0	0	0	0	0
ENSMUSG00000100426	Gm4208	0	0	0	0	0	1	0		1	0	0	0	0	0	0		0	0	0	0	0	0	0
ENSMUSG00000040865	Ino80d	1	1	1	0	0	0	0		0	0	0	0	0	0	0		1	1	1	0	0	0	0
ENSMUSG00000104991	Gm44468	0	0	0	0	0	0	0		0	0	0	0	0	0	0		0	0	0	0	0	0	0
ENSMUSG00000088953	Gm24942	0	0	0	1	1	1	0		0	0	1	0	1	0	0		0	0	0	0	0	0	0
ENSMUSG00000081617	Rps13-ps7	0	0	0	0	0	0	0		1	0	0	0	0	1	0		0	0	0	0	0	0	0
ENSMUSG00000081429	Rps27-ps1	0	0	0	0	0	0	1		1	0	0	0	0	1	1		1	0	0	0	0	0	0
ENSMUSG00000084799	Ino80dos	1	0	1	0	0	0	0		0	0	0	0	0	0	1		0	1	1	0	0	0	0
ENSMUSG00000101599	Gm20342	0	0	0	0	0	0	0		0	0	0	0	0	0	1		0	0	0	0	0	0	0
ENSMUSG00000025968	Ndufs1	1	1	1	0	0	0	1		0	0	0	0	0	0	1		1	1	1	0	0	0	0
ENSMUSG00000077884	Gm24557	0	0	0	0	0	0	1		0	0	0	0	0	0	1		0	0	0	0	0	0	0
ENSMUSG00000025967	Eef1b2	1	1	1	0	0	0	0		0	0	1	0	0	0	1		1	1	1	0	0	0	0
ENSMUSG00000064612	Gm26457	0	0	0	0	0	0	1		0	0	0	0	0	0	1		0	0	0	0	0	0	0
ENSMUSG00000105060	Gm26457	0	0	0	0	0	0	1		0	0	0	0	0	0	1		0	0	0	0	0	0	0
ENSMUSG00000064602	Snora41	0	0	0	0	0	0	1		0	0	0	0	0	0	1		0	1	1	0	0	0	0
ENSMUSG00000046856	Gpr1	1	0	0	0	0	0	0		0	0	0	0	0	0	0		0	1	1	1	0	1	0
ENSMUSG00000094290	Gm27512	0	0	0	0	1	0	0		1	1	1	1	1	1	0		0	0	0	0	0	0	0
ENSMUSG00000086730	Platr12	1	0	0	1	1	1	0		0	0	0	0	0	0	0		0	0	0	0	0	0	0
ENSMUSG00000102536	1700039I01Rik	1	0	0	0	1	1	0		1	1	1	1	1	1	0		0	0	0	0	0	0	0
ENSMUSG00000087561	Gm11608	1	1	1	1	0	1	0		0	0	0	0	0	0	0		0	0	0	0	0	0	0
ENSMUSG00000092705	Gm24513	1	1	1	1	0	1	0		1	1	1	1	1	1	0		0	0	0	0	0	0	0
ENSMUSG00000027520	Zdbf2	1	1	1	1	0	1	0		0	0	0	0	0	0	0		1	1	1	1	0	0	1
ENSMUSG00000094214	Gm23448	0	0	0	0	0	0	0		0	0	0	0	0	0	0		0	0	0	0	0	0	0
ENSMUSG00000083039	Gm11606	0	0	0	0	0	0	0		0	0	0	0	0	0	0		0	0	0	0	0	0	0
ENSMUSG00000081643	Gm11605	0	0	0	0	0	1	0		1	1	1	1	1	1	1		0	0	0	0	0	0	0
ENSMUSG00000025964	Adam23	1	1	1	1	0	1	0		0	0	0	0	0	0	0		1	0	1	0	1	1	0
ENSMUSG00000087823	Gm22281	0	0	0	0	0	0	0		0	0	0	0	0	0	0		0	0	0	0	0	0	0
ENSMUSG00000069085	Dytn	0	0	0	0	0	0	0		0	0	0	0	0	0	0		0	0	0	0	0	0	0
ENSMUSG00000083066	Gm12748	0	0	0	0	0	0	0		0	0	0	0	0	0	0		0	0	0	0	0	0	0
ENSMUSG00000025963	Mdh1b	1	1	1	0	0	0	0		0	0	0	0	0	0	0		0	0	0	0	0	0	0
ENSMUSG00000025962	Fastkd2	1	1	1	0	0	0	0		0	0	0	0	0	0	1		1	1	1	0	0	0	1
ENSMUSG00000025961	4933402D24Rik	0	0	0	0	1	0	0		0	0	0	0	0	0	0		0	0	0	0	0	0	0
ENSMUSG00000080817	Gm13751	0	0	0	0	0	0	0		0	0	0	0	0	1	0		0	0	0	0	0	0	0
ENSMUSG00000082373	Gm13754	0	0	0	0	0	0	0		0	0	0	0	0	0	0		0	0	0	0	0	0	0
ENSMUSG00000044689	Gm13749	0	0	0	0	0	0	0		0	0	0	0	0	0	0		0	0	0	0	0	0	0
ENSMUSG00000025959	Klf7	0	1	1	0	0	0	0		0	0	0	0	0	0	1		1	1	1	0	0	1	0
ENSMUSG00000097272	Gm26649	0	0	0	0	0	0	0		0	0	0	0	0	0	0		1	1	1	0	1	1	0
ENSMUSG00000098487	Mir6899	0	0	0	0	0	0	1		0	1	0	1	1	0	1		0	0	0	0	0	0	0
ENSMUSG00000086836	Gm13748	0	0	0	0	0	0	1		0	0	0	0	0	0	0		0	0	0	0	0	0	0
ENSMUSG00000086721	Gm13750	0	0	0	0	0	0	0		1	0	1	1	0	0	0		0	0	0	0	0	0	0
ENSMUSG00000101895	Gm28981	1	0	0	0	0	0	0		0	0	0	0	0	0	0		0	0	0	0	0	0	0
ENSMUSG00000093228	Gm25748	0	0	0	0	0	0	0		1	1	1	1	0	1	0		0	0	0	0	0	0	0
ENSMUSG00000099658	Gm28980	1	0	0	1	1	1	0		1	1	1	1	1	0	0		0	0	0	0	0	0	0
ENSMUSG00000025958	Creb1	1	1	1	0	0	0	0		0	0	0	0	0	0	0		1	1	1	1	0	0	0
ENSMUSG00000025956	Mettl21a	1	1	1	0	0	0	0		0	0	1	0	0	0	1		1	1	1	0	0	0	0
ENSMUSG00000101832	Gm28982	1	1	1	0	0	0	1		0	0	0	0	0	0	0		0	0	0	0	0	0	0
ENSMUSG00000100437	Gm29152	1	0	0	0	0	0	0		0	0	0	0	0	0	0		0	0	0	0	0	0	0
ENSMUSG00000087213	2810408I11Rik	1	1	1	0	0	0	0		0	0	0	0	0	0	0		1	1	1	0	1	0	0
ENSMUSG00000070871	Ccnyl1	1	1	1	0	0	0	0		0	0	0	0	0	0	1		1	1	1	0	0	0	0
ENSMUSG00000045005	Fzd5	1	1	1	0	0	0	0		1	1	1	0	0	0	0		1	1	1	1	0	0	0
ENSMUSG00000102140	Gm38058	1	1	1	0	1	1	1		1	1	1	0	0	0	0		1	1	1	1	0	1	0
ENSMUSG00000051344	Plekhm3	1	1	1	0	0	0	0		0	0	0	0	0	0	0		1	1	1	0	0	1	0
ENSMUSG00000097264	Rpl31-ps24	0	0	0	0	0	0	1		0	0	0	0	0	0	1		0	0	0	0	0	0	0
ENSMUSG00000084416	Rpl10a-ps1	1	0	0	1	0	0	0		1	1	1	0	1	0	1		1	1	1	0	0	0	0
ENSMUSG00000077471	Gm24788	0	0	0	0	0	1	0		0	0	1	0	0	0	0		0	0	0	0	0	0	0
ENSMUSG00000025955	Akr1cl	0	0	0	0	0	0	0		0	0	0	0	0	0	0		0	0	0	0	0	0	0
ENSMUSG00000090042	Gm8550	0	0	0	0	0	0	0		1	1	0	0	0	0	0		0	0	0	0	0	0	0
ENSMUSG00000070870	Cryge	1	0	1	0	0	0	0		1	1	1	0	0	0	0		0	0	0	0	0	0	0
ENSMUSG00000067299	Crygd	1	0	0	0	0	0	0		1	1	0	0	0	0	0		0	0	0	0	0	0	0
ENSMUSG00000025952	Crygc	1	0	0	0	0	0	0		1	1	0	0	0	0	0		0	0	0	0	0	0	0
ENSMUSG00000073658	Crygb	0	0	0	0	0	1	0		1	1	0	0	0	0	0		0	0	0	0	0	0	0
ENSMUSG00000100774	Gm7329	0	0	0	1	1	1	0		0	0	0	0	0	0	0		0	0	1	0	0	1	0
ENSMUSG00000044429	Cryga	1	0	0	1	1	0	0		1	1	1	0	0	0	0		1	0	0	0	0	0	0
ENSMUSG00000100846	Gm28845	0	0	0	0	0	0	0		1	1	1	0	0	0	0		1	0	0	0	0	0	0
ENSMUSG00000044816	D630023F18Rik	0	0	0	0	1	1	0		1	0	1	0	0	0	0		1	0	0	0	0	0	0
ENSMUSG00000025950	Idh1	1	1	1	0	0	0	0		0	0	0	0	0	0	1		1	1	1	0	1	0	0
ENSMUSG00000025949	Pikfyve	1	1	1	0	0	0	0		0	0	0	0	0	0	1		1	1	1	0	0	0	0
ENSMUSG00000025946	Pth2r	0	0	0	0	0	0	0		0	0	0	0	0	0	0		0	0	0	0	0	0	0
ENSMUSG00000100503	Gm28927	0	0	0	0	0	0	0		0	0	0	0	0	0	0		0	0	0	0	0	0	0
ENSMUSG00000100504	Gm28926	0	0	0	0	0	0	0		0	0	0	0	0	0	0		0	0	0	0	0	0	0
ENSMUSG00000099383	Gm28925	0	0	0	0	0	1	0		0	0	0	0	0	0	0		0	0	0	0	0	0	0
ENSMUSG00000100340	Gm28923	0	0	0	1	0	0	0		0	0	0	1	1	0	0		0	0	0	0	0	0	0
ENSMUSG00000100439	Gm28922	0	0	0	1	0	1	0		1	1	1	1	1	1	0		0	0	0	0	0	0	0
ENSMUSG00000099819	Gm28728	0	0	0	1	1	1	0		1	1	0	1	1	1	0		0	0	0	0	0	0	0
ENSMUSG00000082565	Gm5255	0	0	0	0	0	1	0		1	1	1	1	1	1	0		0	0	0	0	0	0	0
ENSMUSG00000082774	Gm8805	0	0	0	1	1	1	0		1	1	1	1	1	1	0		0	0	0	0	0	0	0
ENSMUSG00000025945	Crygf	0	0	0	0	0	0	0		1	1	1	1	1	1	0		0	0	0	0	0	0	0
ENSMUSG00000081623	Gm8809	0	0	0	0	0	0	0		1	1	1	1	1	1	0		0	0	0	0	0	0	0
ENSMUSG00000083242	Gm15659	0	0	0	1	1	1	0		0	0	0	0	0	0	0		0	0	0	0	0	0	0
ENSMUSG00000083289	Gm8812	0	0	0	0	0	0	0		1	1	1	1	1	1	0		0	0	0	0	0	0	0
ENSMUSG00000015222	Map2	1	1	1	0	0	1	0		0	0	0	0	0	0	0		1	1	0	0	1	0	1
ENSMUSG00000088850	Gm24729	0	0	0	0	0	0	0		0	0	0	0	0	0	0		0	0	0	0	0	0	0
ENSMUSG00000073656	Gm10558	0	0	0	0	0	0	0		0	0	0	0	0	0	0		0	0	0	0	0	0	0
ENSMUSG00000065694	Gm25411	0	0	0	0	0	0	0		0	0	0	0	0	0	0		0	0	0	0	0	0	0
ENSMUSG00000055567	Unc80	1	1	1	0	0	0	0		0	0	0	0	0	0	0		0	0	0	0	0	0	0
ENSMUSG00000103375	Gm37181	0	0	0	0	0	0	0		0	0	0	0	0	0	0		0	0	0	0	0	0	0
ENSMUSG00000026005	Rpe	1	1	1	0	0	0	0		0	0	0	0	0	0	1		1	1	1	0	0	0	1
ENSMUSG00000026004	Kansl1l	1	1	1	0	0	0	0		0	0	0	0	0	0	0		1	1	1	0	0	0	0
ENSMUSG00000102559	Gm37570	0	0	0	0	0	0	0		0	0	0	0	0	0	1		1	1	1	0	0	0	0
ENSMUSG00000102374	Gm38387	0	0	0	0	0	0	0		0	0	0	0	0	0	0		0	0	0	0	0	0	0
ENSMUSG00000102776	Gm38162	0	0	0	0	0	0	0		0	0	0	0	0	0	0		0	0	0	0	0	0	0
ENSMUSG00000082057	Gm15789	0	0	0	0	0	0	0		0	0	0	0	0	0	0		0	0	0	0	0	0	0
ENSMUSG00000103706	6820402A03Rik	0	0	0	0	0	0	0		0	0	0	0	0	0	0		0	0	0	0	0	0	0
ENSMUSG00000103382	Gm37755	0	0	0	0	0	0	0		0	0	0	0	0	0	0		0	0	0	0	0	0	0
ENSMUSG00000103553	Gm38218	0	0	0	0	0	0	0		0	0	0	0	0	0	0		0	0	0	0	0	0	0
ENSMUSG00000026003	Acadl	1	1	1	0	0	0	0		0	0	0	0	0	0	1		1	1	1	0	0	0	0
ENSMUSG00000082769	Gm15793	0	0	0	0	0	0	1		0	0	1	1	0	1	1		1	1	1	0	0	0	0
ENSMUSG00000089420	Gm27934	0	0	0	0	0	0	1		0	0	0	0	0	0	1		0	0	0	0	0	0	0
ENSMUSG00000077328	Gm25832	0	0	0	0	0	0	0		0	0	0	0	0	0	0		0	0	0	0	0	0	0
ENSMUSG00000061816	Myl1	0	0	0	0	0	0	0		0	0	0	0	0	0	0		0	0	0	0	0	0	0
ENSMUSG00000094191	Rpl31-ps14	0	0	0	0	0	0	0		1	1	0	0	0	0	0		0	0	0	0	0	0	0
ENSMUSG00000082212	Gm15826	0	0	0	0	0	0	0		0	0	0	0	0	0	0		0	0	0	0	0	0	0
ENSMUSG00000026000	Lancl1	1	1	1	0	0	0	0		0	0	0	0	0	0	1		1	1	1	0	0	0	0
ENSMUSG00000025991	Cps1	0	0	0	0	0	0	0		0	0	0	0	0	0	0		0	0	0	0	0	0	0
ENSMUSG00000086204	Gm15668	0	0	0	0	1	1	0		0	0	0	0	0	0	0		0	0	0	0	0	0	0
ENSMUSG00000077745	Gm26342	0	0	0	0	0	0	0		1	0	0	1	0	0	0		0	0	0	0	0	0	0
ENSMUSG00000082473	Kif22-ps	0	0	0	0	1	1	0		1	1	1	1	1	1	0		0	0	0	0	0	0	0
ENSMUSG00000095282	Gm22548	0	0	0	0	0	0	0		1	0	1	0	0	0	0		0	0	0	0	0	0	0
ENSMUSG00000085075	Gm15669	0	0	0	0	0	0	0		0	0	0	0	0	0	0		0	0	0	0	0	0	0
ENSMUSG00000104395	Gm37957	0	0	0	0	0	0	0		0	0	0	0	0	0	0		0	0	0	0	0	0	0
ENSMUSG00000096031	Gm23189	0	0	0	0	0	0	0		0	0	1	0	0	0	0		0	0	0	0	0	0	0
ENSMUSG00000087329	Gm15671	0	0	0	0	0	0	0		0	0	0	0	0	0	0		0	0	0	0	0	0	0
ENSMUSG00000062209	Erbb4	1	1	1	1	1	1	0		0	0	0	0	0	0	0		0	0	0	0	0	0	0
ENSMUSG00000102449	Gm37100	0	0	0	0	0	0	0		0	0	0	0	0	0	0		0	0	0	0	0	0	0
ENSMUSG00000083795	Gm15670	0	0	0	0	0	0	0		0	0	1	0	0	0	0		0	0	0	0	0	0	0
ENSMUSG00000080539	Gm25542	0	0	0	0	0	0	0		0	0	0	0	0	0	0		0	0	0	0	0	0	0
ENSMUSG00000103307	Gm19335	0	0	0	0	0	0	0		0	0	0	0	0	0	0		0	0	0	0	0	0	0
ENSMUSG00000104508	Gm37735	0	0	0	0	0	0	0		0	0	0	0	0	0	0		0	0	0	0	0	0	0
ENSMUSG00000103642	Gm37769	0	0	0	0	0	0	0		0	0	0	0	0	0	0		0	0	0	0	0	0	0
ENSMUSG00000103809	Gm37061	0	0	0	0	0	0	0		0	0	0	0	0	0	0		0	0	0	0	0	0	0
ENSMUSG00000087514	Gm16076	1	1	1	1	1	1	0		0	0	0	0	0	0	0		0	0	0	0	0	0	0
ENSMUSG00000084332	Gm8840	0	0	0	0	0	0	0		0	1	0	1	0	0	0		0	0	0	0	0	0	0
ENSMUSG00000101387	Pced1c-ps	1	1	1	0	0	0	0		1	1	1	1	1	1	0		0	0	0	0	0	0	0
ENSMUSG00000099804	Gm28497	0	0	0	0	0	0	0		0	0	0	0	0	0	0		0	0	0	0	0	0	0
ENSMUSG00000100354	Gm29113	0	0	0	0	0	0	0		0	0	0	0	0	0	0		0	0	0	0	0	0	0
ENSMUSG00000101156	Gm29114	0	0	0	0	0	0	0		0	0	0	0	0	0	0		0	0	0	0	0	0	0
ENSMUSG00000025997	Ikzf2	1	1	1	0	0	0	0		0	0	0	0	0	0	0		0	0	0	0	0	0	0
ENSMUSG00000100815	Gm29112	0	0	0	0	0	0	0		0	0	0	0	0	0	0		0	0	0	0	0	0	0
ENSMUSG00000099954	Gm28112	0	0	0	0	0	0	0		0	0	0	0	0	0	0		0	0	0	0	0	0	0
ENSMUSG00000103402	Gm37930	0	0	0	0	0	0	0		0	0	0	0	0	0	0		0	0	0	0	0	0	0
ENSMUSG00000053153	Spag16	1	1	0	0	0	0	0		0	0	0	0	0	0	0		0	0	0	0	0	0	0
ENSMUSG00000089345	Gm22665	0	0	0	0	0	0	0		0	0	0	0	0	0	0		0	0	0	0	0	0	0
ENSMUSG00000080524	Gm23879	0	0	0	0	0	0	0		0	0	0	0	0	0	0		0	0	0	0	0	0	0
ENSMUSG00000101730	Gm28580	0	0	0	0	0	0	0		0	1	0	1	1	1	1		0	0	0	0	0	0	0
ENSMUSG00000103052	Gm38272	0	0	0	0	0	0	0		0	0	0	0	0	0	0		0	0	0	0	0	0	0
ENSMUSG00000104287	Gm37456	0	0	0	0	0	0	0		0	0	0	0	0	0	0		0	0	0	0	0	0	0
ENSMUSG00000075952	Gm23422	0	0	0	0	0	0	0		0	0	0	0	0	0	0		0	0	0	0	0	0	0
ENSMUSG00000045648	Vwc2l	0	0	0	0	0	0	0		0	0	0	0	0	0	0		0	0	0	0	0	0	0
ENSMUSG00000026196	Bard1	1	1	1	0	0	0	0		0	0	0	0	0	0	0		1	1	1	0	1	0	1
ENSMUSG00000089965	Gm16236	0	0	0	0	0	0	0		0	0	0	0	0	0	1		0	0	0	0	0	0	0
ENSMUSG00000101551	Gm8870	0	0	0	0	1	1	0		1	1	1	1	1	1	0		0	0	0	0	0	0	0
ENSMUSG00000050296	Abca12	0	0	0	0	0	0	0		0	0	0	0	0	0	0		0	0	0	0	0	0	0
ENSMUSG00000101617	Gm6947	0	0	0	0	0	1	0		1	0	1	0	1	0	0		0	0	0	0	0	0	0
ENSMUSG00000026192	Atic	1	1	1	0	0	0	0		0	0	0	0	0	0	1		1	1	1	0	0	0	1
ENSMUSG00000026193	Fn1	1	1	1	0	0	0	0		0	0	0	0	0	0	1		1	1	1	1	0	0	0
ENSMUSG00000073652	Apol7d	1	1	1	0	0	0	0		0	1	0	0	0	0	0		1	1	1	1	0	0	0
ENSMUSG00000101834	Gm5829	0	0	0	0	0	0	0		1	1	1	0	1	1	0		0	0	1	0	0	0	0
ENSMUSG00000100319	Gm5256	0	0	0	0	0	0	0		1	1	1	0	1	1	0		1	0	0	0	0	0	0
ENSMUSG00000102689	Gm37217	0	0	0	0	0	0	0		1	0	1	0	0	0	0		0	0	0	0	0	0	0
ENSMUSG00000099707	Gm8883	1	0	0	1	0	0	0		1	0	1	0	0	0	0		0	0	0	0	0	0	0
ENSMUSG00000101211	Gm28818	0	0	0	0	0	0	0		0	0	0	0	0	0	0		0	0	0	0	0	0	0
ENSMUSG00000101848	4933417E11Rik	0	0	0	0	0	0	0		0	0	0	0	0	0	0		0	0	0	0	0	0	0
ENSMUSG00000101764	4930556G22Rik	0	0	0	0	0	0	0		0	0	0	0	0	0	0		0	0	0	0	0	0	0
ENSMUSG00000059483	Gm5528	0	0	0	0	0	0	0		0	1	1	1	0	0	0		0	0	0	0	0	0	0
ENSMUSG00000101496	Gm8885	0	0	0	0	1	0	0		1	1	1	1	1	0	0		1	1	1	0	0	0	0
ENSMUSG00000102123	Gm4319	1	1	1	0	0	0	0		0	0	0	0	0	0	0		0	0	0	0	0	0	0
ENSMUSG00000039395	Mreg	1	1	1	0	1	0	0		1	0	1	0	0	0	0		1	1	1	1	0	0	1
ENSMUSG00000094655	Gm25360	1	0	0	0	0	0	0		0	1	1	0	0	0	0		1	1	1	0	0	0	0
ENSMUSG00000097131	D230017M19Rik	1	1	1	0	0	1	0		0	0	1	0	0	0	0		0	0	0	0	0	0	0
ENSMUSG00000094050	Gm23472	1	1	1	0	0	0	0		1	1	1	0	0	0	0		0	0	0	0	0	0	0
ENSMUSG00000093956	Gm24497	0	0	0	0	0	0	0		0	0	0	0	0	0	0		0	0	0	0	0	0	0
ENSMUSG00000093843	Gm25939	1	1	1	0	0	0	0		1	1	1	0	0	0	0		0	1	0	0	0	0	0
ENSMUSG00000026189	Pecr	1	1	1	0	0	1	0		0	0	1	0	0	0	0		1	1	1	0	1	0	1
ENSMUSG00000026188	Tmem169	1	1	1	0	0	0	0		0	0	0	0	0	0	0		0	0	0	0	0	0	0
ENSMUSG00000026187	Xrcc5	1	1	1	0	0	0	0		0	0	0	0	0	0	1		1	1	1	0	1	0	0
ENSMUSG00000039372	March4	1	1	0	0	0	1	0		0	0	0	0	0	0	0		0	0	0	0	0	0	0
ENSMUSG00000085812	Gm15843	0	0	0	0	0	0	0		1	1	0	1	1	1	0		0	0	0	0	0	0	0
ENSMUSG00000039354	Smarcal1	1	1	1	0	0	0	0		0	0	0	0	0	0	1		1	1	1	0	0	0	0
ENSMUSG00000110712	Gm45835	1	1	0	0	0	0	0		0	0	0	0	0	0	0		0	0	0	0	0	0	0
ENSMUSG00000039342	Ankar	0	0	0	0	0	0	0		0	0	0	0	0	0	0		0	0	0	0	0	0	0
ENSMUSG00000110487	Gm18035	0	0	0	0	0	0	0		0	0	0	0	0	0	0		0	0	0	0	0	0	0
ENSMUSG00000110596	Gm45859	0	0	0	0	0	0	0		0	0	0	0	0	0	0		0	0	0	0	0	0	0
ENSMUSG00000046330	Rpl37a	1	1	1	0	0	0	0		1	0	1	0	0	0	1		1	1	1	0	0	0	0
ENSMUSG00000039323	Igfbp2	1	1	1	0	1	0	0		1	1	1	0	0	0	0		1	1	1	1	0	0	1
ENSMUSG00000026185	Igfbp5	0	0	0	0	1	0	0		1	1	1	0	0	0	0		0	1	1	1	0	0	0
ENSMUSG00000101968	1700027A15Rik	0	0	0	1	1	0	0		0	0	0	0	0	0	0		0	0	0	0	0	0	0
ENSMUSG00000026182	Tnp1	0	0	0	1	1	0	0		1	1	1	1	1	1	0		0	0	0	0	0	0	0
ENSMUSG00000102266	Gm38106	0	0	0	0	0	0	0		0	0	0	0	0	0	0		0	0	0	0	0	0	0
ENSMUSG00000101112	Gm29185	0	0	0	0	0	0	0		0	0	0	0	0	0	0		0	0	0	0	0	0	0
ENSMUSG00000100697	Gm29184	0	0	0	0	0	0	0		0	0	0	0	0	0	0		0	0	0	0	0	0	0
ENSMUSG00000099877	Pinc	0	0	0	1	1	0	0		0	0	0	0	0	0	0		0	0	0	0	0	0	0
ENSMUSG00000098697	Gm27315	0	0	0	1	1	1	0		0	0	1	0	1	1	0		0	0	0	0	0	0	0
ENSMUSG00000101812	D530049I02Rik	0	0	0	0	0	0	0		0	0	0	0	0	0	0		0	0	0	0	0	0	0
ENSMUSG00000100044	Gm9553	0	0	0	0	0	0	0		0	0	0	0	1	1	0		0	0	0	0	0	0	0
ENSMUSG00000100444	C530043A13Rik	0	0	0	0	1	1	0		0	0	0	0	0	0	0		0	0	0	0	0	0	0
ENSMUSG00000100429	Gm29186	0	0	0	0	0	0	0		0	0	0	0	0	0	0		0	0	0	0	0	0	0
ENSMUSG00000100301	6030407O03Rik	0	0	0	0	0	0	0		0	0	0	0	0	0	0		0	0	0	0	0	0	0
ENSMUSG00000101344	Gm29183	0	0	0	1	1	1	0		0	0	0	0	0	0	0		0	0	0	0	0	0	0
ENSMUSG00000088666	Gm25329	0	0	0	0	0	0	0		0	0	0	0	0	0	0		0	0	0	0	0	0	0
ENSMUSG00000098504	Mir6351	1	0	0	1	1	1	0		0	1	0	0	0	1	0		0	0	0	0	0	0	0
ENSMUSG00000055322	Tns1	1	1	1	1	1	0	0		1	1	1	0	0	0	0		1	1	1	1	0	1	0
ENSMUSG00000061815	Rufy4	1	1	1	0	1	0	0		1	0	1	0	1	0	0		0	1	1	1	0	1	0
ENSMUSG00000026180	Cxcr2	1	0	0	1	1	0	0		1	0	0	0	0	0	0		0	1	1	1	0	1	0
ENSMUSG00000048480	Cxcr1	0	0	0	0	1	0	0		1	1	0	0	1	0	0		0	0	1	0	0	1	0
ENSMUSG00000087820	Mir1928	1	1	0	0	0	0	0		1	1	1	0	0	0	0		0	0	1	0	0	0	0
ENSMUSG00000094768	Gm25524	0	0	0	0	0	0	0		0	0	0	0	0	0	1		0	0	0	0	0	0	0
ENSMUSG00000006304	Arpc2	1	1	1	0	0	0	0		0	0	0	0	0	0	1		1	1	1	0	0	0	0
ENSMUSG00000064272	Gpbar1	1	0	0	0	0	0	1		1	0	1	0	0	0	1		0	0	0	0	0	0	0
ENSMUSG00000006299	Aamp	1	1	1	0	0	0	1		0	1	1	0	0	0	1		1	1	1	0	0	0	0
ENSMUSG00000101503	Gm28364	0	0	0	0	0	0	1		0	1	1	0	0	0	1		1	0	1	0	0	0	0
ENSMUSG00000026179	Pnkd	1	1	1	0	0	0	1		1	1	1	0	0	0	0		1	1	1	0	0	0	0
ENSMUSG00000103013	Gm37503	0	0	0	0	0	0	1		0	0	0	0	0	0	0		1	1	1	0	0	0	0
ENSMUSG00000006301	Tmbim1	0	0	0	0	0	0	0		1	1	1	0	0	0	1		1	1	1	1	0	0	0
ENSMUSG00000099931	Gm29358	0	0	0	1	0	0	1		1	1	1	0	0	0	1		0	0	0	0	0	0	0
ENSMUSG00000103403	Gm37931	0	0	0	0	0	0	0		1	1	1	0	0	0	0		0	0	0	0	0	0	0
ENSMUSG00000073650	Catip	0	0	0	0	0	0	0		1	1	1	0	0	0	0		0	0	0	0	0	0	0
ENSMUSG00000026177	Slc11a1	0	0	0	0	0	0	0		1	1	1	0	0	0	0		1	0	0	0	1	0	0
ENSMUSG00000026176	Ctdsp1	1	1	1	0	0	1	0		1	1	1	0	0	0	1		1	1	1	1	0	0	0
ENSMUSG00000065468	Mir26b	0	0	0	0	0	1	1		1	0	0	0	0	0	1		0	0	0	0	0	0	0
ENSMUSG00000026175	Vil1	1	0	0	0	0	1	0		1	1	1	0	0	0	0		0	0	0	0	0	0	0
ENSMUSG00000033364	Usp37	0	0	0	0	1	0	0		0	0	0	0	0	0	1		1	1	1	0	0	0	0
ENSMUSG00000103227	Gm37733	0	0	0	0	0	0	0		0	0	0	0	0	0	0		0	0	0	0	0	0	0
ENSMUSG00000026174	Cnot9	1	1	1	0	0	0	0		0	0	0	0	0	0	1		1	1	1	0	0	0	0
ENSMUSG00000026173	Plcd4	0	0	0	0	1	0	0		0	0	0	0	0	0	0		0	0	0	0	0	0	0
ENSMUSG00000026135	Zfp142	1	1	1	0	0	0	1		0	0	0	0	0	0	1		1	1	1	0	0	0	0
ENSMUSG00000093155	Gm25035	0	0	1	0	0	0	0		0	1	0	0	0	0	0		0	0	0	0	0	0	0
ENSMUSG00000026172	Bcs1l	1	1	1	0	0	0	1		0	1	1	0	0	0	1		1	1	1	0	0	0	0
ENSMUSG00000026171	Rnf25	1	1	1	0	0	0	0		0	0	1	0	0	0	1		1	1	1	0	0	0	0
ENSMUSG00000033276	Stk36	1	1	1	0	0	0	1		1	0	1	0	0	0	0		1	1	1	0	0	0	0
ENSMUSG00000033257	Ttll4	1	1	1	1	1	1	0		0	0	0	0	0	0	1		1	1	1	0	0	0	1
ENSMUSG00000026170	Cyp27a1	1	1	1	0	0	0	0		0	0	1	0	0	0	0		1	1	1	0	0	0	0
ENSMUSG00000006542	Prkag3	1	1	0	0	0	0	0		1	1	1	0	0	0	0		0	0	0	0	0	0	0
ENSMUSG00000098351	Gm27507	0	0	0	0	0	0	0		0	0	0	0	1	0	0		0	0	0	0	0	0	0
ENSMUSG00000033227	Wnt6	1	1	1	0	0	1	0		1	1	1	0	0	0	1		1	1	1	0	0	0	1
ENSMUSG00000099472	Gm29539	0	0	0	1	1	1	1		0	1	1	0	0	0	1		1	1	0	0	0	0	0
ENSMUSG00000026167	Wnt10a	1	1	0	0	0	1	0		1	1	1	0	0	0	0		1	1	0	0	0	0	0
ENSMUSG00000089964	Gm16582	0	0	0	1	1	1	0		1	0	0	0	0	0	0		0	0	0	0	0	0	0
ENSMUSG00000090071	Cdk5r2	1	1	1	1	1	1	0		1	1	1	0	1	1	0		0	0	0	0	0	0	0
ENSMUSG00000055197	Fev	1	0	0	1	1	1	0		1	1	1	1	1	1	0		0	0	0	0	0	0	0
ENSMUSG00000006546	Cryba2	1	0	0	0	1	0	0		1	1	1	0	1	0	0		0	0	0	0	0	0	0
ENSMUSG00000065616	Mir375	1	1	1	1	1	1	0		1	1	1	0	1	0	0		0	0	0	0	0	0	0
ENSMUSG00000047021	Cfap65	0	0	0	0	1	0	0		0	0	1	0	1	0	0		0	0	0	0	0	0	0
ENSMUSG00000089653	Gm15841	0	0	0	1	1	0	0		1	1	1	1	1	1	0		0	0	0	0	0	0	0
ENSMUSG00000006538	Ihh	1	1	1	1	1	1	0		1	1	1	1	1	1	0		0	0	0	0	0	0	0
ENSMUSG00000103145	Gm37744	0	0	0	1	1	1	0		0	0	0	0	0	0	0		0	0	0	0	0	0	0
ENSMUSG00000026162	Nhej1	1	1	1	0	0	0	0		0	0	0	0	0	0	0		1	1	1	0	0	0	1
ENSMUSG00000026205	Slc23a3	0	0	0	0	0	0	1		0	0	1	0	0	0	0		0	0	0	0	0	0	0
ENSMUSG00000033159	Cnppd1	1	1	1	0	0	0	1		1	1	1	0	0	0	1		1	1	1	1	0	1	0
ENSMUSG00000049339	Fam134a	1	1	1	0	0	0	0		1	1	1	0	0	0	1		1	1	1	1	0	1	0
ENSMUSG00000026197	Zfand2b	1	1	1	0	0	0	0		1	1	1	0	0	0	1		1	1	1	0	0	0	0
ENSMUSG00000026198	Abcb6	1	1	1	1	1	1	1		1	1	1	0	0	0	1		1	1	1	0	0	0	0
ENSMUSG00000033124	Atg9a	1	1	1	0	0	0	0		1	1	1	0	0	0	1		1	1	1	0	0	0	0
ENSMUSG00000026199	Ankzf1	1	1	1	0	0	0	0		0	1	1	0	0	0	1		1	1	1	0	0	0	0
ENSMUSG00000026200	Glb1l	1	1	1	0	0	0	1		0	0	0	0	0	0	0		1	1	1	0	0	1	0
ENSMUSG00000026201	Stk16	1	1	1	0	0	0	0		1	1	1	0	0	0	1		1	1	1	0	0	0	0
ENSMUSG00000026202	Tuba4a	1	1	1	0	0	0	0		1	1	1	0	0	0	1		1	1	1	0	0	0	0
ENSMUSG00000096094	A630095N17Rik	0	0	0	0	0	0	0		1	1	1	0	0	0	0		0	0	1	0	0	0	0
ENSMUSG00000026203	Dnajb2	1	1	1	0	0	0	0		1	1	1	0	0	0	1		1	1	1	1	0	1	0
ENSMUSG00000026204	Ptprn	1	1	0	0	0	0	0		1	1	1	0	0	0	0		1	1	1	0	1	1	0
ENSMUSG00000101840	Gm28294	0	1	1	0	0	0	0		1	1	1	0	0	0	0		0	0	1	0	0	0	0
ENSMUSG00000033061	Resp18	0	0	0	1	1	1	0		0	0	0	0	1	0	0		0	0	0	0	0	0	0
ENSMUSG00000100556	Gm28902	0	0	0	1	1	0	0		0	0	0	0	0	0	0		0	0	0	0	0	0	0
ENSMUSG00000026209	Dnpep	0	0	1	0	0	0	0		1	1	1	0	0	0	1		1	1	1	0	0	0	0
ENSMUSG00000026208	Des	1	1	1	1	1	1	0		1	1	1	0	1	0	0		1	1	1	0	1	0	0
ENSMUSG00000085653	Gm15179	1	1	0	1	1	0	0		1	1	0	0	0	0	0		0	0	0	0	0	0	0
ENSMUSG00000026207	Speg	1	1	0	0	0	0	0		1	1	1	0	0	0	1		1	1	1	1	0	0	0
ENSMUSG00000086053	Gm15178	0	0	1	0	0	0	0		0	0	1	0	0	0	1		0	0	0	0	0	0	0
ENSMUSG00000033021	Gmppa	1	1	1	0	0	0	0		1	1	1	0	0	0	1		1	1	1	0	0	0	0
ENSMUSG00000033007	Asic4	1	0	1	1	1	1	0		1	1	1	0	1	0	0		0	0	0	0	0	0	0
ENSMUSG00000102605	Gm37264	0	0	0	1	1	1	1		1	1	1	0	0	0	0		0	0	0	0	0	0	0
ENSMUSG00000032997	Chpf	1	1	1	0	0	0	0		1	1	1	0	0	0	1		1	1	1	1	0	0	0
ENSMUSG00000026211	Obsl1	1	1	1	0	0	0	0		1	1	1	0	0	0	1		1	1	1	1	0	0	0
ENSMUSG00000051703	Tmem198	1	1	1	0	0	0	1		1	0	1	0	0	0	1		1	1	1	0	0	0	0
ENSMUSG00000032968	Inha	1	1	1	0	0	0	0		1	1	1	0	0	0	0		1	1	1	0	0	1	0
ENSMUSG00000082745	Gm15181	0	0	0	0	0	0	0		1	1	1	0	0	0	0		0	0	0	0	0	0	0
ENSMUSG00000026213	Stk11ip	1	1	1	0	0	0	0		0	1	1	0	0	0	1		1	1	1	1	0	1	0
ENSMUSG00000082059	Gm15183	0	0	0	0	0	0	0		0	0	0	0	0	0	0		0	0	0	0	0	0	0
ENSMUSG00000006576	Slc4a3	1	1	1	1	1	1	0		1	1	1	0	0	0	1		1	1	1	0	0	0	0
ENSMUSG00000083244	Gm15180	0	0	0	0	1	0	0		0	0	1	1	1	1	0		0	0	0	0	0	0	0
ENSMUSG00000082528	Gm15182	0	0	0	0	0	0	0		0	0	0	0	0	0	0		0	0	0	0	0	0	0
ENSMUSG00000082012	Gm5257	0	0	0	1	1	0	0		1	1	1	1	1	0	0		0	0	0	0	0	0	0
ENSMUSG00000099996	Gm29065	0	0	0	1	1	1	0		0	0	0	0	0	0	0		0	0	0	0	0	0	0
ENSMUSG00000101763	Gm29068	0	0	0	0	0	0	0		0	1	1	0	0	1	0		0	0	0	0	0	0	0
ENSMUSG00000100827	Gm29069	0	0	0	0	0	0	0		0	0	0	0	0	0	0		0	0	0	0	0	0	0
ENSMUSG00000100553	Gm17751	0	0	0	0	0	0	0		0	0	0	0	0	0	0		0	0	0	0	0	0	0
ENSMUSG00000098611	Mir6343	0	0	0	0	0	0	0		0	0	0	0	0	0	0		0	0	0	0	0	0	0
ENSMUSG00000100534	Gm816	0	0	0	0	0	0	0		0	0	0	0	0	0	0		0	0	0	0	0	0	0
ENSMUSG00000102904	Gm38265	0	0	0	0	0	0	0		0	0	0	0	0	0	0		0	0	0	0	0	0	0
ENSMUSG00000089326	Gm25974	0	0	0	0	0	0	0		0	0	1	0	0	0	0		0	0	0	0	0	0	0
ENSMUSG00000026235	Epha4	1	1	1	0	0	0	0		0	0	0	0	0	0	0		1	1	1	1	0	0	0
ENSMUSG00000099141	Mir6352	0	0	0	0	0	0	0		1	1	1	0	1	0	0		0	0	0	0	0	0	0
ENSMUSG00000101849	Gm28386	1	1	1	0	1	0	0		1	1	1	0	0	0	0		0	0	0	0	0	0	0
ENSMUSG00000101506	Gm28385	0	0	0	1	1	1	0		0	1	1	1	1	1	0		0	0	0	0	0	0	0
ENSMUSG00000065215	Gm26263	0	0	0	0	0	0	0		0	0	0	0	0	0	0		0	0	0	0	0	0	0
ENSMUSG00000102052	Gm28387	0	0	0	0	0	0	0		0	0	0	0	0	0	0		0	0	0	0	0	0	0
ENSMUSG00000004872	Pax3	1	1	1	0	1	1	0		0	0	0	0	0	0	0		0	0	0	0	0	0	0
ENSMUSG00000032908	Sgpp2	1	1	1	1	1	1	0		0	0	0	0	0	0	0		0	0	1	0	0	1	0
ENSMUSG00000099561	Gm28410	0	0	0	0	0	1	0		0	0	0	0	0	0	0		0	0	0	0	0	0	0
ENSMUSG00000102945	Gm37884	0	0	0	0	0	0	0		0	0	0	0	0	0	0		0	0	0	0	0	0	0
ENSMUSG00000026245	Farsb	1	1	1	0	0	0	0		0	0	0	0	0	0	1		1	1	1	0	0	0	1
ENSMUSG00000101798	Gm28995	0	0	0	0	0	0	1		0	0	0	0	0	0	1		0	0	0	0	0	0	0
ENSMUSG00000090486	BC035947	1	0	0	1	1	1	0		1	0	0	0	1	1	0		0	0	0	0	0	0	0
ENSMUSG00000012187	Mogat1	0	0	0	0	1	0	0		0	0	0	0	0	0	0		0	0	0	0	0	0	0
ENSMUSG00000099364	5730419F03Rik	0	0	0	0	0	0	0		0	0	0	0	0	0	0		0	0	0	0	0	0	0
ENSMUSG00000100562	Gm29611	0	0	0	1	0	0	0		0	0	0	0	0	0	0		0	0	0	0	0	0	0
ENSMUSG00000032883	Acsl3	1	1	1	0	0	0	0		0	0	0	0	0	0	1		1	1	1	1	0	0	0
ENSMUSG00000079470	Utp14b	1	1	1	0	0	0	0		0	0	0	0	0	0	1		1	1	1	1	0	0	0
ENSMUSG00000099377	Gm6159	1	0	0	1	1	1	0		1	0	1	0	0	1	0		0	0	0	0	0	0	0
ENSMUSG00000099706	Gm29536	0	0	0	0	0	0	0		0	0	0	0	0	0	0		0	0	0	0	0	0	0
ENSMUSG00000047330	Kcne4	1	0	0	0	1	0	0		1	1	1	0	1	0	0		0	0	0	0	0	0	0
ENSMUSG00000101324	Gm29187	1	0	0	1	0	0	0		1	1	1	1	1	0	0		0	0	0	0	0	0	0
ENSMUSG00000072978	Gm5830	0	0	0	0	0	0	0		1	1	1	1	1	1	1		0	0	0	0	0	0	0
ENSMUSG00000050711	Scg2	0	0	0	0	0	0	0		0	0	0	0	0	0	0		0	0	0	0	0	0	0
ENSMUSG00000099562	Gm19027	0	0	0	0	0	1	0		0	0	0	0	0	0	0		0	0	0	0	0	0	0
ENSMUSG00000077782	Gm24160	0	0	0	0	0	0	0		0	0	0	0	0	0	0		0	0	0	0	0	0	0
ENSMUSG00000054702	Ap1s3	1	1	1	0	0	0	0		0	0	0	0	0	0	0		1	1	1	0	0	1	0
ENSMUSG00000102235	Gm37886	0	0	0	0	0	0	1		0	0	0	0	0	0	0		0	0	0	0	0	0	0
ENSMUSG00000073643	Wdfy1	0	1	1	0	0	0	1		0	0	0	0	0	0	1		1	1	1	0	0	0	0
ENSMUSG00000104497	Gm10555	1	1	1	0	0	0	0		1	1	1	0	0	0	0		0	0	0	0	0	0	0
ENSMUSG00000026248	Mrpl44	1	1	1	0	0	0	0		0	1	1	0	0	0	1		1	1	1	0	0	0	0
ENSMUSG00000026249	Serpine2	0	0	0	0	0	0	0		0	0	0	0	0	0	1		1	1	1	1	0	0	0
ENSMUSG00000067106	Gm5529	0	0	0	1	1	1	0		1	1	1	1	1	1	0		1	0	0	0	0	0	0
ENSMUSG00000100397	Gm28071	0	0	0	1	0	1	0		1	1	1	1	1	1	1		0	0	0	0	0	0	0
ENSMUSG00000099753	Gm28058	0	0	0	0	0	0	0		1	0	1	0	0	0	0		0	0	0	0	0	0	0
ENSMUSG00000096297	Gm23934	0	0	0	0	0	0	0		0	0	0	1	0	0	0		0	0	0	0	0	0	0
ENSMUSG00000102518	Gm38339	0	0	0	1	0	0	0		0	0	0	0	0	0	0		0	0	0	0	0	0	0
ENSMUSG00000099552	9830004L10Rik	0	0	0	1	1	0	0		0	0	0	0	0	0	0		0	0	0	0	0	0	0
ENSMUSG00000043230	Fam124b	1	0	0	0	0	0	0		0	0	0	0	0	0	0		0	0	0	0	0	0	0
ENSMUSG00000101257	2310015K22Rik	0	0	0	0	0	0	0		0	0	0	0	0	0	0		0	0	0	0	0	0	0
ENSMUSG00000103404	Gm37932	0	0	0	0	0	0	0		0	0	0	0	0	0	0		0	0	0	0	0	0	0
ENSMUSG00000004364	Cul3	1	1	1	0	0	0	0		0	0	0	0	0	0	0		1	1	1	0	0	0	0
ENSMUSG00000103525	Gm37262	0	0	0	0	0	0	0		0	0	0	0	0	0	0		0	0	0	0	0	0	0
ENSMUSG00000101722	Gm29125	0	0	0	0	0	0	0		1	1	1	1	1	1	0		0	0	0	0	0	0	0
ENSMUSG00000090637	Gm6189	0	0	0	0	1	1	0		1	1	1	1	1	1	0		0	0	0	0	0	0	0
ENSMUSG00000101483	1700016L21Rik	0	0	0	0	0	0	0		0	0	0	0	0	0	0		0	0	0	0	0	0	0
ENSMUSG00000110100	Gm45261	0	0	0	0	0	1	0		0	0	0	0	0	0	0		0	0	0	0	0	0	0
ENSMUSG00000038608	Dock10	1	1	1	1	1	0	0		0	0	0	0	0	0	0		0	0	0	0	0	0	0
ENSMUSG00000103192	Gm37645	0	0	0	0	0	0	0		0	0	0	0	0	0	0		0	0	0	0	0	0	0
ENSMUSG00000104488	Gm38062	0	0	0	0	0	0	0		0	0	0	0	0	0	0		0	0	0	0	0	0	0
ENSMUSG00000102721	A630081D01Rik	0	0	0	0	0	0	0		0	0	0	0	0	0	0		0	0	0	0	0	0	0
ENSMUSG00000099949	Gm29124	0	0	0	0	0	0	0		0	1	0	0	0	0	0		0	0	0	0	0	0	0
ENSMUSG00000099918	Gm28066	0	0	0	0	0	0	0		1	1	1	1	1	1	0		0	0	0	0	0	0	0
ENSMUSG00000054976	Nyap2	0	0	0	0	0	0	0		0	0	0	0	0	0	0		0	0	0	0	0	0	0
ENSMUSG00000104029	Gm37210	0	0	0	0	0	0	0		0	0	0	0	0	0	0		0	0	0	0	0	0	0
ENSMUSG00000101986	Gm6198	0	0	0	1	0	1	0		1	1	1	1	1	1	0		0	0	0	0	0	0	0
ENSMUSG00000087008	Gm5530	0	0	0	0	0	1	0		1	1	1	1	1	1	0		0	0	0	0	0	0	0
ENSMUSG00000100561	Gm7516	0	0	0	0	0	0	0		1	1	1	1	1	1	0		0	0	0	0	0	0	0
ENSMUSG00000103571	Gm37114	0	0	0	0	1	1	0		0	0	0	0	0	0	0		0	0	0	0	0	0	0
ENSMUSG00000098797	Mir6344	0	0	0	0	0	0	0		0	0	0	0	0	0	0		0	0	0	0	0	0	0
ENSMUSG00000055980	Irs1	1	1	1	1	0	0	0		0	0	0	0	0	0	0		0	0	0	0	0	0	0
ENSMUSG00000022591	Gm9747	0	0	0	0	0	0	0		0	0	0	0	0	0	0		0	0	0	0	0	0	0
ENSMUSG00000026142	Rhbdd1	1	1	1	0	0	0	0		0	0	0	0	0	0	0		1	1	1	0	0	0	0
ENSMUSG00000104493	Gm19552	0	0	0	0	0	0	1		0	0	0	0	0	0	0		0	0	0	0	0	0	0
ENSMUSG00000100786	Gm28940	0	0	0	0	0	0	0		0	0	0	0	0	0	0		0	0	0	0	0	0	0
ENSMUSG00000096779	Gm22112	0	0	0	1	1	1	0		0	1	0	1	0	1	0		0	0	0	0	0	0	0
ENSMUSG00000067158	Col4a4	1	1	1	0	1	1	0		0	0	0	0	0	0	0		0	0	0	0	0	0	0
ENSMUSG00000079465	Col4a3	1	1	1	0	1	1	0		0	0	0	0	0	0	0		0	0	0	0	0	0	0
ENSMUSG00000065055	n-R5s213	1	0	0	1	0	0	0		0	0	0	0	0	1	0		0	0	0	0	0	0	0
ENSMUSG00000097564	C430014B12Rik	1	1	1	0	0	0	0		0	0	0	0	0	0	0		0	0	0	0	0	0	0
ENSMUSG00000026150	Mff	0	1	1	0	0	0	0		0	0	0	0	0	0	1		1	1	1	0	0	0	0
ENSMUSG00000101450	Gm28941	0	0	0	0	0	0	1		0	0	0	0	0	0	1		0	1	1	0	0	0	0
ENSMUSG00000026149	Tm4sf20	0	0	0	0	0	0	0		0	0	0	0	0	0	0		0	0	0	0	0	0	0
ENSMUSG00000099771	Gm19257	0	0	0	1	0	0	0		1	1	0	1	0	1	0		0	0	0	0	0	0	0
ENSMUSG00000102280	Gm36999	0	0	0	0	0	0	0		1	0	0	0	0	0	0		0	0	0	0	0	0	0
ENSMUSG00000100170	Gm28942	1	0	1	0	0	0	0		1	1	1	0	0	0	0		0	0	0	0	0	0	0
ENSMUSG00000100744	Gm17764	0	0	0	0	0	0	0		0	0	0	0	0	0	0		0	0	0	0	0	0	0
ENSMUSG00000026159	Agfg1	1	1	1	0	0	0	0		0	0	0	0	0	0	1		1	1	1	1	0	0	0
ENSMUSG00000113880	AC125444.3	0	0	0	0	0	0	0		0	0	0	0	0	0	1		0	0	1	0	0	0	0
ENSMUSG00000113973	AC125444.5	1	0	0	0	0	0	0		1	1	1	0	0	0	0		0	0	0	0	0	0	0
ENSMUSG00000113846	AC125444.2	0	0	0	1	1	1	0		1	1	1	1	0	0	0		0	0	0	0	0	0	0
ENSMUSG00000113084	AC125444.1	1	0	0	0	1	0	0		1	1	1	0	1	0	0		0	0	0	0	0	0	0
ENSMUSG00000113925	AC125444.4	1	0	0	1	1	0	0		1	1	1	0	0	0	0		0	0	0	0	0	0	0
ENSMUSG00000114011	AC125444.6	1	1	0	1	0	1	0		1	1	1	1	0	0	0		0	0	0	0	0	0	0
ENSMUSG00000113097	AC161180.1	1	0	0	0	0	0	0		1	1	1	0	0	0	0		0	0	0	0	0	0	0
ENSMUSG00000101784	Gm7553	0	0	0	1	1	0	0		1	1	1	1	1	1	1		0	0	0	0	0	0	0
ENSMUSG00000038496	Slc19a3	1	1	1	0	0	0	0		0	0	0	0	0	0	0		1	1	1	0	0	1	0
ENSMUSG00000100432	Gm7539	0	0	0	0	0	0	0		1	1	0	0	0	0	0		0	0	0	0	0	0	0
ENSMUSG00000100190	Krtap28-10	1	0	0	1	1	1	0		1	1	0	0	0	0	0		0	0	0	0	0	0	0
ENSMUSG00000113267	AC161180.2	0	0	0	1	1	1	0		1	1	1	1	0	0	0		0	0	0	0	0	0	0
ENSMUSG00000104423	A030005K14Rik	1	0	0	0	0	0	0		1	1	1	0	0	0	0		0	0	0	0	0	0	0
ENSMUSG00000101315	Krtap28-13	1	1	0	0	0	0	0		1	1	0	0	0	0	0		0	0	0	0	0	0	0
ENSMUSG00000099691	Gm29518	0	0	0	0	0	0	0		1	1	1	1	1	1	0		0	0	0	0	0	0	0
ENSMUSG00000026166	Ccl20	0	0	0	0	0	0	0		0	0	0	0	0	0	0		1	0	0	0	1	0	0
ENSMUSG00000101173	Gm29519	0	0	0	0	0	0	0		0	0	0	0	0	0	0		0	0	0	0	0	0	0
ENSMUSG00000053161	Daw1	1	1	0	0	0	0	0		0	0	0	0	0	0	0		0	0	0	0	0	0	0
ENSMUSG00000101896	Gm6244	0	0	0	1	1	1	0		0	0	0	1	0	0	0		0	0	0	0	0	0	0
ENSMUSG00000084443	n-R5s214	0	0	0	0	0	0	0		0	0	0	0	0	0	1		0	0	0	0	0	0	0
ENSMUSG00000026163	Sphkap	1	0	0	0	1	1	0		0	0	0	0	0	0	0		0	0	0	0	0	0	0
ENSMUSG00000079140	Gm6374	0	0	0	0	1	0	0		0	1	0	0	1	1	0		0	0	0	0	0	0	0
ENSMUSG00000104374	Gm37517	0	0	0	0	0	0	0		0	0	0	0	0	0	0		0	0	0	0	0	0	0
ENSMUSG00000104219	Gm37989	0	0	0	0	0	0	0		0	0	0	0	0	0	0		0	0	0	0	0	0	0
ENSMUSG00000100580	4933436I20Rik	0	0	0	0	1	0	0		0	0	0	0	0	0	0		0	0	0	0	0	0	0
ENSMUSG00000094946	Gm25754	0	0	0	0	0	0	0		0	0	0	0	0	0	0		0	0	0	0	0	0	0
ENSMUSG00000077736	Gm24555	0	0	0	0	0	1	0		0	0	0	0	0	0	0		0	0	0	0	0	0	0
ENSMUSG00000045658	Pid1	0	0	0	1	1	0	0		0	0	0	0	0	0	0		1	1	1	0	1	0	0
ENSMUSG00000102750	Gm37058	0	0	0	0	0	1	0		0	0	0	0	0	0	0		0	0	0	0	0	0	0
ENSMUSG00000101934	Gm18304	0	0	0	1	1	1	0		0	1	0	1	1	1	0		0	0	0	0	0	0	0
ENSMUSG00000098851	Mir6353	0	0	0	0	0	0	0		0	0	0	0	0	0	0		0	0	0	0	0	0	0
ENSMUSG00000036766	Dner	0	1	1	0	0	0	0		0	0	0	0	0	0	0		0	0	0	0	0	0	0
ENSMUSG00000104396	Gm37959	0	0	0	0	0	0	0		0	0	0	0	0	0	0		0	0	0	0	0	0	0
ENSMUSG00000102481	Gm37925	0	0	0	0	0	0	0		0	0	0	0	0	0	0		0	0	0	0	0	0	0
ENSMUSG00000093254	Mir5126	1	1	1	0	0	1	0		1	1	1	0	0	1	0		0	0	0	0	0	0	0
ENSMUSG00000026219	Trip12	1	0	0	0	0	0	0		0	0	0	0	0	0	1		1	1	1	0	0	0	0
ENSMUSG00000103505	Gm38374	0	0	0	0	0	0	0		0	0	0	0	0	0	0		0	0	0	0	0	0	0
ENSMUSG00000104503	Gm37738	0	0	0	0	0	0	1		0	0	0	0	0	0	0		1	0	0	0	0	0	0
ENSMUSG00000073633	Fbxo36	1	1	1	0	0	0	0		0	0	0	0	0	0	0		1	1	1	0	0	1	0
ENSMUSG00000026220	Slc16a14	1	1	1	1	1	0	0		1	1	1	0	0	0	0		0	0	0	0	0	0	0
ENSMUSG00000096802	Gm15433	0	0	0	1	1	1	0		1	1	1	1	1	1	0		0	0	0	0	0	0	0
ENSMUSG00000052477	C130026I21Rik	0	0	0	1	1	1	0		0	0	0	1	1	1	0		0	0	0	0	0	0	0
ENSMUSG00000064281	Rpl19-ps1	0	0	0	1	1	1	0		1	1	1	1	1	1	0		1	1	1	0	0	0	0
ENSMUSG00000061852	Gm7582	0	0	0	1	1	1	0		0	0	0	1	1	1	0		0	0	0	0	0	0	0
ENSMUSG00000089976	Gm2389	0	0	0	1	1	1	0		0	0	0	1	1	1	0		0	0	1	0	0	0	0
ENSMUSG00000101279	Gm18342	0	0	0	1	1	1	0		0	0	0	1	1	1	0		0	0	0	0	0	0	0
ENSMUSG00000089844	A530032D15Rik	1	1	1	1	1	1	0		0	0	0	1	1	1	0		1	1	1	1	0	0	0
ENSMUSG00000073631	Gm10553	0	0	0	1	1	1	0		1	1	1	1	1	1	0		0	0	0	0	0	0	0
ENSMUSG00000072109	A530040E14Rik	0	0	0	1	1	1	0		0	0	0	1	1	1	0		0	0	0	0	0	0	0
ENSMUSG00000090128	Gm16038	0	0	0	1	1	1	0		0	0	0	1	1	1	0		0	0	0	0	0	0	0
ENSMUSG00000091199	Gm2619	0	0	0	1	1	1	0		0	0	0	1	1	1	0		0	0	0	0	0	0	0
ENSMUSG00000089716	Gm6264	0	0	0	1	1	1	0		0	0	0	1	1	1	0		0	0	0	0	0	0	0
ENSMUSG00000079457	Gm7609	0	0	0	1	1	1	0		0	0	0	1	1	1	0		0	0	0	0	0	0	0
ENSMUSG00000090252	Gm16028	0	0	0	1	1	1	0		0	0	0	1	1	1	0		0	0	0	0	0	0	0
ENSMUSG00000079455	Gm16026	0	0	0	1	1	1	0		0	0	0	1	1	1	0		0	0	0	0	0	0	0
ENSMUSG00000089652	Gm16025	0	0	0	1	1	1	0		0	0	0	1	1	1	0		0	0	0	0	0	0	0
ENSMUSG00000089937	Gm7281	0	0	0	1	1	1	0		0	0	0	1	1	1	0		0	0	0	0	0	0	0
ENSMUSG00000096292	Gm2666	0	0	0	1	1	1	0		0	1	1	1	1	1	0		0	0	0	0	0	0	0
ENSMUSG00000101751	Gm2427	0	0	0	1	1	1	0		0	0	0	1	1	1	0		1	1	1	1	0	0	0
ENSMUSG00000089714	Gm16092	0	0	0	1	1	1	0		0	0	0	1	1	1	0		0	0	0	0	0	0	0
ENSMUSG00000090186	Gm7592	1	0	0	1	1	1	0		0	0	0	1	1	1	0		0	0	0	0	0	0	0
ENSMUSG00000094127	G530012D18Rik	0	0	0	1	1	1	0		0	0	0	1	1	1	0		0	0	0	0	0	0	0
ENSMUSG00000070034	Sp110	1	0	0	1	1	1	0		0	0	0	1	1	1	0		0	0	0	0	0	0	0
ENSMUSG00000090103	Gm16094	0	0	0	1	1	1	0		0	0	1	1	1	1	0		0	0	0	0	0	0	0
ENSMUSG00000070031	Sp140	1	0	1	1	1	1	0		0	0	0	1	1	1	0		1	1	1	1	0	0	0
ENSMUSG00000073628	Gm10552	0	0	0	1	1	1	0		0	0	0	1	1	1	0		0	0	0	0	0	0	0
ENSMUSG00000090246	Gm17017	0	0	0	1	1	1	0		0	0	0	1	1	1	0		0	0	0	0	0	0	0
ENSMUSG00000026222	Sp100	1	0	1	1	1	1	0		0	0	0	0	0	0	0		0	0	1	0	0	1	0
ENSMUSG00000052760	A630001G21Rik	0	0	0	1	1	1	0		1	0	0	0	0	0	0		0	0	0	0	0	0	0
ENSMUSG00000098634	Mir8096	1	1	1	1	1	1	0		1	1	1	1	1	0	0		0	0	0	0	0	0	0
ENSMUSG00000094834	Gm25472	0	0	0	1	1	1	0		1	1	1	1	1	1	1		0	0	0	0	0	0	0
ENSMUSG00000100217	9930111H07Rik	0	0	0	0	0	0	0		1	0	0	0	0	0	0		0	0	0	0	0	0	0
ENSMUSG00000092932	Gm22906	0	0	0	0	0	0	0		1	0	1	1	1	1	0		0	0	0	0	0	0	0
ENSMUSG00000036707	Cab39	1	1	1	0	0	0	0		0	0	0	0	0	0	1		1	1	1	0	0	0	0
ENSMUSG00000026223	Itm2c	1	1	1	1	1	0	0		1	1	1	0	0	0	1		1	1	1	0	0	0	0
ENSMUSG00000026224	4933407L21Rik	0	0	0	0	1	1	0		1	0	1	0	0	0	0		0	0	0	0	0	0	0
ENSMUSG00000099767	Gm28884	0	0	0	1	1	1	0		1	1	1	0	0	0	0		0	0	0	0	0	0	0
ENSMUSG00000049608	Gpr55	0	0	0	1	1	0	0		1	0	1	0	0	0	0		0	0	0	0	0	0	0
ENSMUSG00000100108	Gm28100	0	0	0	0	0	0	0		1	1	0	0	1	0	0		0	0	0	0	0	0	0
ENSMUSG00000099342	Gm18180	1	0	0	1	1	1	0		0	0	0	0	0	0	1		0	1	0	0	0	0	0
ENSMUSG00000026226	Spata3	1	0	0	1	1	1	1		0	0	1	0	1	0	0		0	0	0	0	0	0	0
ENSMUSG00000026227	2810459M11Rik	1	1	1	1	1	1	0		1	1	1	0	1	0	0		0	0	0	0	0	0	0
ENSMUSG00000026229	Psmd1	1	1	1	0	0	0	0		0	0	0	0	0	0	1		1	1	1	0	0	0	1
ENSMUSG00000077274	Gm22786	0	0	0	0	0	0	1		0	0	0	0	0	0	1		0	0	0	0	0	0	0
ENSMUSG00000026228	Htr2b	0	0	0	0	0	0	1		0	0	0	0	0	0	1		0	0	0	0	0	0	0
ENSMUSG00000103272	Gm37914	0	0	0	0	0	0	1		0	0	0	0	0	0	1		0	0	0	0	0	0	0
ENSMUSG00000094638	Gm21972	0	0	0	0	0	0	1		0	0	0	0	0	0	1		1	1	1	0	0	0	1
ENSMUSG00000062590	Armc9	1	1	1	0	0	0	0		0	0	1	0	0	0	0		1	1	1	0	0	0	1
ENSMUSG00000087538	Gm16341	0	0	0	1	0	0	0		0	1	1	0	0	0	0		0	0	0	0	0	0	0
ENSMUSG00000079445	B3gnt7	0	1	1	1	0	0	0		1	1	1	1	1	0	1		1	1	1	1	0	1	0
ENSMUSG00000099644	Gm28626	1	1	1	1	1	1	1		1	1	1	1	0	0	0		1	1	1	1	0	0	0
ENSMUSG00000091806	Gm5258	0	0	0	1	1	1	0		1	1	1	0	0	0	0		0	0	0	0	0	0	0
ENSMUSG00000101853	Gm28627	0	0	0	0	0	0	0		0	1	0	0	0	0	0		0	0	0	0	0	0	0
ENSMUSG00000026234	Ncl	0	0	1	0	0	0	0		0	0	0	0	0	0	1		1	1	1	0	0	0	1
ENSMUSG00000064823	Snord82	0	0	0	0	0	0	1		0	0	0	0	0	0	1		0	0	1	0	0	0	0
ENSMUSG00000073627	C130036L24Rik	0	0	1	0	0	0	1		0	0	0	0	0	0	0		1	1	1	0	0	1	0
ENSMUSG00000110510	Gm45908	0	0	0	0	0	0	0		0	0	0	0	0	0	0		0	0	0	0	0	0	0
ENSMUSG00000026237	Nmur1	1	0	0	0	1	0	0		1	1	1	0	0	0	0		0	0	0	0	0	0	0
ENSMUSG00000036574	Tex44	1	0	0	0	0	0	0		1	1	1	1	1	0	0		0	0	0	0	0	0	0
ENSMUSG00000101328	Rpl30-ps6	1	1	1	0	0	0	0		1	1	1	0	0	0	0		0	0	0	0	0	0	0
ENSMUSG00000026238	Ptma	1	1	1	0	0	0	0		1	1	1	0	0	0	1		1	1	1	0	0	0	0
ENSMUSG00000026239	Pde6d	1	1	1	0	0	0	0		0	0	0	0	0	0	1		1	1	1	0	0	0	0
ENSMUSG00000102927	Gm37152	0	0	0	0	0	0	0		0	0	0	0	0	0	0		0	0	0	0	0	0	0
ENSMUSG00000026240	Cops7b	1	1	1	0	0	0	0		0	0	0	0	0	0	1		1	1	1	0	0	0	1
ENSMUSG00000084468	Gm22955	0	0	0	0	1	0	0		1	1	1	1	1	1	1		0	0	0	0	0	0	0
ENSMUSG00000103609	Gm37022	0	0	0	0	1	1	0		0	0	0	0	0	0	0		0	0	0	0	0	0	0
ENSMUSG00000026241	Nppc	1	1	1	1	1	1	0		1	1	1	1	1	0	0		0	1	1	0	0	0	0
ENSMUSG00000053333	Dis3l2	1	1	1	0	0	0	0		0	0	0	0	0	0	0		1	1	1	0	0	0	0
ENSMUSG00000100225	Gm29097	0	0	0	0	0	0	0		1	1	1	0	1	1	1		0	0	0	0	0	0	0
ENSMUSG00000100768	Gm29055	0	0	0	0	0	0	0		0	0	0	1	1	1	0		0	0	0	0	0	0	0
ENSMUSG00000104121	Gm37485	0	0	0	0	0	0	0		0	0	0	0	0	0	0		1	0	0	0	1	0	0
ENSMUSG00000102383	Gm38142	0	0	0	0	0	0	0		0	0	0	0	1	1	0		0	0	0	0	0	0	0
ENSMUSG00000104400	Gm38010	0	0	0	0	0	0	0		0	0	0	0	0	0	0		0	0	0	0	0	0	0
ENSMUSG00000102293	Gm37541	0	0	0	0	0	0	0		0	0	0	0	0	0	0		0	0	0	0	0	0	0
ENSMUSG00000102649	Gm38021	0	0	0	0	1	0	0		0	0	0	0	0	0	0		0	0	0	0	0	0	0
ENSMUSG00000084106	Gm6136	0	0	0	0	0	0	0		1	1	1	1	1	1	1		1	1	1	0	0	0	0
ENSMUSG00000102571	Gm37967	0	0	0	0	0	0	0		0	0	0	0	0	0	0		0	0	0	0	0	0	0
ENSMUSG00000099401	Gm28375	1	0	0	1	1	0	0		0	0	0	0	0	0	0		0	0	0	0	0	0	0
ENSMUSG00000102956	Gm37017	0	0	0	1	1	1	0		0	1	1	0	1	1	0		0	0	0	0	0	0	0
ENSMUSG00000103984	Gm37447	1	0	0	0	0	0	0		0	1	0	0	0	0	0		0	0	0	0	0	0	0
ENSMUSG00000101940	Akp-ps1	1	1	1	1	0	0	0		1	1	1	1	1	1	0		0	0	1	0	0	1	0
ENSMUSG00000101625	Gm29371	0	0	0	1	1	1	0		1	1	1	0	0	0	0		0	0	0	0	0	0	0
ENSMUSG00000026246	Alppl2	1	0	0	1	1	0	0		1	1	1	1	1	1	0		0	1	0	1	0	0	1
ENSMUSG00000079440	Alpi	1	0	0	1	0	1	0		1	1	1	1	1	1	0		0	0	0	0	0	0	0
ENSMUSG00000100940	Gm29372	0	0	0	1	1	0	0		0	0	0	0	0	0	0		0	0	0	0	0	0	0
ENSMUSG00000036500	Akp3	1	0	0	1	1	1	0		1	1	1	1	1	1	0		0	0	0	0	0	0	0
ENSMUSG00000099839	Gm29374	1	0	0	1	1	1	0		1	0	1	1	1	0	0		0	0	0	0	0	0	0
ENSMUSG00000026247	Ecel1	1	1	0	1	1	1	0		1	1	1	1	1	1	0		1	0	0	0	1	0	0
ENSMUSG00000036480	Prss56	1	0	0	0	1	1	0		1	1	1	0	0	0	0		0	0	0	0	0	0	0
ENSMUSG00000026251	Chrnd	0	0	0	1	1	1	0		1	1	1	0	1	0	0		0	0	0	0	0	0	0
ENSMUSG00000026253	Chrng	1	0	0	1	1	1	0		1	1	1	0	1	0	0		0	0	0	0	0	0	0
ENSMUSG00000026254	Eif4e2	1	1	1	0	0	0	0		0	0	0	0	0	0	1		1	1	1	0	0	0	0
ENSMUSG00000088318	Gm26187	0	0	0	0	0	1	0		0	0	0	0	0	0	0		0	0	0	0	0	0	0
ENSMUSG00000026255	Efhd1	1	1	1	1	1	1	0		1	1	1	0	0	0	0		1	1	1	1	0	1	0
ENSMUSG00000089821	Efhd1os	1	1	1	1	1	1	0		1	1	1	1	1	0	0		0	1	0	0	0	0	0
ENSMUSG00000048000	Gigyf2	1	1	1	0	0	0	0		0	0	0	0	0	0	1		1	1	1	0	0	0	0
ENSMUSG00000095281	Gm22549	0	0	0	0	0	0	1		0	0	0	0	0	0	1		0	0	0	0	0	0	0
ENSMUSG00000079436	Kcnj13	0	0	0	0	0	0	1		0	0	0	0	0	0	1		1	1	0	0	0	0	0
ENSMUSG00000089613	Gm23504	0	0	0	0	0	0	1		0	0	0	0	0	0	1		0	0	0	0	0	0	0
ENSMUSG00000026258	3110079O15Rik	1	0	0	0	0	1	0		1	1	1	1	1	1	0		0	0	0	0	0	0	0
ENSMUSG00000026259	Ngef	1	0	0	1	0	1	0		1	0	0	0	0	0	0		0	0	0	0	0	0	0
ENSMUSG00000079434	Neu2	1	1	1	1	1	1	0		0	0	0	0	0	0	0		0	0	0	0	0	0	0
ENSMUSG00000091123	Gm17181	0	0	0	0	1	1	0		0	0	0	0	0	0	0		0	0	0	0	0	0	0
ENSMUSG00000090994	Gm6153	0	0	0	0	1	0	0		0	1	0	1	1	0	0		0	0	0	0	0	0	0
ENSMUSG00000026288	Inpp5d	1	1	0	1	1	1	0		1	1	1	0	0	0	0		1	0	1	0	1	1	0
ENSMUSG00000026289	Atg16l1	1	1	1	0	0	0	0		0	0	0	0	0	0	1		1	1	1	0	0	0	0
ENSMUSG00000087968	Gm25395	0	0	0	0	0	0	1		0	1	0	0	0	0	1		0	0	0	0	0	0	0
ENSMUSG00000089281	Scarna6	0	0	0	0	0	0	1		0	1	0	1	0	0	1		1	0	0	0	0	0	0
ENSMUSG00000056055	Sag	0	0	0	1	0	0	0		0	0	0	0	0	0	0		1	1	0	0	1	0	0
ENSMUSG00000070738	Dgkd	1	1	1	0	0	0	0		0	0	0	0	0	0	1		1	1	1	0	1	1	0
ENSMUSG00000101942	Gm19582	0	0	1	0	0	0	0		1	1	1	0	0	0	0		0	0	0	0	0	0	0
ENSMUSG00000103996	4833421G17Rik	0	0	0	0	0	0	0		0	0	0	0	0	0	0		0	0	0	0	0	0	0
ENSMUSG00000103591	Gm38365	0	0	0	0	0	0	0		0	0	0	0	0	0	0		0	0	0	0	0	0	0
ENSMUSG00000005501	Usp40	1	1	1	0	0	0	0		0	0	0	0	0	0	1		1	1	1	0	0	0	0
ENSMUSG00000095942	Gm25198	0	0	0	1	1	1	0		0	0	1	1	1	1	0		0	0	0	0	0	0	0
ENSMUSG00000084021	Gm5832	0	0	0	0	0	0	0		0	0	0	0	0	0	0		0	0	0	0	0	0	0
ENSMUSG00000083478	Gm15375	0	0	0	1	0	0	0		0	0	0	0	0	0	0		0	0	0	0	0	0	0
ENSMUSG00000090165	Ugt1a10	0	0	0	1	1	1	0		0	0	0	0	0	0	0		0	0	0	0	0	0	0
ENSMUSG00000092220	Gm20528	0	0	0	1	1	1	0		0	0	0	0	0	0	0		0	0	0	0	0	0	0
ENSMUSG00000090175	Ugt1a9	0	0	0	0	0	0	0		0	0	0	0	0	0	0		0	0	0	0	0	0	0
ENSMUSG00000089675	Ugt1a8	0	0	0	0	0	0	0		0	0	0	0	0	0	0		0	0	0	0	0	0	0
ENSMUSG00000090124	Ugt1a7c	1	0	0	0	0	0	0		0	0	0	0	0	0	0		0	0	0	0	0	0	0
ENSMUSG00000082837	Gm15373	0	0	0	0	0	0	0		0	0	1	0	0	1	0		0	0	0	0	0	0	0
ENSMUSG00000090145	Ugt1a6b	0	0	0	0	0	0	0		0	0	0	0	0	0	0		0	0	0	0	0	0	0
ENSMUSG00000084195	Gm15372	0	0	0	0	0	0	0		0	0	0	0	0	0	0		0	0	0	0	0	0	0
ENSMUSG00000081261	Gm15370	0	0	0	0	0	0	0		0	1	0	0	0	0	0		0	0	0	0	0	0	0
ENSMUSG00000054545	Ugt1a6a	0	0	0	0	1	0	0		0	0	0	0	0	0	0		0	0	0	0	0	0	0
ENSMUSG00000081602	Gm15369	0	0	0	0	0	0	0		0	1	1	1	0	1	0		0	0	0	0	0	0	0
ENSMUSG00000082513	Gm15374	0	0	0	0	0	0	0		0	0	0	0	0	0	0		0	0	0	0	0	0	0
ENSMUSG00000082677	Gm15371	0	0	0	0	0	0	0		0	0	0	0	0	0	0		0	0	0	0	0	0	0
ENSMUSG00000089943	Ugt1a5	0	0	0	0	1	0	0		0	0	0	0	0	0	0		0	0	0	0	0	0	0
ENSMUSG00000081488	Gm15368	0	0	0	0	0	0	0		0	0	1	1	1	1	0		0	0	0	0	0	0	0
ENSMUSG00000083277	Gm15376	0	0	0	1	1	1	0		1	0	0	1	1	1	0		0	0	0	0	0	0	0
ENSMUSG00000090171	Ugt1a2	0	0	0	1	1	1	0		0	0	0	1	1	1	0		0	0	0	0	0	0	0
ENSMUSG00000081984	Dnajb3	1	1	1	1	0	1	0		1	1	1	1	1	1	0		0	1	0	0	0	0	0
ENSMUSG00000089960	Ugt1a1	0	0	0	1	1	1	0		0	0	0	1	1	1	0		0	0	0	0	0	0	0
ENSMUSG00000079429	Mroh2a	0	0	0	1	1	1	0		1	1	1	1	1	1	0		1	1	0	0	1	0	0
ENSMUSG00000044783	Hjurp	1	1	1	0	0	0	0		0	1	1	1	0	0	1		1	1	1	0	0	0	0
ENSMUSG00000036251	Trpm8	1	1	1	0	0	0	1		0	0	0	0	0	0	0		0	0	0	0	0	0	0
ENSMUSG00000085420	4930453O03Rik	0	0	0	1	1	1	0		0	0	0	0	0	0	0		0	0	0	0	0	0	0
ENSMUSG00000026295	Spp2	0	0	0	1	0	1	0		0	0	0	0	0	0	0		0	0	0	0	0	0	0
ENSMUSG00000099553	Gm29538	0	0	0	0	0	0	0		1	1	1	0	0	0	0		0	0	0	0	0	0	0
ENSMUSG00000100908	Gm28888	0	0	0	1	1	1	0		1	1	1	0	0	0	0		0	0	0	0	0	0	0
ENSMUSG00000062310	Glrp1	0	0	0	1	1	1	0		0	0	0	0	0	0	0		0	0	0	0	0	0	0
ENSMUSG00000100798	Gm19589	0	0	0	1	1	1	0		0	0	0	0	0	0	0		0	0	0	0	0	0	0
ENSMUSG00000104057	Gm38130	0	0	0	1	0	0	0		0	0	0	0	0	0	0		0	0	0	0	0	0	0
ENSMUSG00000100367	Gm29336	0	0	0	1	1	1	0		1	0	0	1	1	1	0		0	0	0	0	0	0	0
ENSMUSG00000049866	Arl4c	1	1	1	0	0	0	0		0	0	0	0	0	0	0		1	1	1	0	0	0	0
ENSMUSG00000101736	Gm29335	0	0	0	1	1	1	0		1	1	1	1	1	1	0		0	0	0	0	0	0	0
ENSMUSG00000097398	Platr5	0	0	0	1	1	0	0		1	1	1	1	1	1	0		0	0	0	0	0	0	0
ENSMUSG00000099848	Gm29337	0	0	0	0	1	1	0		0	0	0	0	0	1	0		0	0	0	0	0	0	0
ENSMUSG00000101333	Gm4753	0	0	0	1	1	1	0		1	0	1	1	1	1	0		0	0	0	0	0	0	0
ENSMUSG00000099378	1700067G17Rik	1	0	0	0	0	0	0		0	0	0	0	0	0	0		0	0	0	0	0	0	0
ENSMUSG00000099544	Gm18699	0	0	0	1	1	1	0		0	0	0	0	0	0	0		0	1	0	0	0	0	0
ENSMUSG00000036206	Sh3bp4	1	1	1	0	0	0	0		0	0	1	0	0	0	1		1	1	1	0	1	0	1
ENSMUSG00000102700	Gm38312	0	0	0	0	0	0	0		0	0	0	0	0	0	0		1	1	1	0	1	0	1
ENSMUSG00000102083	Gm5259	0	0	0	1	1	1	0		1	1	1	1	1	1	0		0	0	0	0	0	0	0
ENSMUSG00000101288	Gm28342	0	0	0	0	0	1	0		0	0	0	0	0	0	0		0	0	0	0	0	0	0
ENSMUSG00000099938	C030007H22Rik	0	0	0	1	1	1	0		0	0	0	0	0	0	0		0	0	0	0	0	0	0
ENSMUSG00000055013	Agap1	1	1	1	1	1	1	0		0	0	1	0	0	0	1		1	1	1	0	0	0	0
ENSMUSG00000104114	Gm37297	0	0	0	0	0	1	0		0	0	0	0	0	0	1		0	0	0	0	0	0	0
ENSMUSG00000088371	Gm25180	0	0	0	1	1	1	0		1	0	0	0	0	0	1		0	0	0	0	0	0	0
ENSMUSG00000101662	Gm28499	0	0	0	0	1	1	1		1	0	1	0	0	0	0		0	0	0	0	0	0	0
ENSMUSG00000102009	4933400F21Rik	0	0	0	0	1	0	1		0	0	0	0	0	0	1		0	0	0	0	0	0	0
ENSMUSG00000088775	Gm26037	0	0	0	0	1	0	1		0	0	0	0	0	0	1		0	0	0	0	0	0	0
ENSMUSG00000103252	Gm37521	0	0	0	1	0	0	1		0	0	0	1	1	0	1		0	0	0	0	0	0	0
ENSMUSG00000034486	Gbx2	1	1	1	1	1	1	0		1	1	1	0	0	1	0		1	1	0	0	1	0	1
ENSMUSG00000092627	D130058E05Rik	1	1	1	0	1	1	0		1	1	1	1	1	0	0		1	1	0	0	1	0	1
ENSMUSG00000067081	Asb18	0	0	0	1	1	1	0		1	0	1	0	0	0	0		0	0	0	0	0	0	0
ENSMUSG00000026301	Iqca	1	1	0	1	1	1	0		0	0	0	0	0	0	0		0	0	0	0	0	0	0
ENSMUSG00000100850	4930434B07Rik	1	1	0	1	1	1	0		1	1	1	1	1	1	0		0	0	0	0	0	0	0
ENSMUSG00000044337	Ackr3	1	1	1	0	0	0	0		0	1	1	1	1	0	0		1	1	1	1	0	1	0
ENSMUSG00000104087	Gm38277	0	0	0	0	1	0	0		1	0	1	0	0	0	0		0	0	0	0	0	0	0
ENSMUSG00000101951	Gm28721	0	0	0	0	1	0	0		0	0	0	0	0	0	0		0	0	0	0	0	0	0
ENSMUSG00000101028	Gm28723	0	0	0	1	1	1	0		0	0	1	1	1	1	0		0	0	0	0	0	0	0
ENSMUSG00000098368	Gm27648	0	0	0	0	1	1	0		1	0	0	1	0	1	0		0	0	0	0	0	0	0
ENSMUSG00000101997	Gm28722	0	0	0	1	0	0	0		0	0	0	0	0	0	0		0	0	0	0	0	0	0
ENSMUSG00000103292	Gm35048	1	1	0	1	0	1	0		1	1	1	1	1	0	0		0	0	0	0	0	0	0
ENSMUSG00000034432	Cops8	0	1	1	0	0	0	0		0	0	1	0	0	0	1		1	1	1	0	0	0	0
ENSMUSG00000056128	Gm9991	0	0	0	1	1	1	0		1	1	1	1	1	1	0		0	0	0	0	0	0	0
ENSMUSG00000048126	Col6a3	0	0	0	1	1	1	0		1	0	0	0	0	0	0		0	0	0	0	0	0	0
ENSMUSG00000103061	Gm36970	0	0	0	0	0	0	0		1	1	1	0	0	0	0		0	0	0	0	0	0	0
ENSMUSG00000103978	4930474B08Rik	0	0	0	1	1	1	0		0	0	0	1	1	1	0		0	0	0	0	0	0	0
ENSMUSG00000026303	Mlph	1	0	0	0	0	1	0		1	1	1	1	1	1	0		0	0	0	0	0	0	0
ENSMUSG00000090550	Prlh	0	0	0	1	1	1	0		0	0	1	1	0	0	0		0	0	0	0	0	0	0
ENSMUSG00000026304	Rab17	1	1	0	1	1	0	0		1	1	1	0	0	0	0		0	0	0	0	0	0	0
ENSMUSG00000100791	Gm28199	1	0	0	1	1	1	0		1	1	1	0	0	0	0		0	0	0	0	0	0	0
ENSMUSG00000026305	Lrrfip1	1	1	1	1	1	1	0		0	0	1	0	0	0	1		1	1	1	0	1	0	1
ENSMUSG00000070732	Rbm44	1	0	0	1	0	1	0		0	0	0	0	0	0	0		0	0	0	0	0	0	0
ENSMUSG00000100018	Gm7776	0	0	0	1	1	1	0		1	0	1	1	1	1	0		0	0	0	0	0	0	0
ENSMUSG00000034353	Ramp1	1	1	1	1	1	1	0		1	1	1	1	1	0	0		0	0	0	0	0	0	0
ENSMUSG00000034343	Ube2f	1	1	1	0	0	0	0		0	0	0	0	0	0	1		1	1	1	0	0	0	0
ENSMUSG00000083064	Gm7785	0	0	0	0	1	0	1		0	0	1	0	1	0	1		1	1	1	0	0	0	0
ENSMUSG00000097285	Gm26683	0	0	0	1	1	0	1		1	1	1	0	0	0	1		0	0	0	0	0	0	0
ENSMUSG00000026307	Scly	1	1	1	1	1	0	1		0	0	1	0	1	0	1		1	1	1	0	0	0	1
ENSMUSG00000090322	Gm17090	0	0	0	1	1	1	1		0	0	0	1	1	1	1		1	1	1	0	0	0	0
ENSMUSG00000049515	Espnl	0	0	0	1	1	1	1		1	1	1	0	1	0	0		0	0	0	0	0	0	0
ENSMUSG00000026308	Klhl30	1	0	0	1	1	1	0		1	1	1	1	1	1	0		0	0	0	0	0	0	0
ENSMUSG00000047443	Erfe	1	1	1	1	1	1	0		1	1	1	0	0	0	1		1	1	1	1	0	0	1
ENSMUSG00000026309	Ilkap	1	1	1	0	0	0	0		0	0	0	0	0	0	1		1	1	1	0	0	0	0
ENSMUSG00000100253	1700020N18Rik	1	0	0	1	1	1	0		1	1	1	1	1	1	0		0	0	0	0	0	0	0
ENSMUSG00000067071	Hes6	1	1	1	1	1	0	0		1	1	1	1	0	0	0		1	1	1	0	0	0	0
ENSMUSG00000055866	Per2	1	1	1	0	0	0	0		1	1	1	0	1	0	0		0	0	1	0	0	1	0
ENSMUSG00000101911	Gm28381	0	0	0	1	1	1	0		1	1	0	1	1	1	0		0	0	0	0	0	0	0
ENSMUSG00000100151	Gm28382	0	0	0	0	0	0	0		1	0	0	0	0	0	0		0	0	0	0	0	0	0
ENSMUSG00000101958	Gm19085	0	0	0	0	0	0	0		0	0	0	0	0	0	0		0	0	0	0	0	0	0
ENSMUSG00000034292	Traf3ip1	1	1	1	0	1	0	0		0	0	0	0	0	0	1		1	1	1	0	1	1	0
ENSMUSG00000026311	Asb1	1	1	1	0	0	0	0		0	0	0	0	0	0	1		1	1	1	0	0	1	0
ENSMUSG00000101705	Gm28380	1	0	0	1	1	1	0		1	1	1	1	1	1	0		0	0	0	0	0	0	0
ENSMUSG00000100980	Gm29100	0	0	0	1	0	0	0		1	1	1	1	1	0	0		0	0	0	0	0	0	0
ENSMUSG00000007805	Twist2	1	1	1	1	1	1	0		1	1	1	1	1	0	0		1	1	1	0	0	0	0
ENSMUSG00000101414	Gm29101	0	0	0	1	1	1	0		1	1	1	1	1	0	0		0	0	0	0	0	0	0
ENSMUSG00000102745	Gm37600	1	0	0	1	0	1	0		1	0	1	1	1	0	0		0	0	0	0	0	0	0
ENSMUSG00000026313	Hdac4	0	0	0	1	0	1	0		0	0	0	0	0	0	1		1	1	1	0	0	0	0
ENSMUSG00000103101	Gm37048	0	0	0	0	1	0	1		0	0	0	0	0	0	1		0	0	0	0	0	0	0
ENSMUSG00000096941	Gm26720	0	0	0	0	0	0	1		0	0	1	0	0	0	1		0	0	0	0	0	0	0
ENSMUSG00000102565	Gm37036	0	0	0	0	0	0	1		0	0	0	0	0	0	0		0	0	0	0	0	0	0
ENSMUSG00000101265	Gm29099	0	0	0	1	1	1	0		1	0	0	1	1	0	0		0	0	0	0	0	0	0
ENSMUSG00000101522	Gm7837	0	0	0	1	1	1	0		0	1	1	1	1	1	0		0	0	0	0	0	0	0
ENSMUSG00000026260	Ndufa10	1	1	1	0	0	0	0		0	0	0	0	0	0	1		1	1	1	0	0	0	0
ENSMUSG00000098288	Mir6900	0	0	0	0	1	0	1		0	0	0	0	1	0	1		0	0	0	0	0	0	0
ENSMUSG00000067064	Olfr1416	0	0	0	1	1	1	0		0	0	0	1	1	0	0		0	0	0	0	0	0	0
ENSMUSG00000057464	Olfr1415	0	0	0	0	0	1	0		0	0	0	0	1	0	0		0	0	0	0	0	0	0
ENSMUSG00000042849	Olfr1414	1	0	0	1	1	1	0		1	1	0	0	1	0	0		0	0	0	0	0	0	0
ENSMUSG00000058904	Olfr1413	0	0	0	0	0	1	0		1	1	1	1	1	1	0		0	0	0	0	0	0	0
ENSMUSG00000097001	1700054K02Rik	0	0	0	1	1	1	0		0	1	0	0	0	1	0		0	0	0	0	0	0	0
ENSMUSG00000099363	Gm28478	0	0	0	1	1	1	0		1	1	0	1	1	1	0		0	0	0	0	0	0	0
ENSMUSG00000046300	Olfr1412	0	0	0	1	1	1	0		0	0	0	1	1	1	0		0	0	0	0	0	0	0
ENSMUSG00000062497	Olfr1411	0	0	0	0	1	0	0		1	1	1	1	1	1	0		0	0	0	0	0	0	0
ENSMUSG00000108131	Gm44099	0	0	0	1	1	0	0		0	0	0	1	1	0	0		0	0	0	0	0	0	0
ENSMUSG00000063583	Olfr1410	0	0	0	1	0	0	0		1	0	0	0	0	0	0		0	0	0	0	0	0	0
ENSMUSG00000061616	Olfr12	0	0	0	0	0	0	0		1	0	1	1	1	1	0		0	0	0	0	0	0	0
ENSMUSG00000073616	Cops9	1	1	1	0	1	0	0		1	1	1	0	0	0	1		1	1	1	0	1	0	0
ENSMUSG00000044055	Otos	1	1	0	0	1	1	0		1	1	1	0	0	0	0		0	0	0	0	0	0	0
ENSMUSG00000100546	Gm29483	0	0	0	1	1	1	0		1	1	1	1	1	0	0		0	0	0	0	0	0	0
ENSMUSG00000099665	Gm29482	0	0	0	0	1	0	0		0	0	0	0	0	0	0		0	0	0	0	0	0	0
ENSMUSG00000100781	Gm29481	0	0	0	0	0	1	1		1	1	1	0	0	0	0		0	0	0	0	0	0	0
ENSMUSG00000034220	Gpc1	1	1	1	0	1	1	0		1	1	1	0	0	0	1		1	1	1	1	0	0	1
ENSMUSG00000101995	Gm29480	1	0	1	0	1	1	1		1	1	1	0	0	0	1		0	0	0	0	0	0	0
ENSMUSG00000065470	Mir149	1	0	1	0	1	1	1		1	1	1	0	1	0	1		0	0	0	0	0	0	0
ENSMUSG00000034212	Ankmy1	1	1	0	0	0	1	0		1	0	1	0	1	0	0		1	1	1	1	0	0	1
ENSMUSG00000047067	Dusp28	1	1	1	0	0	0	0		1	1	1	0	0	0	0		1	1	1	0	0	0	0
ENSMUSG00000097251	5033417F24Rik	1	1	1	0	0	1	1		1	1	1	0	0	0	0		0	0	0	0	0	0	0
ENSMUSG00000026269	Rnpepl1	1	1	1	0	0	0	0		1	1	1	0	1	0	1		1	1	1	0	0	0	0
ENSMUSG00000100632	9430060I03Rik	0	0	0	1	1	0	0		1	1	1	0	0	0	1		0	0	0	0	0	0	0
ENSMUSG00000026270	Capn10	1	1	1	1	1	0	0		1	1	1	0	0	0	1		1	1	1	0	0	0	0
ENSMUSG00000026271	Gpr35	0	0	0	1	1	1	1		0	0	0	0	0	0	0		1	0	0	0	1	0	0
ENSMUSG00000100021	Gm18697	0	0	0	1	1	1	0		0	0	0	1	1	1	0		0	0	0	0	0	0	0
ENSMUSG00000045091	Aqp12	1	0	0	1	1	1	0		1	1	1	0	1	0	0		0	0	0	0	0	0	0
ENSMUSG00000014602	Kif1a	1	0	0	1	1	1	0		1	1	1	1	1	1	0		0	0	0	0	0	0	0
ENSMUSG00000101378	Gm28086	0	0	0	1	1	1	0		1	1	1	1	1	1	0		0	0	0	0	0	0	0
ENSMUSG00000026272	Agxt	1	0	0	1	1	1	0		1	1	1	1	1	1	0		0	0	0	0	0	0	0
ENSMUSG00000034159	2310007B03Rik	1	0	1	1	1	1	0		1	1	1	1	1	1	0		0	0	0	0	0	0	0
ENSMUSG00000084989	Crocc2	1	0	0	1	1	1	0		1	1	1	1	1	1	0		0	0	0	0	0	0	0
ENSMUSG00000047793	Sned1	1	1	1	1	1	1	0		0	0	1	0	0	0	0		0	0	0	0	0	0	0
ENSMUSG00000026273	Mterf4	1	1	1	0	0	0	0		0	0	1	0	0	0	1		1	1	1	0	0	0	0
ENSMUSG00000101172	Gm28535	1	1	1	0	0	0	1		0	0	0	0	0	0	1		0	0	0	0	0	0	0
ENSMUSG00000100351	Gm7867	0	0	0	0	0	0	1		0	1	1	0	0	0	0		0	0	0	0	0	0	0
ENSMUSG00000026274	Pask	1	1	1	0	0	0	1		0	0	0	0	0	0	1		1	1	1	0	1	0	1
ENSMUSG00000026275	Ppp1r7	1	1	1	0	0	0	0		0	0	0	0	0	0	1		1	1	1	0	0	0	0
ENSMUSG00000106302	Mir6902	0	0	0	0	0	0	0		0	0	0	0	0	0	1		0	0	0	0	0	0	0
ENSMUSG00000098689	Mir6345	0	0	0	0	0	0	1		0	0	0	0	0	0	1		0	0	0	0	0	0	0
ENSMUSG00000064389	Gm26446	0	0	0	0	0	0	1		0	0	0	0	0	0	1		0	0	0	0	0	0	0
ENSMUSG00000034107	Ano7	0	0	0	1	1	1	1		1	1	1	0	1	0	0		0	0	0	0	0	0	0
ENSMUSG00000034088	Hdlbp	1	1	1	0	0	0	0		0	0	0	0	0	0	1		1	1	1	0	0	0	0
ENSMUSG00000090489	Gm17415	0	0	0	0	0	0	1		1	0	1	1	0	0	1		0	0	0	0	0	0	0
ENSMUSG00000026276	Sept2	1	1	1	0	0	0	0		0	0	0	0	0	0	1		1	1	1	0	0	0	0
ENSMUSG00000112508	Sept2	1	1	1	0	0	0	0		0	0	0	0	0	0	1		1	1	1	0	0	0	0
ENSMUSG00000034066	Farp2	1	1	1	0	0	0	1		0	0	0	0	0	0	0		1	1	1	0	0	1	0
ENSMUSG00000103854	Gm37250	0	0	0	0	0	0	1		0	0	0	0	0	0	1		0	0	0	0	0	0	0
ENSMUSG00000026277	Stk25	1	0	0	1	1	1	0		0	0	0	0	0	0	1		1	1	1	0	0	0	0
ENSMUSG00000100927	Gm28536	1	1	1	0	0	0	1		1	1	1	0	0	0	0		1	0	1	0	1	0	0
ENSMUSG00000026278	Bok	1	1	1	0	0	0	0		1	1	1	0	0	0	1		1	1	1	0	1	0	0
ENSMUSG00000026279	Thap4	1	1	1	0	0	0	0		0	0	0	0	0	0	1		1	1	1	0	0	1	0
ENSMUSG00000101952	Gm10550	0	0	0	0	0	0	1		0	0	0	0	0	0	1		1	1	1	0	0	1	0
ENSMUSG00000026280	Atg4b	0	0	0	0	0	0	1		0	0	0	0	0	0	1		1	1	1	0	0	1	0
ENSMUSG00000026281	Dtymk	1	1	1	0	0	0	0		0	0	0	0	0	0	1		1	1	1	0	0	0	1
ENSMUSG00000026283	Ing5	1	1	1	0	0	0	0		0	0	1	0	0	0	1		1	1	1	0	0	0	0
ENSMUSG00000088961	Gm22089	0	0	0	0	0	0	1		0	0	0	0	0	0	1		0	0	0	0	0	0	0
ENSMUSG00000073609	D2hgdh	1	1	1	0	0	0	0		0	0	0	0	0	0	0		1	1	1	0	0	0	0
ENSMUSG00000094651	Gal3st2	1	0	0	1	1	1	0		1	1	1	1	1	0	0		0	0	0	0	0	0	0
ENSMUSG00000101660	Gm18666	0	0	0	1	1	1	0		1	1	1	0	0	0	0		0	0	0	0	0	0	0
ENSMUSG00000093805	Gm9994	0	0	0	1	1	1	0		1	1	1	1	1	0	0		0	0	0	0	0	0	0
ENSMUSG00000099624	Gm7889	1	0	0	0	1	1	0		1	0	1	0	0	0	0		0	0	0	0	0	0	0
ENSMUSG00000073608	Gm6086	0	0	0	1	1	1	0		1	0	0	0	0	0	0		0	0	0	0	0	0	0
ENSMUSG00000034000	Neu4	0	0	0	1	1	1	0		1	1	1	1	1	1	0		0	0	0	0	0	0	0
ENSMUSG00000026285	Pdcd1	1	0	0	1	1	1	0		1	0	1	0	1	0	0		0	0	0	0	0	0	0
ENSMUSG00000100990	Gm7891	0	0	0	1	1	1	0		0	0	0	0	0	0	0		0	0	0	0	0	0	0
ENSMUSG00000100347	Gm7895	0	0	0	0	0	1	0		1	1	0	1	1	1	1		0	0	0	0	0	0	0
ENSMUSG00000077413	Gm23389	0	0	0	0	0	0	0		0	0	0	0	0	0	0		0	0	0	0	0	0	0
ENSMUSG00000100518	4930440C22Rik	0	0	0	0	0	0	0		0	0	0	0	0	0	0		0	0	0	0	0	0	0
ENSMUSG00000089310	Gm23181	0	0	0	0	0	0	0		0	0	0	0	0	0	0		0	0	0	0	0	0	0
ENSMUSG00000099592	Gm5264	0	0	0	0	0	0	0		1	1	1	1	1	1	0		0	0	0	0	0	0	0
ENSMUSG00000051185	Fam174a	1	1	1	0	0	0	0		0	0	0	0	0	0	0		1	1	1	0	0	0	0
ENSMUSG00000103973	BC055308	0	0	0	0	0	0	1		0	0	0	0	0	0	0		0	0	0	0	0	0	0
ENSMUSG00000081051	Gm15427	0	0	0	0	0	0	0		1	1	1	1	1	1	1		1	1	1	0	0	0	0
ENSMUSG00000040710	St8sia4	1	1	1	0	0	0	0		0	0	0	0	0	0	0		0	0	0	0	0	0	0
ENSMUSG00000103197	Gm37642	0	0	0	0	0	0	0		0	0	0	0	0	0	0		0	0	0	0	0	0	0
ENSMUSG00000100777	4930598F16Rik	0	0	0	0	0	0	0		0	0	0	0	0	0	0		0	0	0	0	0	0	0
ENSMUSG00000102718	Gm37761	0	0	0	0	0	0	0		0	0	0	0	0	0	0		0	0	0	0	0	0	0
ENSMUSG00000095955	Gm22360	0	0	0	0	0	0	0		1	0	0	0	0	0	0		0	0	0	0	0	0	0
ENSMUSG00000100062	1700063A18Rik	0	0	0	0	0	0	0		0	0	0	0	0	0	0		0	0	0	0	0	0	0
ENSMUSG00000080345	Gm24586	0	0	0	0	0	0	0		0	0	0	0	0	0	0		0	0	0	0	0	0	0
ENSMUSG00000096585	Gm22917	0	0	0	0	0	0	0		1	0	1	1	1	0	0		0	0	0	0	0	0	0
ENSMUSG00000102658	Gm37076	0	0	0	0	0	0	0		0	0	0	0	0	0	0		0	0	0	0	0	0	0
ENSMUSG00000100336	Gm29601	0	0	0	0	0	0	0		0	0	0	0	0	0	0		0	0	0	0	0	0	0
ENSMUSG00000100589	4930533P14Rik	0	0	0	1	1	1	0		0	0	0	0	0	0	0		0	0	0	0	0	0	0
ENSMUSG00000095610	Gm26245	0	0	0	0	0	0	0		0	0	0	0	0	0	0		0	0	0	0	0	0	0
ENSMUSG00000100362	Gm1833	0	0	0	0	0	0	0		1	1	1	1	1	1	0		0	0	0	0	0	0	0
ENSMUSG00000077255	Gm26078	0	0	0	0	0	0	0		0	0	0	0	0	0	0		0	0	0	0	0	0	0
ENSMUSG00000040693	Slco4c1	1	1	1	0	0	0	0		0	0	0	0	0	0	0		0	0	0	0	0	0	0
ENSMUSG00000097814	Panct2	0	0	0	0	0	0	0		0	0	0	0	0	0	0		0	0	0	0	0	0	0
ENSMUSG00000045463	Slco6b1	0	0	0	0	0	0	0		0	0	0	0	0	0	0		0	0	0	0	0	0	0
ENSMUSG00000097480	Gm9499	0	0	0	0	0	0	0		0	0	0	1	0	0	0		0	0	0	0	0	0	0
ENSMUSG00000100454	Gm28901	0	0	0	0	0	0	0		1	1	1	1	1	1	1		0	0	0	0	0	0	0
ENSMUSG00000044757	Gm6430	0	0	0	1	0	0	0		1	1	1	1	1	1	1		0	0	0	0	0	0	0
ENSMUSG00000026331	Slco6c1	0	0	0	0	0	0	0		0	0	0	0	0	0	0		0	0	0	0	0	0	0
ENSMUSG00000100484	Gm7133	0	0	0	0	0	1	0		0	0	0	0	0	0	0		0	0	0	0	0	0	0
ENSMUSG00000101348	Gm7135	0	0	0	0	0	0	0		0	0	0	0	0	0	0		0	0	0	0	0	0	0
ENSMUSG00000103179	Gm37171	0	0	0	0	0	0	0		0	0	0	0	0	0	0		0	0	0	0	0	0	0
ENSMUSG00000044768	D1Ertd622e	1	1	1	0	0	0	0		0	0	0	0	0	0	0		1	1	1	0	0	0	0
ENSMUSG00000040648	Ppip5k2	1	1	1	0	0	0	0		0	0	0	0	0	0	0		1	1	1	0	0	0	0
ENSMUSG00000026333	Gin1	1	1	1	0	0	0	0		0	0	0	0	0	0	0		1	1	1	0	0	0	0
ENSMUSG00000026335	Pam	1	1	1	1	1	0	0		0	0	0	0	0	0	0		1	1	1	1	0	1	0
ENSMUSG00000104140	Gm37140	0	0	0	0	0	0	0		0	0	0	0	0	0	0		0	0	0	0	0	0	0
ENSMUSG00000089169	Gm25413	0	0	0	0	0	0	0		0	0	0	0	0	0	0		0	0	0	0	0	0	0
ENSMUSG00000089782	Gm3531	0	0	0	0	0	0	0		1	0	1	0	1	0	1		1	1	1	0	0	0	0
ENSMUSG00000096085	Gm24465	0	0	0	0	0	0	0		0	0	0	0	0	0	0		0	0	0	0	0	0	0
ENSMUSG00000100182	1810006J02Rik	0	0	0	0	0	0	0		0	0	0	0	0	0	0		0	0	0	0	0	0	0
ENSMUSG00000100711	Gm29461	0	0	0	0	0	0	0		0	0	0	0	0	0	0		0	0	0	0	0	0	0
ENSMUSG00000097608	Gm7952	0	0	0	0	0	0	0		1	0	0	1	0	1	0		0	0	0	0	0	0	0
ENSMUSG00000099634	Gm29462	0	0	0	0	0	0	0		1	1	1	1	1	1	0		0	0	0	0	0	0	0
ENSMUSG00000026336	Slco6d1	0	0	0	1	1	1	0		0	0	0	0	0	0	0		0	0	0	0	0	0	0
ENSMUSG00000089791	Gm3555	0	0	0	1	1	1	0		0	0	0	1	1	1	0		1	1	1	0	0	0	0
ENSMUSG00000096193	Gm26134	0	0	0	0	0	0	0		1	1	1	1	1	1	0		0	0	0	0	0	0	0
ENSMUSG00000100009	Gm7967	0	1	0	0	0	0	0		0	0	0	1	1	1	0		0	0	0	0	0	0	0
ENSMUSG00000099686	Gm29460	0	0	0	0	0	0	0		0	0	0	0	0	1	0		0	0	0	0	0	0	0
ENSMUSG00000087804	Gm23434	0	0	0	0	0	0	0		0	0	0	0	0	0	0		0	0	0	0	0	0	0
ENSMUSG00000099453	Gm18248	0	0	0	0	0	1	0		0	0	0	0	0	0	0		0	0	0	0	0	0	0
ENSMUSG00000067028	Cntnap5b	0	0	0	1	0	0	0		0	0	0	0	0	0	0		0	0	0	0	0	0	0
ENSMUSG00000082431	Tdpx-ps1	0	0	0	0	0	1	0		1	1	1	1	1	1	1		0	0	0	0	0	0	0
ENSMUSG00000104104	Gm37877	0	0	0	0	0	0	0		0	0	0	0	0	0	0		0	0	0	0	0	0	0
ENSMUSG00000100662	Gm19029	0	0	0	0	0	0	0		0	0	0	1	0	1	0		0	0	0	0	0	0	0
ENSMUSG00000087883	Gm23602	0	0	0	0	0	0	0		0	0	0	0	0	0	0		0	0	0	0	0	0	0
ENSMUSG00000099835	Gm29668	0	0	0	1	1	1	0		1	1	0	1	1	1	0		1	1	1	0	0	0	0
ENSMUSG00000100794	Gm29667	0	0	0	1	1	1	0		1	1	1	1	1	1	1		1	1	1	0	0	0	0
ENSMUSG00000099427	Gm18700	0	0	0	0	0	0	0		0	0	0	0	0	0	0		0	0	0	0	0	0	0
ENSMUSG00000099892	Gm18185	0	0	0	0	1	1	0		0	0	0	0	0	0	0		0	0	0	0	0	0	0
ENSMUSG00000100977	Gm29334	0	0	0	0	0	0	0		0	0	0	0	0	0	0		0	0	0	0	0	0	0
ENSMUSG00000077039	Gm25537	0	0	0	1	1	1	0		1	1	1	1	1	1	0		0	0	0	0	0	0	0
ENSMUSG00000100684	Gm20268	0	0	0	0	0	1	0		0	0	0	0	0	0	0		0	0	0	0	0	0	0
ENSMUSG00000100088	Gm28801	0	0	0	0	0	0	0		0	0	0	1	1	1	0		0	0	0	0	0	0	0
ENSMUSG00000100222	Psmb6-ps2	0	0	0	0	1	1	0		1	1	1	1	1	1	0		0	0	0	0	0	0	0
ENSMUSG00000100065	Gm18969	0	0	0	1	1	1	0		1	1	1	1	1	1	0		0	0	0	0	0	0	0
ENSMUSG00000100349	Gm28188	0	0	0	0	0	0	0		1	0	0	1	0	1	0		0	0	0	0	0	0	0
ENSMUSG00000099375	Gm28187	0	0	0	0	0	0	0		0	0	0	0	0	0	0		0	0	0	0	0	0	0
ENSMUSG00000077295	Gm24122	0	0	0	0	0	0	0		0	0	0	0	0	0	0		0	0	0	0	0	0	0
ENSMUSG00000099770	Gm28623	0	0	0	0	0	0	0		0	1	1	1	1	0	0		0	0	0	0	0	0	0
ENSMUSG00000088510	Gm23036	0	0	0	0	0	0	0		0	0	0	0	0	0	0		0	0	0	0	0	0	0
ENSMUSG00000101890	Gm3116	0	0	0	0	0	0	0		0	0	0	0	0	0	0		0	0	0	0	0	0	0
ENSMUSG00000099989	Gm20281	0	0	0	0	0	0	0		1	1	0	0	0	1	0		0	0	0	0	0	0	0
ENSMUSG00000087908	Gm22034	0	0	0	0	0	0	0		0	0	0	0	0	0	0		0	0	0	0	0	0	0
ENSMUSG00000100955	Gm18728	0	0	0	0	0	0	0		0	0	0	0	0	0	0		0	0	0	0	0	0	0
ENSMUSG00000088594	Gm23965	0	0	0	0	0	0	0		0	0	0	0	0	1	0		0	0	0	0	0	0	0
ENSMUSG00000099469	Gm29141	0	0	0	0	0	0	0		0	0	0	0	0	0	0		0	0	0	0	0	0	0
ENSMUSG00000102325	Gm37789	0	0	0	0	0	0	0		0	0	0	0	0	0	0		0	0	0	0	0	0	0
ENSMUSG00000101297	Gm18447	0	0	0	0	0	0	0		0	1	1	1	1	1	0		0	0	0	0	0	0	0
ENSMUSG00000100059	Gm29140	0	0	0	0	0	0	0		0	0	0	0	0	0	0		0	0	0	0	0	0	0
ENSMUSG00000088161	Gm23537	0	0	0	0	0	0	0		0	0	0	0	0	0	0		0	0	0	0	0	0	0
ENSMUSG00000099464	Gm5260	0	0	0	1	1	1	0		1	1	1	1	1	1	0		0	0	0	0	0	0	0
ENSMUSG00000100935	Gm29592	0	0	0	0	0	0	0		1	1	0	0	0	1	0		0	0	0	0	0	0	0
ENSMUSG00000099801	Gm29011	0	0	0	0	0	0	0		0	0	0	0	0	0	0		0	0	0	0	0	0	0
ENSMUSG00000050840	Cdh20	1	1	0	0	0	1	0		0	0	0	0	0	0	0		0	0	0	0	0	0	0
ENSMUSG00000103991	Gm38031	0	0	0	0	0	0	0		0	0	0	0	0	0	0		0	0	0	0	0	0	0
ENSMUSG00000084704	n-R5s216	0	0	0	0	0	0	0		0	0	0	0	0	0	0		0	0	0	0	0	0	0
ENSMUSG00000103060	Gm36969	0	0	0	0	0	0	0		0	0	0	0	0	0	0		0	0	0	0	0	0	0
ENSMUSG00000089866	Gm15699	0	0	0	0	1	1	0		1	1	0	0	1	1	0		0	0	0	0	0	0	0
ENSMUSG00000099669	Gm29012	0	0	0	0	0	0	0		0	0	0	0	0	0	0		0	0	0	0	0	0	0
ENSMUSG00000099702	Gm29013	0	0	0	0	0	0	0		0	0	1	0	0	0	0		0	0	0	0	0	0	0
ENSMUSG00000047496	Rnf152	1	1	1	0	0	0	0		0	0	0	0	0	0	0		0	0	0	0	0	0	0
ENSMUSG00000099582	Gm29014	0	0	0	0	0	0	0		0	0	0	0	0	0	0		0	0	0	0	0	0	0
ENSMUSG00000097482	Gm17634	1	1	1	0	0	0	0		1	1	1	0	0	0	0		0	0	0	0	0	0	0
ENSMUSG00000067017	Gm3608	0	0	0	0	1	1	0		0	0	0	0	0	0	1		1	1	1	0	0	0	0
ENSMUSG00000056536	Pign	1	1	1	0	0	0	0		0	0	0	0	0	0	0		1	1	1	0	0	0	0
ENSMUSG00000100672	Gm28404	0	0	0	0	0	0	1		0	0	0	0	0	0	0		0	0	0	0	0	0	0
ENSMUSG00000101219	Gm20302	0	0	0	1	1	1	0		0	0	1	1	0	1	1		0	0	0	0	0	0	0
ENSMUSG00000101656	Gm8004	0	0	0	1	1	0	0		0	0	0	0	1	0	1		0	0	0	0	0	0	0
ENSMUSG00000026319	2310035C23Rik	1	1	1	0	0	0	0		0	0	0	0	0	0	1		1	1	1	0	0	0	0
ENSMUSG00000104044	Gm37566	0	0	0	0	0	0	1		0	0	0	0	0	0	0		0	0	0	0	0	0	0
ENSMUSG00000101330	Gm10193	0	0	0	1	1	1	0		1	1	0	0	0	0	0		1	1	1	0	0	0	0
ENSMUSG00000026321	Tnfrsf11a	1	1	1	0	1	0	0		0	0	0	0	0	0	0		1	1	0	0	0	0	1
ENSMUSG00000102690	Gm37779	0	0	0	0	0	0	0		0	0	1	0	0	0	0		0	0	0	0	0	0	0
ENSMUSG00000089206	Gm26214	0	0	0	0	0	0	0		0	0	0	0	1	0	0		0	0	0	0	0	0	0
ENSMUSG00000099448	Gm18801	0	0	0	0	0	0	0		0	0	0	1	1	1	0		0	0	0	0	0	0	0
ENSMUSG00000099843	Gm7160	1	1	1	0	0	0	0		0	0	0	0	0	0	0		1	1	1	0	1	1	0
ENSMUSG00000038866	Zcchc2	1	1	1	0	0	0	0		0	0	0	0	0	0	1		1	1	1	0	0	1	0
ENSMUSG00000102501	Gm37372	0	0	0	0	1	0	0		0	0	0	0	0	0	0		0	0	0	0	0	0	0
ENSMUSG00000097612	Gm26509	0	0	0	0	0	0	0		0	0	0	0	0	0	0		0	0	0	0	0	0	0
ENSMUSG00000101583	Gm20753	1	1	1	0	0	0	0		1	0	0	0	0	0	0		0	0	0	0	0	0	0
ENSMUSG00000044340	Phlpp1	1	1	1	0	0	0	0		0	0	0	0	0	0	0		1	1	1	0	0	0	0
ENSMUSG00000103291	Gm38235	0	0	0	0	0	0	0		0	0	0	0	0	0	0		0	0	0	0	0	0	0
ENSMUSG00000100247	A530053M12Rik	0	0	0	1	1	0	0		1	1	1	0	0	0	0		0	0	0	0	0	0	0
ENSMUSG00000099604	Gm6651	0	0	0	0	0	0	0		1	1	1	1	1	1	0		0	0	0	0	0	0	0
ENSMUSG00000057329	Bcl2	1	1	1	0	0	0	0		0	0	0	0	0	0	0		0	1	0	0	0	0	1
ENSMUSG00000054006	D630008O14Rik	0	0	0	0	0	0	0		0	0	0	0	0	0	0		0	0	0	0	0	0	0
ENSMUSG00000098344	Mir3473f	0	0	0	1	1	1	0		0	0	0	0	0	0	0		0	0	0	0	0	0	0
ENSMUSG00000103348	Gm37053	0	0	0	0	0	0	0		0	0	0	0	0	0	0		0	0	0	0	0	0	0
ENSMUSG00000009905	Kdsr	1	1	1	0	0	0	0		0	0	0	0	0	0	1		1	1	1	0	0	1	0
ENSMUSG00000009907	Vps4b	0	1	1	0	0	0	0		0	0	0	0	0	0	1		1	1	1	0	0	0	0
ENSMUSG00000067006	Serpinb5	0	0	0	0	0	0	0		0	0	0	0	0	0	0		0	0	0	0	0	0	0
ENSMUSG00000083613	Pou2f3-rs1	0	0	0	1	1	1	0		1	1	1	1	1	1	0		0	0	0	0	0	0	0
ENSMUSG00000059956	Serpinb12	0	0	0	0	0	0	0		0	0	0	0	0	0	0		0	0	0	0	0	0	0
ENSMUSG00000048775	Serpinb13	0	0	0	0	0	0	0		0	0	0	0	0	0	0		0	0	0	0	0	0	0
ENSMUSG00000084228	Gm8080	0	0	0	0	0	0	0		0	0	0	0	0	0	0		0	0	0	0	0	0	0
ENSMUSG00000044594	Serpinb3a	0	0	0	0	0	0	0		0	0	0	0	0	0	0		0	0	0	0	0	0	0
ENSMUSG00000058017	Serpinb3d	0	0	0	0	0	0	0		0	0	0	0	0	0	0		0	0	0	0	0	0	0
ENSMUSG00000083884	Gm15388	0	0	0	0	0	0	0		0	0	0	1	0	0	0		0	0	0	0	0	0	0
ENSMUSG00000073602	Serpinb3b	0	0	0	0	0	0	0		0	0	0	0	0	0	0		0	0	0	0	0	0	0
ENSMUSG00000080729	Gm8084	0	0	0	0	0	0	0		0	0	0	0	0	0	0		0	0	0	0	0	0	0
ENSMUSG00000081114	Gm15390	0	0	0	0	0	0	0		0	0	0	0	1	1	0		0	0	0	0	0	0	0
ENSMUSG00000073601	Serpinb3c	0	0	0	0	0	0	0		0	0	0	0	0	0	0		0	0	0	0	0	0	0
ENSMUSG00000084189	Gm8089	0	0	0	0	0	0	0		0	0	0	0	0	0	0		0	0	0	0	0	0	0
ENSMUSG00000026327	Serpinb11	0	0	0	0	0	0	0		0	0	0	0	0	0	0		0	0	0	0	0	0	0
ENSMUSG00000087210	Gm15391	0	0	0	0	0	0	0		0	0	0	0	0	0	0		0	0	0	0	0	0	0
ENSMUSG00000067001	Serpinb7	0	0	0	0	0	0	0		0	0	0	0	0	0	0		0	0	0	0	0	0	0
ENSMUSG00000089278	Gm24553	0	0	0	0	0	0	0		0	0	0	0	0	0	0		0	0	0	0	0	0	0
ENSMUSG00000062345	Serpinb2	0	0	0	0	0	0	0		0	0	0	0	0	0	0		0	0	0	0	0	0	0
ENSMUSG00000092572	Serpinb10	0	0	0	0	0	0	0		0	0	0	0	0	0	0		0	0	0	0	0	0	0
ENSMUSG00000026315	Serpinb8	0	1	1	0	0	0	0		0	0	0	0	0	0	1		1	0	0	0	1	0	0
ENSMUSG00000086161	Gm15389	0	0	0	0	0	0	0		0	0	0	0	0	0	0		0	0	0	0	0	0	0
ENSMUSG00000096241	Gm24267	0	0	0	0	0	0	0		0	0	0	0	0	1	0		0	0	0	0	0	0	0
ENSMUSG00000077237	Gm22438	0	0	0	0	0	0	0		0	0	0	1	0	1	0		0	0	0	0	0	0	0
ENSMUSG00000100457	D830032E09Rik	0	0	0	0	0	0	0		0	0	0	0	0	0	0		0	0	0	0	0	0	0
ENSMUSG00000101477	Gm18448	0	0	0	0	0	0	0		0	0	0	0	0	0	0		0	0	0	0	0	0	0
ENSMUSG00000099484	Gm28282	0	0	0	0	0	0	0		0	0	0	0	0	0	0		0	0	0	0	0	0	0
ENSMUSG00000100041	Gm5702	0	0	0	0	1	0	0		1	1	1	1	1	1	0		0	0	0	0	0	0	0
ENSMUSG00000104478	Gm38212	1	0	0	1	1	1	0		0	0	0	0	0	0	0		0	0	0	0	0	0	0
ENSMUSG00000101231	Gm28283	0	0	0	0	0	0	0		0	0	0	0	0	0	0		0	0	0	0	0	0	0
ENSMUSG00000101097	Gm6679	0	0	0	0	0	1	0		0	0	0	0	0	0	0		0	0	0	0	0	0	0
ENSMUSG00000100831	Gm17847	0	0	0	1	1	1	0		1	1	1	1	1	1	0		0	0	0	0	0	0	0
ENSMUSG00000100884	Gm28281	0	0	0	1	1	1	0		1	1	1	1	1	1	0		0	0	0	0	0	0	0
ENSMUSG00000089037	Gm22159	0	0	0	0	0	0	0		1	0	0	0	1	0	0		0	0	0	0	0	0	0
ENSMUSG00000084741	Gm25293	0	0	0	0	0	0	0		0	0	0	0	0	0	0		0	0	0	0	0	0	0
ENSMUSG00000100025	Gm8141	0	0	0	0	0	0	0		0	0	0	1	0	0	0		0	0	0	0	0	0	0
ENSMUSG00000026312	Cdh7	1	1	0	0	0	0	0		0	0	0	0	0	0	0		0	0	0	0	0	0	0
ENSMUSG00000100290	Gm18552	0	0	0	0	0	0	0		0	0	0	0	0	0	0		0	0	0	0	0	0	0
ENSMUSG00000100758	Gm3332	0	0	0	0	0	0	0		0	1	1	0	0	0	0		0	0	0	0	0	0	0
ENSMUSG00000099926	Gm6693	0	0	0	0	0	0	0		1	1	1	0	0	1	0		0	0	0	0	0	0	0
ENSMUSG00000047216	Cdh19	0	0	0	0	0	0	0		0	0	0	0	0	0	0		0	0	0	0	0	0	0
ENSMUSG00000102788	Gm38255	0	0	0	0	0	0	0		0	0	0	0	0	0	0		0	0	0	0	0	0	0
ENSMUSG00000102160	Gm36944	0	0	0	0	0	0	0		0	0	0	0	0	0	0		0	0	0	0	0	0	0
ENSMUSG00000101253	Gm29088	0	0	0	0	0	0	0		0	0	0	0	0	0	0		0	0	0	0	0	0	0
ENSMUSG00000101846	Gm19927	0	0	0	0	0	1	0		1	1	1	1	1	1	0		0	0	0	0	0	0	0
ENSMUSG00000100555	Gm8173	0	0	0	0	0	0	0		1	1	0	1	1	1	0		0	0	0	0	0	0	0
ENSMUSG00000102728	Gm37934	0	0	0	0	0	0	0		0	0	0	0	0	0	0		0	0	0	0	0	0	0
ENSMUSG00000038702	Dsel	1	1	1	0	0	0	0		0	0	0	0	0	0	0		1	1	1	0	0	0	1
ENSMUSG00000101875	Gm6028	0	0	0	1	1	1	0		1	0	1	0	0	0	0		0	0	0	0	0	0	0
ENSMUSG00000099732	Gm17752	0	0	0	1	1	1	0		0	0	0	0	0	0	0		0	0	0	0	0	0	0
ENSMUSG00000101220	Gm6717	0	0	0	0	0	0	0		0	1	0	0	0	1	0		0	0	0	0	0	0	0
ENSMUSG00000100020	Gm19086	0	0	0	0	0	0	0		0	0	0	0	0	0	0		0	0	0	0	0	0	0
ENSMUSG00000101054	Gm18406	0	0	0	0	0	0	0		0	0	0	0	0	0	0		0	0	0	0	0	0	0
ENSMUSG00000088691	Gm22331	0	0	0	0	0	0	0		1	0	1	1	1	1	0		0	0	0	0	0	0	0
ENSMUSG00000099884	Gm8204	0	0	0	1	1	1	0		0	1	1	1	1	1	0		0	0	0	0	0	0	0
ENSMUSG00000100304	Gm28190	0	0	0	1	0	0	0		0	1	1	1	1	1	0		0	0	0	0	0	0	0
ENSMUSG00000101453	Gm28189	0	0	0	1	0	1	0		0	0	0	0	0	0	0		0	0	0	0	0	0	0
ENSMUSG00000102105	Gm17946	0	0	0	1	1	1	0		0	0	0	0	0	0	0		0	0	0	0	0	0	0
ENSMUSG00000099943	Gm18181	0	0	0	1	1	1	0		0	0	0	0	0	0	0		0	0	0	0	0	0	0
ENSMUSG00000084546	Gm24937	0	0	0	1	0	0	0		1	0	0	1	1	0	0		0	0	0	0	0	0	0
ENSMUSG00000097648	9330185C12Rik	0	0	0	1	0	1	0		0	0	0	0	0	0	0		0	0	0	0	0	0	0
ENSMUSG00000101687	Gm4854	0	0	0	1	0	1	0		0	0	0	1	1	1	0		0	0	0	0	0	0	0
ENSMUSG00000100515	Gm17916	0	0	0	1	1	1	0		0	0	0	0	0	0	0		0	0	0	0	0	0	0
ENSMUSG00000070695	Cntnap5a	0	0	0	1	1	1	0		0	0	0	0	0	0	0		0	0	0	0	0	0	0
ENSMUSG00000092948	Gm23393	0	0	0	1	1	1	0		0	0	0	0	0	0	0		0	0	0	0	0	0	0
ENSMUSG00000102033	Gm28263	0	0	0	0	0	0	0		0	0	0	0	0	0	0		0	0	0	0	0	0	0
ENSMUSG00000094429	Gm19965	0	0	0	0	0	0	0		0	0	0	0	0	0	0		0	0	0	0	0	0	0
ENSMUSG00000101154	Gm17777	0	0	0	0	0	0	0		0	0	0	1	0	1	0		0	0	0	0	0	0	0
ENSMUSG00000065865	Gm24030	0	0	0	1	0	0	0		0	0	0	0	0	0	0		0	0	0	0	0	0	0
ENSMUSG00000098815	Gm27785	0	0	0	1	1	1	0		1	1	1	1	1	1	0		0	0	0	0	0	0	0
ENSMUSG00000101573	Gm28361	0	0	0	1	1	1	0		0	0	0	1	1	1	0		0	0	0	0	0	0	0
ENSMUSG00000107979	Zfp813-ps	0	0	0	1	1	0	0		0	0	0	0	0	0	0		0	0	0	0	0	0	0
ENSMUSG00000101373	Zfp813-ps	0	0	0	0	1	0	0		0	0	0	0	0	0	0		0	0	0	0	0	0	0
ENSMUSG00000099615	Gm28362	0	0	0	0	0	0	0		0	0	0	1	1	1	0		0	0	0	0	0	0	0
ENSMUSG00000100265	Gm28363	0	0	0	1	1	1	0		0	0	0	1	1	1	0		0	0	0	0	0	0	0
ENSMUSG00000100527	Gm28359	0	0	0	0	0	0	0		0	0	0	1	1	1	0		0	0	0	0	0	0	0
ENSMUSG00000099571	Gm18182	0	0	0	1	1	1	0		0	0	0	1	1	1	0		0	0	0	0	0	0	0
ENSMUSG00000101303	B020011L13Rik	0	0	0	1	1	0	0		0	0	0	0	0	0	0		0	0	0	0	0	0	0
ENSMUSG00000100305	Gm28360	0	0	0	1	1	1	0		0	0	0	1	1	0	0		0	0	0	0	0	0	0
ENSMUSG00000099534	Gm28169	0	0	0	1	1	1	0		0	0	0	0	0	0	0		0	0	0	0	0	0	0
ENSMUSG00000100886	Gm7195	0	0	0	0	0	0	0		0	0	0	1	1	1	0		0	0	0	0	0	0	0
ENSMUSG00000101415	Gm28168	0	0	0	1	1	1	0		0	0	0	0	0	0	0		0	0	0	0	0	0	0
ENSMUSG00000100617	Gm7145	0	0	0	1	0	0	0		0	0	0	1	0	0	0		0	0	0	0	0	0	0
ENSMUSG00000100703	Gm28358	0	0	0	1	1	1	0		0	0	0	1	1	1	0		0	0	0	0	0	0	0
ENSMUSG00000100177	Gm29489	0	0	0	1	1	1	0		0	0	0	1	1	1	0		0	0	0	0	0	0	0
ENSMUSG00000101363	Gm29490	0	0	0	1	1	1	0		0	0	0	0	0	0	0		0	0	0	0	0	0	0
ENSMUSG00000101590	Gm29104	0	0	0	0	0	0	0		0	0	0	0	0	0	0		0	0	0	0	0	0	0
ENSMUSG00000102030	Gm29106	0	0	0	0	0	0	0		0	0	0	0	0	0	0		0	0	0	0	0	0	0
ENSMUSG00000099870	Gm7200	0	0	0	1	1	1	0		0	0	0	0	0	0	0		0	0	0	0	0	0	0
ENSMUSG00000026374	Tsn	1	1	1	0	0	0	0		0	0	0	0	0	0	1		1	1	1	0	0	0	0
ENSMUSG00000026377	Nifk	1	1	1	0	0	0	0		0	0	0	0	0	0	1		1	1	1	0	0	0	1
ENSMUSG00000099936	Gm28867	0	0	0	0	0	0	0		1	0	0	0	0	0	0		0	0	0	0	0	0	0
ENSMUSG00000064302	Clasp1	1	1	1	0	0	0	0		0	0	0	0	0	0	1		1	1	1	0	0	0	0
ENSMUSG00000077257	Gm26080	0	0	0	0	0	0	1		0	1	1	0	0	0	0		0	0	0	0	0	0	0
ENSMUSG00000107722	2900060B14Rik	1	1	1	0	0	0	1		1	0	1	0	0	0	0		1	1	1	0	0	0	0
ENSMUSG00000100770	Gm28466	0	0	0	0	0	0	1		0	0	1	0	0	0	1		0	0	0	0	0	0	0
ENSMUSG00000026380	Tfcp2l1	1	1	1	0	0	0	0		0	0	1	0	0	0	1		1	1	1	0	1	0	1
ENSMUSG00000089601	Gm22094	0	0	0	0	0	0	1		0	0	0	0	0	0	0		0	0	0	0	0	0	0
ENSMUSG00000101624	Gm28882	0	0	0	0	0	0	1		1	1	1	0	0	0	1		0	0	0	0	0	0	0
ENSMUSG00000100040	Gm28467	0	0	0	1	1	1	0		1	0	0	1	1	1	0		0	0	0	0	0	0	0
ENSMUSG00000048402	Gli2	1	1	1	0	1	1	0		1	1	1	0	1	0	0		1	0	0	0	0	0	0
ENSMUSG00000098273	Mir6346	0	0	0	1	0	1	0		0	0	0	0	0	0	0		0	0	0	0	0	0	0
ENSMUSG00000097408	Gm26831	0	0	0	1	1	1	0		1	0	0	0	0	0	0		0	0	0	0	0	0	0
ENSMUSG00000096939	Gm8321	0	0	0	0	1	1	0		0	0	0	1	1	1	0		0	0	0	0	0	0	0
ENSMUSG00000100767	Gm3508	0	0	0	0	0	0	0		0	0	0	0	0	0	0		0	0	0	0	0	0	0
ENSMUSG00000099860	Gm29456	0	0	0	1	1	1	0		0	0	0	0	0	1	0		0	0	0	0	0	0	0
ENSMUSG00000101179	Gm29455	0	0	0	1	0	1	0		0	0	0	0	0	1	0		0	0	0	0	0	0	0
ENSMUSG00000037035	Inhbb	1	1	1	1	1	1	0		1	1	1	1	1	1	0		0	1	1	1	0	1	0
ENSMUSG00000004451	Ralb	1	1	1	1	0	0	0		0	0	1	0	0	0	1		1	1	1	1	0	0	0
ENSMUSG00000101437	Gm29454	0	0	0	0	0	0	1		1	0	1	0	0	0	1		0	0	0	0	0	0	0
ENSMUSG00000098447	Gm27184	1	1	1	1	1	1	1		1	1	1	0	0	0	0		0	0	0	0	0	0	0
ENSMUSG00000098923	Tmem185b	1	1	1	1	0	0	0		1	0	1	1	1	1	1		1	1	1	1	0	0	0
ENSMUSG00000101731	3830432H09Rik	0	0	0	0	0	0	0		1	1	1	0	0	0	0		0	0	1	0	0	1	0
ENSMUSG00000084505	Gm25322	0	0	0	1	1	1	1		0	0	0	0	0	0	0		0	0	0	0	0	0	0
ENSMUSG00000026383	Epb41l5	1	1	1	0	0	0	0		0	0	0	0	0	0	0		1	1	1	1	0	0	1
ENSMUSG00000102687	Gm37219	0	0	0	0	0	0	0		0	0	0	0	0	0	0		0	0	0	0	0	0	0
ENSMUSG00000026384	Ptpn4	1	1	1	0	0	0	0		0	0	0	0	0	0	0		1	1	1	0	0	0	0
ENSMUSG00000091876	Gm3851	0	0	0	0	0	0	0		0	0	0	1	1	0	0		0	0	0	0	0	0	0
ENSMUSG00000103146	Gm37745	0	0	0	0	0	0	0		0	0	0	0	0	0	0		0	0	0	0	0	0	0
ENSMUSG00000100436	Gm29657	0	0	0	0	0	0	0		0	0	0	0	0	0	1		0	0	0	0	0	0	0
ENSMUSG00000090277	Gm8338	0	0	0	0	0	0	0		0	0	0	0	0	0	0		0	0	0	0	0	0	0
ENSMUSG00000100042	Gm29658	0	0	0	0	0	0	0		0	1	0	1	1	0	0		0	0	0	0	0	0	0
ENSMUSG00000100636	Gm3551	0	0	0	0	0	0	0		1	0	1	0	0	0	0		0	0	0	0	0	0	0
ENSMUSG00000101224	Gm28209	1	1	1	1	1	0	0		0	0	0	0	0	0	0		0	0	0	0	0	0	0
ENSMUSG00000036975	Tmem177	1	1	1	0	0	0	0		1	1	1	0	0	0	1		1	1	1	0	0	0	0
ENSMUSG00000036962	Cfap221	1	1	1	0	0	0	0		0	0	0	0	0	0	0		0	0	0	0	0	0	0
ENSMUSG00000092245	Gm17973	0	0	0	1	0	0	0		1	0	0	0	0	0	0		0	0	0	0	0	0	0
ENSMUSG00000026387	Sctr	1	0	0	1	1	1	0		1	1	1	0	0	0	0		0	0	0	0	0	0	0
ENSMUSG00000050777	Tmem37	1	1	1	0	0	0	0		1	1	1	0	0	0	1		1	1	1	1	0	1	0
ENSMUSG00000026385	Dbi	1	1	1	0	0	0	0		1	1	1	1	1	1	1		1	1	1	1	0	0	0
ENSMUSG00000026388	3110009E18Rik	1	1	1	0	0	0	1		0	0	0	0	0	0	0		1	1	1	0	1	0	0
ENSMUSG00000026389	Steap3	0	0	0	1	1	1	0		1	1	1	0	0	0	0		1	1	1	1	0	0	0
ENSMUSG00000036907	C1ql2	1	1	1	1	1	1	0		1	1	1	1	1	1	0		0	1	1	1	0	0	1
ENSMUSG00000101275	1700012E03Rik	1	1	1	1	1	1	0		1	1	1	1	1	1	0		0	0	0	0	0	0	0
ENSMUSG00000026390	Marco	0	0	0	0	1	1	0		0	0	0	0	0	0	0		0	0	0	0	0	0	0
ENSMUSG00000058665	En1	1	1	1	1	1	1	0		1	1	1	0	0	0	0		0	1	0	1	0	0	0
ENSMUSG00000099957	2610027F03Rik	0	0	0	0	0	0	0		0	0	0	0	0	0	0		0	0	0	0	0	0	0
ENSMUSG00000101386	Gm29346	0	0	0	0	0	0	0		1	0	1	0	0	0	0		0	0	0	0	0	0	0
ENSMUSG00000101922	Gm29345	0	0	0	1	1	0	0		0	0	0	0	0	0	0		0	0	0	0	0	0	0
ENSMUSG00000100761	Gm29344	0	0	0	0	0	0	0		1	1	0	1	0	1	0		0	0	0	0	0	0	0
ENSMUSG00000099336	Gm29348	0	0	0	1	1	0	0		0	0	0	0	0	0	0		0	0	0	0	0	0	0
ENSMUSG00000100979	Gm29347	0	0	0	1	0	1	0		0	0	0	0	0	0	0		0	0	0	0	0	0	0
ENSMUSG00000102360	Gm37043	0	0	0	1	1	1	0		0	0	0	0	0	0	0		0	0	0	0	0	0	0
ENSMUSG00000097881	Celrr	0	0	0	0	0	0	0		0	0	0	0	0	0	0		0	0	0	0	0	0	0
ENSMUSG00000101700	Gm29359	0	0	0	0	1	1	0		0	0	0	0	0	0	0		0	0	0	0	0	0	0
ENSMUSG00000104332	Gm38283	0	0	0	1	1	0	1		0	0	0	0	0	0	0		0	0	0	0	0	0	0
ENSMUSG00000003721	Insig2	0	0	0	0	1	0	0		0	0	0	0	0	0	1		1	1	1	0	0	1	0
ENSMUSG00000104253	Gm37174	1	1	1	0	0	0	0		0	0	0	0	0	0	0		0	0	0	0	0	0	0
ENSMUSG00000101791	2210011K15Rik	1	0	0	0	0	0	0		1	0	0	0	0	0	0		0	0	0	0	0	0	0
ENSMUSG00000026339	Ccdc93	1	1	1	0	0	0	0		0	0	0	0	0	0	1		1	1	1	0	0	0	0
ENSMUSG00000085857	Gm15392	0	0	0	1	0	0	1		0	0	1	0	0	0	1		0	0	0	0	0	0	0
ENSMUSG00000083582	Gm15393	0	0	0	1	1	0	1		1	1	1	1	1	1	1		0	0	0	0	0	0	0
ENSMUSG00000050534	Htr5b	1	1	1	1	0	0	0		0	0	0	0	0	0	0		1	0	0	0	1	0	0
ENSMUSG00000081130	Gm8217	0	0	0	1	1	1	0		0	0	1	1	0	0	0		0	0	0	0	0	0	0
ENSMUSG00000001674	Ddx18	1	1	1	0	1	0	0		0	0	0	0	0	0	1		1	1	1	0	0	0	1
ENSMUSG00000102006	Gm28591	0	0	0	1	1	1	0		0	0	1	1	0	1	0		0	0	0	0	0	0	0
ENSMUSG00000102488	Gm37920	0	0	0	0	0	1	0		0	0	0	0	0	0	0		0	0	0	0	0	0	0
ENSMUSG00000083584	Gm15394	0	0	0	1	1	1	0		0	0	0	0	0	0	0		0	0	0	0	0	0	0
ENSMUSG00000100913	Gm8392	0	0	0	0	0	0	0		0	0	0	0	0	0	0		0	0	0	0	0	0	0
ENSMUSG00000080410	Gm26472	0	0	0	0	0	0	0		0	0	0	0	0	0	1		0	0	0	0	0	0	0
ENSMUSG00000099960	Gm28590	0	0	0	0	0	0	0		0	0	0	0	0	0	0		0	0	0	0	0	0	0
ENSMUSG00000089274	Gm24547	0	0	0	0	0	0	0		0	0	0	0	0	0	0		0	0	0	0	0	0	0
ENSMUSG00000103263	Gm36982	0	0	0	0	0	0	0		0	0	0	0	0	0	0		0	0	0	0	0	0	0
ENSMUSG00000089190	Gm25771	0	0	0	0	0	0	0		0	0	0	0	0	0	0		0	0	0	0	0	0	0
ENSMUSG00000099451	Gm29192	0	0	0	0	0	0	0		0	0	0	0	0	0	0		0	0	0	0	0	0	0
ENSMUSG00000104180	Gm37970	0	0	0	0	0	0	0		0	0	0	0	0	0	0		0	0	0	0	0	0	0
ENSMUSG00000100762	Gm8403	0	0	0	0	0	0	0		0	0	0	0	0	0	0		0	0	0	0	0	0	0
ENSMUSG00000100405	Gm28911	0	0	0	0	0	1	0		1	1	1	0	1	1	1		0	0	0	0	0	0	0
ENSMUSG00000100525	Gm20058	0	0	0	0	0	0	0		0	0	0	0	0	0	0		0	0	0	0	0	0	0
ENSMUSG00000101495	Gm28912	0	0	0	0	0	0	0		0	0	0	0	0	0	0		0	0	0	0	0	0	0
ENSMUSG00000036815	Dpp10	1	1	1	1	0	1	0		0	0	0	0	0	0	0		0	0	0	0	0	0	0
ENSMUSG00000102801	Gm37478	0	0	0	0	0	0	0		0	0	0	0	0	0	0		0	0	0	0	0	0	0
ENSMUSG00000102681	Gm37221	0	0	0	0	0	0	0		0	0	0	0	0	0	0		0	0	0	0	0	0	0
ENSMUSG00000077472	Gm24791	0	0	0	0	0	0	0		0	0	0	0	0	0	0		0	0	0	0	0	0	0
ENSMUSG00000104410	Gm37066	0	0	0	0	0	0	0		0	0	0	0	0	0	0		0	0	0	0	0	0	0
ENSMUSG00000102521	Gm37781	0	0	0	0	0	0	0		0	0	0	0	0	0	0		0	0	0	0	0	0	0
ENSMUSG00000104205	Gm37396	0	0	0	0	0	0	0		0	0	0	0	0	0	0		0	0	0	0	0	0	0
ENSMUSG00000102902	Gm38263	0	0	0	0	0	0	0		0	0	0	0	0	0	0		0	0	0	0	0	0	0
ENSMUSG00000101985	Gm28929	0	0	0	0	0	0	0		1	1	1	1	1	1	0		0	0	0	0	0	0	0
ENSMUSG00000101994	Gm18875	0	0	0	0	0	0	0		0	0	0	0	0	0	0		0	0	0	0	0	0	0
ENSMUSG00000102940	Gm37551	0	0	0	0	0	0	0		0	0	0	0	0	0	0		0	0	0	0	0	0	0
ENSMUSG00000103914	Gm38073	0	0	0	0	0	0	0		0	0	0	0	0	0	0		0	0	0	0	0	0	0
ENSMUSG00000065340	Gm25578	0	0	0	0	0	0	0		0	0	0	0	0	0	0		0	0	0	0	0	0	0
ENSMUSG00000100851	Gm28928	0	0	0	0	0	0	0		0	0	0	0	0	0	0		0	0	0	0	0	0	0
ENSMUSG00000101006	Gm28299	0	0	0	0	0	0	0		0	0	0	0	0	0	0		0	0	0	0	0	0	0
ENSMUSG00000102240	Gm37717	0	0	0	0	0	0	0		0	0	0	0	0	0	0		0	0	0	0	0	0	0
ENSMUSG00000099574	1700121L03Rik	0	0	0	0	0	0	0		0	0	0	0	0	0	0		0	0	0	0	0	0	0
ENSMUSG00000026341	Actr3	1	1	1	0	0	0	0		0	0	0	0	0	0	1		1	1	1	0	0	0	0
ENSMUSG00000102063	Gm28706	0	0	0	0	0	0	0		0	0	0	0	0	0	0		0	0	0	0	0	0	0
ENSMUSG00000026342	Slc35f5	1	1	1	0	0	0	0		0	0	0	0	0	0	1		1	1	1	0	0	1	0
ENSMUSG00000101015	Gm18444	0	0	0	0	0	0	0		1	0	1	0	0	0	0		0	0	0	0	0	0	0
ENSMUSG00000026343	Gpr39	1	1	1	0	0	0	0		0	0	0	0	0	0	0		0	0	0	0	0	0	0
ENSMUSG00000026344	Lypd1	0	0	0	1	0	0	0		0	0	0	0	0	0	0		1	1	0	0	0	0	1
ENSMUSG00000049690	Nckap5	1	0	0	1	0	1	0		0	0	0	0	0	0	0		0	0	0	0	0	0	0
ENSMUSG00000104519	Gm37161	0	0	0	0	0	0	0		0	0	0	0	0	0	0		0	0	0	0	0	0	0
ENSMUSG00000102723	Gm37936	0	0	0	0	0	0	0		0	0	0	0	0	0	0		0	0	0	0	0	0	0
ENSMUSG00000103824	Gm38177	0	0	0	0	0	0	0		0	0	0	0	0	0	0		0	0	0	0	0	0	0
ENSMUSG00000101600	4930599A14Rik	0	0	0	0	0	0	0		0	0	0	0	0	0	0		0	0	0	0	0	0	0
ENSMUSG00000101385	Gm5261	0	0	0	0	0	1	0		0	0	0	1	0	0	0		0	0	0	0	0	0	0
ENSMUSG00000036155	Mgat5	1	1	1	0	0	0	0		0	0	0	0	0	0	1		1	1	1	0	0	1	0
ENSMUSG00000104039	Gm37772	0	0	0	0	0	0	0		1	0	0	0	0	0	1		0	0	0	0	0	0	0
ENSMUSG00000104378	Gm37510	0	0	0	0	0	0	1		0	0	0	0	0	0	0		0	0	0	0	0	0	0
ENSMUSG00000099471	Gm8451	0	0	0	1	1	0	0		1	1	1	1	1	1	1		1	1	1	0	0	0	1
ENSMUSG00000106307	Gm23370	0	0	0	0	1	0	1		1	1	0	0	1	0	0		0	0	0	0	0	0	0
ENSMUSG00000106489	Gm23370	0	0	0	0	1	0	1		1	1	0	0	1	0	0		0	0	0	0	0	0	0
ENSMUSG00000065687	Gm23734	0	0	0	0	0	0	1		0	0	1	1	0	0	0		0	0	0	0	0	0	0
ENSMUSG00000103390	Gm38301	0	0	0	0	0	0	1		0	0	0	0	0	0	1		0	0	0	0	0	0	0
[truncated: 48,848 more rows]
