# Supplementary material for: Histone demethylase JMJD2B/KDM4B regulates transcriptional program via distinctive epigenetic targets and protein interactors for the maintenance of trophoblast stem cells
Source: Sci Rep. 2021 Jan 13;11:884. doi: 10.1038/s41598-020-79601-7 (PMC7806742; doi:10.1038/s41598-020-79601-7)
Supplement: Supplementary file 3 — Supplementary Information 3. [file 41598_2020_79601_MOESM3_ESM.xlsx]

## Sheet: RNA-seq
Supplementary Table 2. RNA-seq analysis of the differential gene expression patterns in TSCs
Ensembl_id	Gene name	D0_fpkm	D2_fpkm	D6_fpkm	D0 vs. D2 fold change (log2)	D2 vs. D6 fold change (log2)	D0 vs. D2 upregulated	D0 vs. D2 downregulated	D2 vs. D6 upregulated	D2 vs. D6 downregulated		D0_zfpkm	D2_zfpkm	D6_zfpkm	D0_Status (Active = 1, Silence = 0)	D2_Status (Active = 1, Silence = 0)	D6_Status (Active = 1, Silence = 0)
ENSMUSG00000000001	Gnai3	115.292	149.811	337.272	0.37785	1.17076	0	0	1	0		1.43435	1.67091	2.33467	1	1	1
ENSMUSG00000000003	Pbsn	0	0	0	0	0	0	0	0	0		inf	inf	inf	0	0	0
ENSMUSG00000000028	Cdc45	25.695	17.1776	5.35331	-0.580965	-1.68202	0	0	0	1		0.240213	-0.0699149	-1.05852	1	1	1
ENSMUSG00000000214	Th	0	0.951085	0.304805	inf	-1.64169	1	0	0	1		inf	-2.39589	-3.40556	0	1	0
ENSMUSG00000000037	Scml2	0	0.00542081	0.00997692	inf	0.880085	0	0	0	0		inf	-6.54936	-6.20599	0	0	0
ENSMUSG00000000049	Apoh	0	0	0	0	0	0	0	0	0		inf	inf	inf	0	0	0
ENSMUSG00000000056	Narf	10.8326	10.2594	16.7426	-0.0784287	0.706582	0	0	1	0		-0.446862	-0.484198	-0.124684	1	1	1
ENSMUSG00000000058	Cav2	0.00940493	0.0231736	0	1.30099	#VALUE!	0	0	0	0		-6.05419	-5.38164	inf	0	0	0
ENSMUSG00000026246	Alppl2	0	0.685232	0.449923	inf	-0.606914	1	0	0	1		inf	-2.65941	-3.08665	0	1	0
ENSMUSG00000000085	Scmh1	15.0313	3.83829	3.96781	-1.96944	0.0478799	0	1	0	0		-0.186287	-1.27446	-1.30381	1	1	1
ENSMUSG00000000088	Cox5a	277.988	303.051	229.355	0.124537	-0.401975	0	0	0	0		2.13445	2.2372	2.01885	1	1	1
ENSMUSG00000000093	Tbx2	0.120275	0.254347	0.240786	1.08047	-0.0790446	0	0	0	0		-4.0269	-3.45601	-3.59865	0	0	0
ENSMUSG00000000094	Tbx4	0.511126	0.0715765	0.00661408	-2.83612	-3.43587	0	1	0	0		-2.87599	-4.47516	-6.54266	1	0	0
ENSMUSG00000000103	Zfy2	0	0	0	0	0	0	0	0	0		inf	inf	inf	0	0	0
ENSMUSG00000000120	Ngfr	3.97753	2.8143	0.184463	-0.499099	-3.93137	0	0	0	1		-1.24384	-1.52388	-3.81688	1	1	0
ENSMUSG00000046899	Prl7a2	0	0.659825	87.4403	inf	7.05007	1	0	1	0		inf	-2.68978	1.2291	0	1	1
ENSMUSG00000066975	Cryba4	0	0.587678	0.674218	inf	0.198189	1	0	0	0		inf	-2.78285	-2.75539	0	1	1
ENSMUSG00000000127	Fer	11.0612	12.6143	13.5861	0.189561	0.107066	0	0	0	0		-0.43025	-0.318105	-0.295777	1	1	1
ENSMUSG00000000131	Xpo6	33.553	32.9652	28.4528	-0.0255	-0.212369	0	0	0	0		0.452468	0.454032	0.309615	1	1	1
ENSMUSG00000000134	Tfe3	35.0616	33.1037	34.3418	-0.0829	0.0529751	0	0	0	0		0.487453	0.457402	0.463679	1	1	1
ENSMUSG00000000142	Axin2	0	0	0	0	0	0	0	0	0		inf	inf	inf	0	0	0
ENSMUSG00000028370	Pappa	0.0100512	0.718924	0.797542	6.16039	0.149721	1	0	0	0		-6.00132	-2.62083	-2.61781	0	1	1
ENSMUSG00000000149	Gna12	17.839	17.4631	29.2553	-0.0307238	0.744389	0	0	1	0		-0.0500607	-0.0566654	0.332394	1	1	1
ENSMUSG00000024066	Xdh	0.0782147	4.14243	30.6418	5.72689	2.88695	1	0	1	0		-4.36921	-1.21316	0.370317	0	1	1
ENSMUSG00000000157	Itgb2l	0	0	0	0	0	0	0	0	0		inf	inf	inf	0	0	0
ENSMUSG00000000159	Igsf5	0	0.0183053	0	inf	#VALUE!	0	0	0	0		inf	-5.57119	inf	0	0	0
ENSMUSG00000000167	Pih1d2	2.48022	1.7087	2.17545	-0.537572	0.348419	0	0	0	0		-1.61955	-1.92496	-1.796	1	1	1
ENSMUSG00000000168	Dlat	44.0481	42.0837	40.5473	-0.0658177	-0.0536589	0	0	0	0		0.66896	0.650324	0.599717	1	1	1
ENSMUSG00000000171	Sdhd	137.318	87.0797	49.9719	-0.657108	-0.80122	0	1	0	1		1.57342	1.23481	0.770878	1	1	1
ENSMUSG00000000182	Fgf23	0.0115416	0	0	#VALUE!	0	0	0	0	0		-5.89134	inf	inf	0	0	0
ENSMUSG00000000183	Fgf6	0	0	0	0	0	0	0	0	0		inf	inf	inf	0	0	0
ENSMUSG00000000184	Ccnd2	0.0901851	0.267964	0.0620337	1.57108	-2.11092	0	0	0	0		-4.25593	-3.41409	-4.70938	0	0	0
ENSMUSG00000000194	Gpr107	23.6915	29.8179	49.0094	0.331804	0.716882	0	0	1	0		0.175637	0.373377	0.75495	1	1	1
ENSMUSG00000000197	Nalcn	0	0.00800859	0	inf	#VALUE!	0	0	0	0		inf	-6.23566	inf	0	0	0
ENSMUSG00000000202	Btbd17	0.507383	0.0555175	0.0152195	-3.19206	-1.86702	0	0	0	0		-2.88183	-4.67938	-5.86013	1	0	0
ENSMUSG00000000204	Slfn4	0	0	0.0155477	0	inf	0	0	0	0		inf	inf	-5.84266	0	0	0
ENSMUSG00000070719	Pla2g4d	0.041889	2.10565	9.78026	5.65155	2.21561	1	0	1	0		-4.86593	-1.75705	-0.564961	0	1	1
ENSMUSG00000000215	Ins2	0	0.393328	13.2885	inf	5.0783	0	0	1	0		inf	-3.1056	-0.313916	0	0	1
ENSMUSG00000000216	Scnn1g	0.027368	0.059423	0.0743826	1.11853	0.323944	0	0	0	0		-5.20452	-4.62473	-4.5607	0	0	0
ENSMUSG00000000223	Drp2	0.343097	0.447141	0.706947	0.382111	0.660873	0	0	1	0		-3.19306	-3.00253	-2.71657	0	0	1
ENSMUSG00000000244	Tspan32	0.123203	0.0358548	0.0190218	-1.78079	-0.914508	0	0	0	0		-4.00777	-5.03081	-5.67749	0	0	0
ENSMUSG00000015568	Lpl	0.320897	15.8487	10.1923	5.62611	-0.636884	1	0	0	1		-3.24627	-0.134635	-0.531165	0	1	1
ENSMUSG00000000248	Clec2g	0	0.00879414	0.0257391	inf	1.54935	0	0	0	0		inf	-6.16045	-5.42981	0	0	0
ENSMUSG00000000253	Gmpr	9.92627	2.59421	5.57866	-1.93596	1.10462	0	1	1	0		-0.516367	-1.58934	-1.02475	1	1	1
ENSMUSG00000000263	Glra1	0.0203957	0.0274122	0	0.426552	#VALUE!	0	0	0	0		-5.43843	-5.24662	inf	0	0	0
ENSMUSG00000000266	Mid2	0.231314	0.18179	1.62251	-0.34758	3.15788	0	0	1	0		-3.50667	-3.72596	-2.03618	0	0	1
ENSMUSG00000057726	Serpinb9g	0.731836	32.3297	149.677	5.46519	2.21092	1	0	1	0		-2.59046	0.438386	1.66932	1	1	1
ENSMUSG00000000276	Dgke	4.45148	6.02363	9.93487	0.436347	0.721868	0	0	1	0		-1.15429	-0.912219	-0.552116	1	1	1
ENSMUSG00000000278	Scpep1	41.958	37.5447	119.538	-0.160339	1.67079	0	0	1	0		0.63029	0.558589	1.48517	1	1	1
ENSMUSG00000000282	Mnt	20.3332	28.345	35.5462	0.479255	0.326601	0	0	0	0		0.0540407	0.332659	0.49191	1	1	1
ENSMUSG00000000290	Itgb2	0.0184405	0.0472058	0.236707	1.35609	2.32607	0	0	0	0		-5.51859	-4.80974	-3.61264	0	0	0
ENSMUSG00000000295	Hddc2	17.8484	14.8017	8.61766	-0.270033	-0.780398	0	0	0	1		-0.0496417	-0.18957	-0.668606	1	1	1
ENSMUSG00000000296	Tpd52l1	2.40173	1.61537	0.415323	-0.572208	-1.95956	0	0	0	1		-1.64513	-1.97011	-3.15218	1	1	0
ENSMUSG00000000301	Pemt	5.26729	5.77436	5.35309	0.1326	-0.10929	0	0	0	0		-1.02043	-0.946189	-1.05856	1	1	1
ENSMUSG00000000303	Cdh1	169.747	166.499	61.6027	-0.0278747	-1.43445	0	0	0	1		1.74207	1.7558	0.942246	1	1	1
ENSMUSG00000000305	Cdh4	0.233737	0.509774	0.166331	1.12497	-1.6158	0	0	0	0		-3.49838	-2.89716	-3.90162	0	1	0
ENSMUSG00000000308	Ckmt1	9.41608	5.58406	2.33176	-0.753813	-1.2599	0	1	0	1		-0.55834	-0.973125	-1.73917	1	1	1
ENSMUSG00000000317	Bcl6b	0.888447	0.541113	0.0903793	-0.715355	-2.58187	0	0	0	1		-2.4362	-2.84921	-4.40117	1	1	0
ENSMUSG00000000318	Clec10a	0	0	0.0656229	0	inf	0	0	0	0		inf	inf	-4.66332	0	0	0
ENSMUSG00000000320	Alox12	0.779199	0.080956	0.0264693	-3.26678	-1.61282	0	1	0	0		-2.54058	-4.37618	-5.4069	1	0	0
ENSMUSG00000000325	Arvcf	6.03123	8.08072	6.85392	0.422031	-0.237555	0	0	0	0		-0.912696	-0.676073	-0.856147	1	1	1
ENSMUSG00000030889	Vwa3a	0.0211758	0.82041	0.343453	5.27586	-1.25623	1	0	0	0		-5.40857	-2.51469	-3.3078	0	1	0
ENSMUSG00000000339	Rtca	29.4984	19.9355	15.3181	-0.565293	-0.380106	0	0	0	0		0.35002	0.049766	-0.197509	1	1	1
ENSMUSG00000000340	Dbt	25.7839	14.3408	12.1375	-0.84635	-0.240655	0	1	0	0		0.242961	-0.214997	-0.388115	1	1	1
ENSMUSG00000037578	Pkd2l1	0.0630894	2.32314	4.82593	5.20254	1.05473	1	0	1	0		-4.54016	-1.67805	-1.14346	0	1	1
ENSMUSG00000000355	Mcts1	41.9711	39.0528	38.5049	-0.103967	-0.0203867	0	0	0	0		0.630538	0.590244	0.557389	1	1	1
ENSMUSG00000000359	Rem1	0.147167	0.167941	0	0.190503	#VALUE!	0	0	0	0		-3.86638	-3.78965	inf	0	0	0
ENSMUSG00000000365	Rnf17	21.0742	19.2856	12.3085	-0.127956	-0.647869	0	0	0	1		0.0825142	0.0231257	-0.376657	1	1	1
ENSMUSG00000000374	Trappc10	17.1576	23.5726	26.9531	0.45826	0.193344	0	0	0	0		-0.081041	0.184467	0.265269	1	1	1
ENSMUSG00000000378	Ccm2	41.4445	59.58	65.1213	0.523646	0.128302	0	0	0	0		0.620495	0.929769	0.987738	1	1	1
ENSMUSG00000000381	Wap	0	0.0502412	0.0527683	inf	0.0708004	0	0	0	0		inf	-4.75965	-4.84187	0	0	0
ENSMUSG00000000384	Tbrg4	70.1099	85.0078	41.1244	0.277977	-1.0476	0	0	0	1		1.03868	1.21545	0.611292	1	1	1
ENSMUSG00000037716	Ccdc33	0.0170272	0.624686	2.57688	5.19722	2.04442	1	0	1	0		-5.58202	-2.73376	-1.65731	0	1	1
ENSMUSG00000000386	Mx1	0	0	0.449702	0	inf	0	0	0	0		inf	inf	-3.08705	0	0	0
ENSMUSG00000000392	Fap	0.0154634	0.0115214	0.168233	-0.424539	3.86807	0	0	0	0		-5.65865	-5.94333	-3.8923	0	0	0
ENSMUSG00000000394	Gcg	0	0	0	0	0	0	0	0	0		inf	inf	inf	0	0	0
ENSMUSG00000000399	Ndufa9	79.4693	76.9038	57.6218	-0.0473424	-0.416439	0	0	0	0		1.13836	1.13492	0.887534	1	1	1
ENSMUSG00000000402	Egfl6	0.0888517	0.0485875	0.0559061	-0.870814	0.20242	0	0	0	0		-4.26778	-4.78655	-4.79456	0	0	0
ENSMUSG00000000409	Lck	7.9947	7.97435	1.34351	-0.0036783	-2.56936	0	0	0	1		-0.688511	-0.686724	-2.19071	1	1	1
ENSMUSG00000000411	Tssk3	0.0289745	0.055975	0.0964125	0.950001	0.784436	0	0	0	0		-5.15914	-4.67278	-4.34824	0	0	0
ENSMUSG00000000416	Cttnbp2	0.174914	0.184659	0.0149683	0.078221	-3.62488	0	0	0	0		-3.72899	-3.71337	-5.87377	0	0	0
ENSMUSG00000000420	Galnt1	40.2909	44.6983	47.0827	0.149764	0.0749796	0	0	0	0		0.598039	0.698773	0.722103	1	1	1
ENSMUSG00000000435	Myf5	0	0	0	0	0	0	0	0	0		inf	inf	inf	0	0	0
ENSMUSG00000000439	Mkrn2	13.4061	11.849	13.9457	-0.178122	0.235051	0	0	0	0		-0.277308	-0.368412	-0.274382	1	1	1
ENSMUSG00000075707	Dio3	0.984421	35.112	19.039	5.15655	-0.883011	1	0	0	1		-2.35461	0.504744	-0.0194174	1	1	1
ENSMUSG00000000441	Raf1	33.3019	45.7059	47.317	0.456776	0.0499776	0	0	0	0		0.446493	0.716691	0.726169	1	1	1
ENSMUSG00000000486	Sept1	1.43382	0.943949	2.04684	-0.603086	1.11662	0	0	1	0		-2.05547	-2.40194	-1.84591	1	1	1
ENSMUSG00000000489	Pdgfb	26.4505	38.6936	9.9762	0.548797	-1.95553	0	0	0	1		0.263265	0.582817	-0.548716	1	1	1
ENSMUSG00000000530	Acvrl1	4.69131	5.02936	21.5032	0.100384	2.0961	0	0	1	0		-1.11255	-1.05722	0.080263	1	1	1
ENSMUSG00000000531	Grasp	5.84529	5.78514	2.60678	-0.0149229	-1.15008	0	0	0	1		-0.937606	-0.94469	-1.64786	1	1	1
ENSMUSG00000000532	Acvr1b	9.10933	10.1183	13.7397	0.151551	0.44138	0	0	0	0		-0.584686	-0.495329	-0.28657	1	1	1
ENSMUSG00000000538	Tom1l2	5.16309	5.83212	9.68092	0.175786	0.731123	0	0	1	0		-1.03632	-0.938189	-0.573323	1	1	1
ENSMUSG00000057615	Ldoc1	0.440064	15.1501	2.46315	5.10548	-2.62076	1	0	0	1		-2.99506	-0.17087	-1.69428	1	1	1
ENSMUSG00000000552	Zfp385a	9.60077	12.6069	6.4385	0.392992	-0.969417	0	0	0	1		-0.542889	-0.318577	-0.907354	1	1	1
ENSMUSG00000099413	Gm17767	0.0277838	0.902435	1.07491	5.02151	0.252323	1	0	0	0		-5.19252	-2.43809	-2.37338	0	1	1
ENSMUSG00000000560	Gabra2	0	0	0	0	0	0	0	0	0		inf	inf	inf	0	0	0
ENSMUSG00000000561	Wdr77	78.8631	65.9846	30.5216	-0.257222	-1.1123	0	0	0	1		1.13227	1.01184	0.367098	1	1	1
ENSMUSG00000000562	Adora3	0	0	0.104665	0	inf	0	0	0	0		inf	inf	-4.28098	0	0	0
ENSMUSG00000000563	Atp5f1	233.381	225.507	163.514	-0.0495163	-0.463753	0	0	0	0		1.99532	1.99964	1.74173	1	1	1
ENSMUSG00000000567	Sox9	0	0	0	0	0	0	0	0	0		inf	inf	inf	0	0	0
ENSMUSG00000000568	Hnrnpd	175.671	198.977	145.324	0.179725	-0.45333	0	0	0	0		1.76936	1.89903	1.64515	1	1	1
ENSMUSG00000000579	Dynlt1c	3.26214	3.28958	4.60364	0.0120843	0.484871	0	0	0	0		-1.40157	-1.39846	-1.18208	1	1	1
ENSMUSG00000000581	C1d	38.0915	36.9899	25.3681	-0.0423374	-0.544116	0	0	0	0		0.553386	0.546623	0.215633	1	1	1
ENSMUSG00000025172	Ankrd2	0.343434	11.1284	3.97105	5.01806	-1.48665	1	0	0	1		-3.19228	-0.418845	-1.30314	0	1	1
ENSMUSG00000000600	Krit1	15.3507	20.6671	23.7474	0.42903	0.20043	0	0	0	0		-0.169561	0.0787354	0.161565	1	1	1
ENSMUSG00000038327	Serpinb9f	0.889431	27.5393	146.708	4.95247	2.41338	1	0	1	0		-2.43532	0.30948	1.65291	1	1	1
ENSMUSG00000000606	Vmn2r88	0	0	0.00894927	0	inf	0	0	0	0		inf	inf	-6.29502	0	0	0
ENSMUSG00000000617	Grm6	0	0	0	0	0	0	0	0	0		inf	inf	inf	0	0	0
ENSMUSG00000000627	Sema4f	0.355196	0.29548	0.132078	-0.265557	-1.16167	0	0	0	0		-3.16549	-3.33552	-4.09046	0	0	0
ENSMUSG00000000628	Hk2	30.3602	25.8447	17.8271	-0.232312	-0.535797	0	0	0	0		0.372926	0.258433	-0.0732817	1	1	1
ENSMUSG00000000631	Myo18a	37.8678	50.6992	56.5706	0.420993	0.158088	0	0	0	0		0.5487	0.80003	0.872456	1	1	1
ENSMUSG00000000632	Sez6	0.0100162	0.0520006	0.0103647	2.37619	-2.32685	0	0	0	0		-6.0041	-4.73198	-6.17477	0	0	0
ENSMUSG00000000673	Haao	0.170767	0.139897	0.751023	-0.287662	2.42449	0	0	1	0		-3.74807	-3.93651	-2.66703	0	0	1
ENSMUSG00000000682	Cd52	0.788237	0.198301	4.60599	-1.99094	4.53775	0	0	1	0		-2.5314	-3.65608	-1.18166	1	0	1
ENSMUSG00000000686	Abhd15	0.202731	0.397715	2.33209	0.972168	2.55182	0	0	1	0		-3.61159	-3.09669	-1.73906	0	0	1
ENSMUSG00000000690	Hoxb6	0	0	0	0	0	0	0	0	0		inf	inf	inf	0	0	0
ENSMUSG00000000693	Loxl3	0.407777	0.117682	0.276338	-1.79288	1.23154	0	0	0	0		-3.05568	-4.0755	-3.48586	0	0	0
ENSMUSG00000000701	Tcl1b5	0	0	0	0	0	0	0	0	0		inf	inf	inf	0	0	0
ENSMUSG00000000706	Btn1a1	0	0.00551124	0.0301882	inf	2.45353	0	0	0	0		inf	-6.53606	-5.29923	0	0	0
ENSMUSG00000000708	Kat2b	7.81494	7.31118	12.9933	-0.0961307	0.829592	0	0	1	0		-0.706601	-0.756513	-0.332315	1	1	1
ENSMUSG00000016239	Lonrf3	0.724221	22.0806	26.7359	4.9302	0.276003	1	0	0	0		-2.59878	0.131911	0.258642	1	1	1
ENSMUSG00000000724	Cryba1	0.0151463	0.0144491	0	-0.0679884	#VALUE!	0	0	0	0		-5.67513	-5.76133	inf	0	0	0
ENSMUSG00000000730	Dnmt3l	207.966	96.0026	5.27941	-1.1152	-4.18462	0	1	0	1		1.9036	1.31322	-1.06991	1	1	1
ENSMUSG00000000731	Aire	0.831337	0.405105	0.106701	-1.03714	-1.92472	0	1	0	0		-2.48905	-3.08189	-4.2652	1	0	0
ENSMUSG00000000732	Icosl	13.469	5.17163	0.474914	-1.38095	-3.44488	0	1	0	1		-0.273585	-1.0348	-3.04238	1	1	0
ENSMUSG00000000751	Rpa1	84.9653	63.8152	37.3846	-0.412974	-0.771456	0	0	0	1		1.19155	0.984967	0.533208	1	1	1
ENSMUSG00000000753	Serpinf1	0.0552922	0.341649	0.220326	2.62737	-0.632876	0	0	0	0		-4.6451	-3.21882	-3.67138	0	0	0
ENSMUSG00000000759	Tubgcp3	18.8384	19.3426	17.827	0.0381067	-0.117718	0	0	0	0		-0.00669948	0.0254979	-0.0732863	1	1	1
ENSMUSG00000000766	Oprm1	0	0	0	0	0	0	0	0	0		inf	inf	inf	0	0	0
ENSMUSG00000000776	Polr3d	21.2763	22.4931	20.3469	0.0802365	-0.144673	0	0	0	0		0.0901063	0.146789	0.0349951	1	1	1
ENSMUSG00000000782	Tcf7	43.2775	43.2252	25.4369	-0.00174578	-0.764948	0	0	0	1		0.654921	0.671836	0.217851	1	1	1
ENSMUSG00000000787	Ddx3x	162.031	209.349	197.491	0.369639	-0.0841216	0	0	0	0		1.70506	1.93988	1.89635	1	1	1
ENSMUSG00000000791	Il12rb1	0.484642	0.428352	0.161369	-0.178123	-1.40843	0	0	0	0		-2.91831	-3.03704	-3.92642	1	0	0
ENSMUSG00000074457	S100a16	0.360948	10.1878	1.93561	4.8189	-2.39597	1	0	0	1		-3.15272	-0.489827	-1.89167	0	1	1
ENSMUSG00000000794	Kcnn3	0.0645845	0.309793	0.197903	2.26205	-0.646513	0	0	0	0		-4.52153	-3.2975	-3.75928	0	0	0
ENSMUSG00000000804	Usp32	24.2408	26.1626	51.0917	0.110066	0.965584	0	0	1	0		0.19387	0.268259	0.789028	1	1	1
ENSMUSG00000000805	Car4	134.736	172.378	111.873	0.355438	-0.623713	0	0	0	1		1.55832	1.78369	1.4309	1	1	1
ENSMUSG00000039542	Ncam1	0.167559	4.64437	0.976059	4.79274	-2.25044	1	0	0	1		-3.76316	-1.12123	-2.45239	0	1	1
ENSMUSG00000008193	Spib	0.0925988	2.54103	30.7139	4.77827	3.59541	1	0	1	0		-4.23492	-1.60599	0.372242	0	1	1
ENSMUSG00000000823	Zfp512b	17.6607	25.7704	50.0853	0.545168	0.958673	0	0	1	0		-0.0580514	0.256118	0.772735	1	1	1
ENSMUSG00000000826	Dnajc5	43.9452	50.2779	50.7769	0.194219	0.0142483	0	0	0	0		0.6671	0.793322	0.783966	1	1	1
ENSMUSG00000000827	Tpd52l2	54.1082	49.1037	54.529	-0.140015	0.151193	0	0	0	0		0.832591	0.774328	0.842352	1	1	1
ENSMUSG00000000838	Fmr1	44.8572	40.5219	39.3431	-0.146638	-0.0425903	0	0	0	0		0.683439	0.619927	0.575026	1	1	1
ENSMUSG00000000861	Bcl11a	0	0	0	0	0	0	0	0	0		inf	inf	inf	0	0	0
ENSMUSG00000000869	Il4	0.269633	0.221337	0.152557	-0.284757	-0.536897	0	0	0	0		-3.38473	-3.56775	-3.97241	0	0	0
ENSMUSG00000000876	Pxmp4	4.75871	7.08406	17.9868	0.574007	1.34429	0	0	1	0		-1.1012	-0.781879	-0.0659777	1	1	1
ENSMUSG00000065651	Gm25973	0.116672	3.18965	3.46619	4.77287	0.119953	1	0	0	0		-4.05109	-1.42325	-1.4145	0	1	1
ENSMUSG00000000884	Gnb1l	4.56213	5.76317	4.88429	0.337153	-0.238712	0	0	0	0		-1.13476	-0.947748	-1.13362	1	1	1
ENSMUSG00000000889	Dbh	0	0.00596473	0.0385376	inf	2.69174	0	0	0	0		inf	-6.4725	-5.09925	0	0	0
ENSMUSG00000000901	Mmp11	4.49964	5.67788	18.5616	0.335544	1.70889	0	0	1	0		-1.14573	-0.959733	-0.0402151	1	1	1
ENSMUSG00000000902	Smarcb1	46.3048	64.3032	48.9705	0.473727	-0.392977	0	0	0	0		0.708704	0.99109	0.7543	1	1	1
ENSMUSG00000000903	Vpreb3	0.144383	0.034003	0.155999	-2.08617	2.1978	0	0	0	0		-3.88158	-5.07344	-3.95414	0	0	0
ENSMUSG00000035783	Acta2	0.0752378	2.04483	0.414788	4.76438	-2.30153	1	0	0	1		-4.40008	-1.78061	-3.15324	0	1	0
ENSMUSG00000000916	Nsun5	10.5577	12.9958	11.2979	0.299746	-0.201992	0	0	0	0		-0.46731	-0.294156	-0.446822	1	1	1
ENSMUSG00000085957	Syna	1.18627	30.9959	69.1169	4.70757	1.15696	1	0	0	0		-2.20624	0.404521	1.03651	1	1	1
ENSMUSG00000000938	Hoxa10	0.0233148	0	0	#VALUE!	0	0	0	0	0		-5.33202	inf	inf	0	0	0
ENSMUSG00000000942	Hoxa4	0.0546492	0.0125704	0.246261	-2.12017	4.29209	0	0	0	0		-4.6544	-5.87329	-3.58024	0	0	0
ENSMUSG00000000948	Gm38393	0	0	0.0303251	0	inf	0	0	0	0		inf	inf	-5.29553	0	0	0
ENSMUSG00000032327	Stra6	0.33905	8.46602	35.161	4.64211	2.05422	1	0	1	0		-3.2025	-0.638633	0.482986	0	1	1
ENSMUSG00000000958	Slc7a7	43.4497	24.6866	49.9955	-0.815617	1.01807	0	1	1	0		0.658079	0.221583	0.771265	1	1	1
ENSMUSG00000000959	Oxa1l	36.928	36.4259	34.6589	-0.0197505	-0.0717407	0	0	0	0		0.528709	0.534273	0.471207	1	1	1
ENSMUSG00000000976	Heatr6	11.7859	11.008	9.07882	-0.0985113	-0.277973	0	0	0	0		-0.379769	-0.427588	-0.625912	1	1	1
ENSMUSG00000000982	Ccl3	0	0	0.0340521	0	inf	0	0	0	0		inf	inf	-5.2006	0	0	0
ENSMUSG00000000983	Wfdc18	0	0	0	0	0	0	0	0	0		inf	inf	inf	0	0	0
ENSMUSG00000001014	Icam4	1.26392	1.11102	0.292346	-0.186025	-1.92614	0	0	0	1		-2.1558	-2.27095	-3.43974	1	1	0
ENSMUSG00000001016	Ilf2	78.1047	65.7754	30.8883	-0.247861	-1.09049	0	0	0	1		1.12458	1.00928	0.376879	1	1	1
ENSMUSG00000001017	Chtop	81.4873	72.2762	64.2745	-0.173053	-0.169275	0	0	0	0		1.1583	1.08504	0.977018	1	1	1
ENSMUSG00000001018	Snapin	41.953	38.4313	45.0607	-0.126492	0.229587	0	0	0	0		0.630195	0.57735	0.686154	1	1	1
ENSMUSG00000001020	S100a4	1.36677	0.361154	1.0648	-1.92009	1.5599	0	1	1	0		-2.09357	-3.1742	-2.38112	1	0	1
ENSMUSG00000001021	S100a3	1.36677	0.361154	1.0648	-1.92009	1.5599	0	1	1	0		-2.09357	-3.1742	-2.38112	1	0	1
ENSMUSG00000001023	S100a5	0	0.109226	0.630821	inf	2.52991	0	0	0	0		inf	-4.13544	-2.80988	0	0	1
ENSMUSG00000001025	S100a6	228.593	131.292	212.426	-0.799997	0.694178	0	1	1	0		1.97883	1.56485	1.95606	1	1	1
ENSMUSG00000001027	Scn4a	0	0.00487703	0.00830952	inf	0.768762	0	0	0	0		inf	-6.63432	-6.35576	0	0	0
ENSMUSG00000001029	Icam2	0	0.0177834	0	inf	#VALUE!	0	0	0	0		inf	-5.59444	inf	0	0	0
ENSMUSG00000001034	Mapk7	18.5556	17.263	18.6157	-0.104164	0.108832	0	0	0	0		-0.0187315	-0.0659287	-0.0378315	1	1	1
ENSMUSG00000025279	Dnase1l3	0.676909	16.4691	53.1931	4.60466	1.69147	1	0	1	0		-2.65252	-0.103771	0.822038	1	1	1
ENSMUSG00000001039	B9d1	14.8631	11.8231	8.95331	-0.33013	-0.401113	0	0	0	0		-0.195238	-0.370171	-0.637313	1	1	1
ENSMUSG00000052957	Gas1	0.667057	16.0007	2.23044	4.58418	-2.84274	1	0	0	1		-2.66419	-0.126963	-1.77556	1	1	1
ENSMUSG00000001053	N4bp3	13.6329	6.11869	5.70194	-1.15579	-0.10177	0	1	0	0		-0.263963	-0.899633	-1.00685	1	1	1
ENSMUSG00000001054	Rmnd5b	14.8045	15.9782	23.5577	0.110062	0.560095	0	0	0	0		-0.198381	-0.128094	0.154996	1	1	1
ENSMUSG00000001056	Nhp2	133.026	114.002	43.1557	-0.22265	-1.40144	0	0	0	1		1.54816	1.45135	0.650777	1	1	1
ENSMUSG00000001076	C1ql4	0.518516	0.238443	0.422543	-1.12074	0.825453	0	0	0	0		-2.86457	-3.50791	-3.13807	1	0	0
ENSMUSG00000001082	Mfsd10	42.9199	46.1573	45.2093	0.104914	-0.0299392	0	0	0	0		0.64832	0.72459	0.68885	1	1	1
ENSMUSG00000001089	Luzp1	29.6278	35.0074	27.7288	0.240706	-0.336272	0	0	0	0		0.353502	0.502346	0.288506	1	1	1
ENSMUSG00000001095	Slc13a2	0	0.0543553	0.0176389	inf	-1.62366	0	0	0	0		inf	-4.69638	-5.73931	0	0	0
ENSMUSG00000001098	Kctd10	91.0228	88.8721	88.0962	-0.0344985	-0.0126499	0	0	0	0		1.24633	1.25119	1.23522	1	1	1
ENSMUSG00000001100	Poldip2	48.0105	41.869	36.2684	-0.197467	-0.207171	0	0	0	0		0.73748	0.646213	0.508383	1	1	1
ENSMUSG00000001103	Sebox	0.0137571	0	0	#VALUE!	0	0	0	0	0		-5.75166	inf	inf	0	0	0
ENSMUSG00000001105	Ift20	32.4564	28.3692	36.9125	-0.194179	0.379786	0	0	0	0		0.426036	0.333345	0.522799	1	1	1
ENSMUSG00000001119	Col6a1	0.155412	0.262916	0.0865561	0.7585	-1.6029	0	0	0	0		-3.82302	-3.42938	-4.43657	0	0	0
ENSMUSG00000001120	Pcbp3	7.72495	7.03155	8.05205	-0.135683	0.195514	0	0	0	0		-0.715814	-0.787859	-0.724204	1	1	1
ENSMUSG00000057914	Cacnb2	0.0507246	1.20064	3.30793	4.56498	1.46212	1	0	1	0		-4.71368	-2.2086	-1.45278	0	1	1
ENSMUSG00000001127	Araf	20.8644	24.8165	30.2698	0.250259	0.286576	0	0	0	0		0.0745553	0.225801	0.360313	1	1	1
ENSMUSG00000001128	Cfp	32.8423	21.6374	17.1175	-0.602027	-0.338061	0	1	0	0		0.435438	0.115613	-0.106548	1	1	1
ENSMUSG00000001131	Timp1	4.42201	1.88743	1.57773	-1.22828	-0.258574	0	1	0	0		-1.15958	-1.845	-2.0591	1	1	1
ENSMUSG00000001134	Uxt	32.8423	21.6374	17.1175	-0.602027	-0.338061	0	1	0	0		0.435438	0.115613	-0.106548	1	1	1
ENSMUSG00000067215	Usp51	0.0597029	1.40643	0.552167	4.55809	-1.34886	1	0	0	1		-4.58405	-2.08144	-2.91894	0	1	1
ENSMUSG00000062342	Serpinb9e	2.95814	69.1103	292.159	4.54614	2.07978	1	0	1	0		-1.47938	1.04904	2.21707	1	1	1
ENSMUSG00000001150	Mcm3ap	26.1018	24.0582	22.6346	-0.117618	-0.0879973	0	0	0	0		0.252709	0.200857	0.122259	1	1	1
ENSMUSG00000001151	Pcnt	15.0493	14.7437	8.1721	-0.0295924	-0.851321	0	0	0	1		-0.185335	-0.192726	-0.712084	1	1	1
ENSMUSG00000001155	Ftcd	0.0144598	0.00613062	0	-1.23795	#VALUE!	0	0	0	0		-5.71203	-6.45045	inf	0	0	0
ENSMUSG00000001156	Mxd1	1.53394	2.29935	5.26646	0.58398	1.19561	0	0	1	0		-2.00178	-1.68632	-1.07192	1	1	1
ENSMUSG00000001157	Gmcl1	10.953	15.4972	16.9334	0.500681	0.127868	0	0	0	0		-0.43807	-0.152663	-0.115403	1	1	1
ENSMUSG00000001158	Snrnp27	49.7867	37.04	33.5232	-0.426675	-0.143926	0	0	0	0		0.766378	0.547711	0.443921	1	1	1
ENSMUSG00000049791	Fzd4	0.0401034	0.92156	2.29932	4.52228	1.31906	1	0	1	0		-4.90058	-2.42124	-1.75065	0	1	1
ENSMUSG00000001168	Oas1h	0	0	0.12672	0	inf	0	0	0	0		inf	inf	-4.12438	0	0	0
ENSMUSG00000001173	Ocrl	9.7917	5.05808	5.24725	-0.952971	0.0529723	0	1	0	0		-0.527225	-1.05264	-1.07491	1	1	1
ENSMUSG00000052180	Serpinb6c	0.205342	4.5233	2.36436	4.46127	-0.935925	1	0	0	1		-3.60141	-1.14246	-1.7278	0	1	1
ENSMUSG00000001211	Agpat3	53.3676	47.1964	67.1145	-0.177287	0.507948	0	0	0	0		0.821628	0.742484	1.01243	1	1	1
ENSMUSG00000001225	Slc26a3	0.00644666	0	0.0514299	#VALUE!	inf	0	0	0	0		-6.35462	inf	-4.86291	0	0	0
ENSMUSG00000001227	Sema6b	3.74294	3.0254	4.55649	-0.307047	0.590799	0	0	1	0		-1.2922	-1.46575	-1.19051	1	1	1
ENSMUSG00000001228	Uhrf1	79.4514	67.9199	17.0049	-0.226237	-1.99788	0	0	0	1		1.13818	1.03507	-0.111953	1	1	1
ENSMUSG00000001229	Dpp9	22.8367	25.0823	19.6765	0.135317	-0.350196	0	0	0	0		0.146406	0.234365	0.00755629	1	1	1
ENSMUSG00000001240	Ramp2	100.555	86.1412	76.4843	-0.223206	-0.17154	0	0	0	0		1.32556	1.2261	1.11946	1	1	1
ENSMUSG00000038963	Slco4a1	1.45048	31.0031	41.5012	4.41781	0.420742	1	0	0	0		-2.04629	0.404708	0.618761	1	1	1
ENSMUSG00000001248	Gramd1a	22.7205	12.8007	22.3787	-0.827771	0.805903	0	1	1	0		0.142348	-0.306315	0.112947	1	1	1
ENSMUSG00000001249	Hpn	6.90836	5.122	1.22311	-0.431635	-2.06616	0	0	0	1		-0.804687	-1.04255	-2.2676	1	1	1
ENSMUSG00000001260	Gabrg1	0	0.00662469	0	inf	#VALUE!	0	0	0	0		inf	-6.38815	inf	0	0	0
ENSMUSG00000001270	Ckb	196.993	132.638	85.4373	-0.570646	-0.63456	0	0	0	1		1.86048	1.57305	1.21012	1	1	1
ENSMUSG00000001280	Sp1	38.5515	40.2447	43.4064	0.0620137	0.10911	0	0	0	0		0.562934	0.614409	0.655521	1	1	1
ENSMUSG00000001281	Itgb7	0.109857	0.0532666	0.0958665	-1.04432	0.847795	0	0	0	0		-4.09897	-4.71265	-4.35289	0	0	0
ENSMUSG00000001285	Myg1	85.2456	76.6798	71.8497	-0.152779	-0.0938658	0	0	0	0		1.19417	1.13258	1.06826	1	1	1
ENSMUSG00000034738	Nostrin	0.0830317	1.7535	16.8344	4.40043	3.26311	1	0	1	0		-4.32167	-1.90416	-0.120206	0	1	1
ENSMUSG00000001289	Pfdn5	85.2456	76.6798	71.8497	-0.152779	-0.0938658	0	0	0	0		1.19417	1.13258	1.06826	1	1	1
ENSMUSG00000001300	Efnb2	15.7445	13.9676	20.7773	-0.172763	0.572931	0	0	0	0		-0.149412	-0.236192	0.0521385	1	1	1
ENSMUSG00000001305	Rrp15	54.1781	44.9411	21.2594	-0.269673	-1.07993	0	0	0	1		0.833618	0.703127	0.0709244	1	1	1
ENSMUSG00000058248	Kcnh1	0.0921997	1.94393	2.68568	4.39807	0.466311	1	0	0	0		-4.23835	-1.82129	-1.62344	0	1	1
ENSMUSG00000001323	Srr	18.5182	20.3737	32.2323	0.137766	0.661799	0	0	1	0		-0.0203365	0.0672426	0.411761	1	1	1
ENSMUSG00000001333	Sync	5.47376	3.32143	1.46611	-0.720729	-1.17981	0	1	0	1		-0.989845	-1.39071	-2.11919	1	1	1
ENSMUSG00000001334	Fndc5	1.96688	1.02993	0.844597	-0.933368	-0.28621	0	1	0	0		-1.80402	-2.33187	-2.57087	1	1	1
ENSMUSG00000024011	Pi16	0.14901	3.08403	7.707	4.37134	1.32135	1	0	1	0		-3.85648	-1.45032	-0.760074	0	1	1
ENSMUSG00000001349	Cnn1	0.0596201	0.0385425	0.108629	-0.62935	1.49489	0	0	0	0		-4.58515	-4.97271	-4.25054	0	0	0
ENSMUSG00000042190	Cmklr1	3.67754	75.7867	29.6675	4.36513	-1.35306	1	0	0	1		-1.30622	1.12316	0.343853	1	1	1
ENSMUSG00000001376	Vps50	15.783	16.9435	16.0016	0.102362	-0.0825213	0	0	0	0		-0.147469	-0.0809445	-0.161757	1	1	1
ENSMUSG00000001380	Hars	52.1321	57.9143	33.4411	0.15175	-0.7923	0	0	0	1		0.802996	0.906977	0.441913	1	1	1
ENSMUSG00000001383	Zmat2	38.4532	32.0706	33.9693	-0.261851	0.0829784	0	0	0	0		0.560903	0.431918	0.454748	1	1	1
ENSMUSG00000001403	Ube2c	226.934	115.518	14.6373	-0.974149	-2.98041	0	1	0	1		1.97303	1.46196	-0.234742	1	1	1
ENSMUSG00000062760	1810041L15Rik	0.166057	3.40503	0.93372	4.35792	-1.86661	1	0	0	1		-3.77032	-1.37073	-2.48871	0	1	1
ENSMUSG00000001416	Cct3	238.863	213.147	132.671	-0.164334	-0.684001	0	0	0	1		2.01379	1.95433	1.57054	1	1	1
ENSMUSG00000001418	Glmp	101.369	135.369	287.381	0.417284	1.08607	0	0	1	0		1.33197	1.58943	2.20357	1	1	1
ENSMUSG00000001419	Mef2d	71.9412	56.439	90.9262	-0.350125	0.688003	0	0	1	0		1.05919	0.886236	1.26111	1	1	1
ENSMUSG00000043549	Fam90a1b	1.25833	25.4537	58.2409	4.33829	1.19416	1	0	1	0		-2.15933	0.246179	0.896287	1	1	1
ENSMUSG00000001424	Snd1	90.7392	93.3371	114.812	0.040726	0.298748	0	0	0	0		1.24385	1.29059	1.45214	1	1	1
ENSMUSG00000001435	Col18a1	15.6192	9.20204	2.19386	-0.763297	-2.06848	0	0	0	1		-0.155768	-0.571625	-1.7891	1	1	1
ENSMUSG00000001436	Slc19a1	11.9806	13.0776	15.8243	0.126397	0.275046	0	0	0	0		-0.366736	-0.289113	-0.170882	1	1	1
ENSMUSG00000001440	Kpnb1	244.504	212.989	117.559	-0.199078	-0.857392	0	0	0	1		2.03235	1.95373	1.4715	1	1	1
ENSMUSG00000001441	Npepps	60.4191	76.1475	76.2989	0.333793	0.00286575	0	0	0	0		0.920347	1.12698	1.11747	1	1	1
ENSMUSG00000001444	Tbx21	0.0737918	0	0.0466493	#VALUE!	inf	0	0	0	0		-4.41551	inf	-4.94281	0	0	0
ENSMUSG00000001445	Mrpl10	74.2269	62.7395	58.2452	-0.242569	-0.107233	0	0	0	0		1.08407	0.971302	0.896347	1	1	1
ENSMUSG00000001467	Cyp51	21.4714	11.1777	6.64709	-0.9418	-0.749825	0	0	0	0		0.0973674	-0.415292	-0.881242	1	1	1
ENSMUSG00000001473	Tubb6	192.287	209.815	63.3556	0.125855	-1.72757	0	0	0	1		1.84125	1.94166	0.965225	1	1	1
ENSMUSG00000001493	Meox1	0.0293172	0.00721459	0.00771123	-2.02276	0.0960424	0	0	0	0		-5.14979	-6.31958	-6.41696	0	0	0
ENSMUSG00000001494	Sost	0.209853	0	0.0872758	#VALUE!	inf	0	0	0	0		-3.58412	inf	-4.42978	0	0	0
ENSMUSG00000001496	Nkx2-1	0	0	0	0	0	0	0	0	0		inf	inf	inf	0	0	0
ENSMUSG00000001497	Pax9	0.477641	0.394917	0.446614	-0.274379	0.177481	0	0	0	0		-2.92988	-3.10236	-3.09269	1	0	0
ENSMUSG00000024030	Abcg1	0.573672	11.5448	6.04253	4.33087	-0.934013	1	0	0	1		-2.78416	-0.389318	-0.959337	1	1	1
ENSMUSG00000001506	Col1a1	0.363043	0.652879	0.459209	0.846677	-0.507665	0	0	0	0		-3.14811	-2.69828	-3.06992	0	1	0
ENSMUSG00000001507	Itga3	57.1828	65.3926	165.781	0.193546	1.34208	0	0	1	0		0.876554	1.00459	1.75301	1	1	1
ENSMUSG00000001508	Sgca	0	0	0	0	0	0	0	0	0		inf	inf	inf	0	0	0
ENSMUSG00000003555	Cyp17a1	1.1165	22.1269	434.274	4.30875	4.29473	1	0	1	0		-2.25446	0.133595	2.5417	1	1	1
ENSMUSG00000001517	Foxm1	36.5467	21.1466	4.88944	-0.789316	-2.11268	0	1	0	1		0.520453	0.0971712	-1.13275	1	1	1
ENSMUSG00000001518	Itfg2	8.2675	9.25151	5.20645	0.162238	-0.829389	0	0	0	1		-0.66182	-0.567316	-1.0813	1	1	1
ENSMUSG00000001520	Nrip2	36.5467	21.1466	4.88944	-0.789316	-2.11268	0	1	0	1		0.520453	0.0971712	-1.13275	1	1	1
ENSMUSG00000001521	Tulp3	25.0486	15.7828	7.0638	-0.666381	-1.15983	0	1	0	1		0.219946	-0.137984	-0.831445	1	1	1
ENSMUSG00000001524	Gtf2h4	24.385	17.8339	20.0188	-0.45137	0.16673	0	0	0	0		0.198588	-0.0397769	0.0216811	1	1	1
ENSMUSG00000001525	Tubb5	585.687	529.811	310.269	-0.14465	-0.771959	0	0	0	1		2.72724	2.68621	2.26632	1	1	1
ENSMUSG00000041073	Nacad	0.790472	15.6262	13.1733	4.3051	-0.246348	1	0	0	0		-2.52915	-0.145999	-0.321047	1	1	1
ENSMUSG00000001552	Jup	141.499	140.876	308.869	-0.00636739	1.13257	0	0	1	0		1.59728	1.62148	2.26262	1	1	1
ENSMUSG00000001555	Fkbp10	46.1183	24.617	7.39356	-0.905685	-1.73531	0	1	0	1		0.705494	0.219314	-0.794078	1	1	1
ENSMUSG00000001558	Klhl10	0.314453	0.272101	0.841035	-0.208704	1.62803	0	0	1	0		-3.26241	-3.40177	-2.57433	0	0	1
ENSMUSG00000001566	Mnx1	0.0831246	0.0302809	0	-1.45687	#VALUE!	0	0	0	0		-4.32078	-5.16662	inf	0	0	0
ENSMUSG00000001569	Nom1	17.5671	22.3904	21.9497	0.350005	-0.0286785	0	0	0	0		-0.0622785	0.14311	0.0970945	1	1	1
ENSMUSG00000001576	Ergic1	25.1597	19.1611	54.4144	-0.392936	1.50581	0	0	1	0		0.223467	0.01792	0.840629	1	1	1
ENSMUSG00000001583	Tnk1	4.93238	6.20464	2.11728	0.331062	-1.55114	0	0	0	1		-1.07269	-0.888421	-1.8182	1	1	1
ENSMUSG00000001588	Acap1	26.1273	2.7818	0.517099	-3.23147	-2.4275	0	1	0	1		0.253485	-1.53322	-2.97268	1	1	1
ENSMUSG00000001604	Tcea3	4.75249	2.2139	0.553495	-1.10209	-1.99995	0	1	0	1		-1.10224	-1.71676	-2.91697	1	1	1
ENSMUSG00000001622	Csn3	0	0.0209362	0.309642	inf	3.88653	0	0	0	0		inf	-5.46325	-3.39267	0	0	0
ENSMUSG00000037206	Islr	0.517742	10.2332	16.9804	4.30488	0.730609	1	0	1	0		-2.86576	-0.486253	-0.113133	1	1	1
ENSMUSG00000001630	Stk38l	5.34558	5.81173	5.39553	0.120622	-0.107203	0	0	0	0		-1.00869	-0.941004	-1.05209	1	1	1
ENSMUSG00000001632	Brpf1	15.8611	21.6643	30.2285	0.449824	0.480592	0	0	0	0		-0.143542	0.116612	0.359195	1	1	1
ENSMUSG00000001642	Akr1b3	54.9707	34.998	7.25517	-0.651388	-2.27019	0	1	0	1		0.845171	0.50213	-0.809552	1	1	1
ENSMUSG00000001655	Hoxc13	1.1815	1.17191	0.0744167	-0.0117561	-3.9771	0	0	0	1		-2.20944	-2.22807	-4.56032	1	1	0
ENSMUSG00000001656	Hoxc11	0.0226836	0	0	#VALUE!	0	0	0	0	0		-5.35385	inf	inf	0	0	0
ENSMUSG00000001657	Hoxc8	0	0.0468273	0	inf	#VALUE!	0	0	0	0		inf	-4.81621	inf	0	0	0
ENSMUSG00000001661	Hoxc6	0.048493	0.0493736	0.0402602	0.0259619	-0.294386	0	0	0	0		-4.74947	-4.77365	-5.06344	0	0	0
ENSMUSG00000001663	Gstt1	0.411299	0.0605716	0.0214517	-2.76348	-1.49755	0	0	0	0		-3.04884	-4.60935	-5.57904	0	0	0
ENSMUSG00000001665	Gstt3	63.6514	56.9153	54.0271	-0.161374	-0.0751353	0	0	0	0		0.961803	0.892991	0.834779	1	1	1
ENSMUSG00000001666	Ddt	63.6514	56.9153	54.0271	-0.161374	-0.0751353	0	0	0	0		0.961803	0.892991	0.834779	1	1	1
ENSMUSG00000001670	Tat	0.00815295	0	0.0162725	#VALUE!	inf	0	0	0	0		-6.16783	inf	-5.80535	0	0	0
ENSMUSG00000051243	Islr2	0.517742	10.2332	16.9804	4.30488	0.730609	1	0	1	0		-2.86576	-0.486253	-0.113133	1	1	1
ENSMUSG00000001674	Ddx18	78.5161	53.1082	31.017	-0.564055	-0.775876	0	0	0	1		1.12876	0.837343	0.380284	1	1	1
ENSMUSG00000001687	Ubl3	26.2533	24.9435	41.258	-0.0738382	0.726013	0	0	1	0		0.257312	0.229904	0.613948	1	1	1
ENSMUSG00000001700	Gramd3	15.6112	21.1574	32.3878	0.438585	0.614283	0	0	1	0		-0.156175	0.0975816	0.415702	1	1	1
ENSMUSG00000001707	Eef1e1	82.2565	71.1783	34.9374	-0.208694	-1.02666	0	0	0	1		1.16578	1.07274	0.477762	1	1	1
ENSMUSG00000028965	Tnfrsf9	0.758123	14.9538	213.513	4.30193	3.83574	1	0	1	0		-2.56239	-0.181353	1.96024	1	1	1
ENSMUSG00000001739	Cldn15	0.137295	0.0418227	0.0884922	-1.71492	1.08126	0	0	0	0		-3.92162	-4.90706	-4.41845	0	0	0
ENSMUSG00000001741	Il16	0.0341012	0.0155372	0.0113351	-1.13409	-0.454938	0	0	0	0		-5.02955	-5.70297	-6.10147	0	0	0
ENSMUSG00000019966	Kitl	1.8404	36.1584	85.9298	4.29624	1.24883	1	0	1	0		-1.85689	0.528348	1.21482	1	1	1
ENSMUSG00000001751	Naglu	2.90072	1.62634	2.90162	-0.834785	0.835233	0	1	1	0		-1.49497	-1.96467	-1.56011	1	1	1
ENSMUSG00000001755	Coasy	22.1023	12.0041	12.557	-0.880678	0.0649751	0	1	0	0		0.120404	-0.357959	-0.360287	1	1	1
ENSMUSG00000001761	Smo	12.3678	6.87088	1.11332	-0.848017	-2.62562	0	1	0	1		-0.341434	-0.806439	-2.34463	1	1	1
ENSMUSG00000001763	Tspan33	4.46642	4.99699	4.32642	0.161941	-0.207886	0	0	0	0		-1.15163	-1.06241	-1.23295	1	1	1
ENSMUSG00000001767	Crnkl1	23.9564	24.3841	19.2163	0.0255315	-0.343613	0	0	0	0		0.184482	0.211673	-0.0118259	1	1	1
ENSMUSG00000001768	Rin2	8.03486	4.59837	9.94809	-0.805151	1.1133	0	1	1	0		-0.684525	-1.12923	-0.551027	1	1	1
ENSMUSG00000001773	Folh1	0	0	0	0	0	0	0	0	0		inf	inf	inf	0	0	0
ENSMUSG00000001774	Chordc1	33.1942	44.085	33.1288	0.409357	-0.412201	0	0	0	0		0.443916	0.687668	0.434229	1	1	1
ENSMUSG00000001783	Rtcb	65.5565	65.5559	53.6878	-1.21233e-05	-0.288131	0	0	0	0		0.985263	1.0066	0.82962	1	1	1
ENSMUSG00000001785	Pwp1	41.3665	39.0856	20.1629	-0.0818256	-0.954935	0	0	0	1		0.618996	0.590919	0.0275552	1	1	1
ENSMUSG00000001786	Fbxo7	13.2996	10.196	17.7628	-0.383369	0.800846	0	0	1	0		-0.283653	-0.48918	-0.076241	1	1	1
ENSMUSG00000001794	Capns1	145.245	151.941	142.487	0.0650237	-0.0926815	0	0	0	0		1.61807	1.68225	1.629	1	1	1
ENSMUSG00000050063	Klk6	0.247794	4.82937	16.1799	4.28462	1.7443	1	0	1	0		-3.45192	-1.08984	-0.152682	0	1	1
ENSMUSG00000001804	Dsg4	0.0198053	0.0550315	0.299281	1.47437	2.44317	0	0	0	0		-5.46179	-4.68644	-3.42054	0	0	0
ENSMUSG00000001815	Evx2	0	0	0	0	0	0	0	0	0		inf	inf	inf	0	0	0
ENSMUSG00000001819	Hoxd13	0.232791	0.216442	0.0932003	-0.105057	-1.21557	0	0	0	0		-3.5016	-3.58572	-4.37599	0	0	0
ENSMUSG00000001823	Hoxd12	0	0	0	0	0	0	0	0	0		inf	inf	inf	0	0	0
ENSMUSG00000001827	Folr1	41.9723	42.5268	77.4247	0.0189335	0.864422	0	0	1	0		0.630561	0.658743	1.12947	1	1	1
ENSMUSG00000001829	Clpb	20.5694	20.3137	21.2751	-0.0180427	0.0667105	0	0	0	0		0.063228	0.064872	0.071529	1	1	1
ENSMUSG00000001833	Sept7	97.565	100.908	92.8612	0.0486033	-0.119891	0	0	0	0		1.30155	1.35328	1.27836	1	1	1
ENSMUSG00000001844	Zdhhc4	18.3727	15.8976	20.7337	-0.20875	0.383164	0	0	0	0		-0.0266113	-0.132159	0.0504181	1	1	1
ENSMUSG00000001847	Rac1	282.458	274.218	285.605	-0.0427147	0.058698	0	0	0	0		2.14714	2.15684	2.19849	1	1	1
ENSMUSG00000001855	Nup214	31.0857	35.6122	27.9066	0.196124	-0.351765	0	0	0	0		0.391712	0.516114	0.29374	1	1	1
ENSMUSG00000017868	Sgk2	0.44148	8.59234	17.0482	4.28263	0.988494	1	0	1	0		-2.99251	-0.626728	-0.10987	1	1	1
ENSMUSG00000001865	Cpa3	0	0	0	0	0	0	0	0	0		inf	inf	inf	0	0	0
ENSMUSG00000001870	Ltbp1	0.91966	0.384381	2.01535	-1.25856	2.39042	0	1	1	0		-2.40874	-3.1241	-1.85861	1	0	1
ENSMUSG00000046480	Scn4b	0.10831	2.04202	0.0441356	4.23676	-5.53191	1	0	0	1		-4.11025	-1.78172	-4.98817	0	1	0
ENSMUSG00000001901	Kcnh6	0.012755	0.0529848	0.157829	2.05452	1.57471	0	0	0	0		-5.81182	-4.71691	-3.94459	0	0	0
ENSMUSG00000001909	Trmt1	51.7228	38.4914	32.1386	-0.426266	-0.260226	0	0	0	0		0.796726	0.578606	0.409376	1	1	1
ENSMUSG00000001910	Nacc1	27.6031	7.87198	4.185	-1.81003	-0.9115	0	1	0	0		0.297194	-0.697109	-1.26016	1	1	1
ENSMUSG00000001911	Nfix	0.645344	0.754626	0.29704	0.225693	-1.3451	0	0	0	1		-2.69051	-2.58187	-3.4267	1	1	0
ENSMUSG00000001918	Slc1a5	28.8551	23.6746	3.89534	-0.285487	-2.60351	0	0	0	1		0.33248	0.187938	-1.31891	1	1	1
ENSMUSG00000001924	Uba1	132.876	128.017	90.5549	-0.0537389	-0.499473	0	0	0	0		1.54726	1.54454	1.25776	1	1	1
ENSMUSG00000001930	Vwf	0.0935031	0.0935152	0.2274	0.000187093	1.28196	0	0	0	0		-4.22719	-4.26026	-3.64549	0	0	0
ENSMUSG00000001942	Siae	7.10321	8.04628	14.5755	0.179851	0.857155	0	0	1	0		-0.782561	-0.679506	-0.238207	1	1	1
ENSMUSG00000001943	Vsig2	0.0457974	0.148528	4.58211	1.6974	4.94721	0	0	0	0		-4.79497	-3.88839	-1.18592	0	0	1
ENSMUSG00000033419	Snap91	0.736144	13.733	10.826	4.22151	-0.343147	1	0	0	0		-2.58579	-0.249807	-0.481765	1	1	1
ENSMUSG00000001948	Spa17	0.770886	0.633736	1.82266	-0.282634	1.52409	0	0	1	0		-2.54911	-2.7222	-1.94091	1	1	1
ENSMUSG00000001962	Fam50a	40.6254	44.8874	54.015	0.14393	0.267048	0	0	0	0		0.604616	0.702166	0.834596	1	1	1
ENSMUSG00000031323	Dmrtc1a	0.151416	2.80368	11.6749	4.21073	2.05802	1	0	1	0		-3.84374	-1.52692	-0.41994	0	1	1
ENSMUSG00000001983	Taco1	15.5163	17.0481	16.7468	0.135832	-0.0257302	0	0	0	0		-0.161026	-0.0759976	-0.124478	1	1	1
ENSMUSG00000001985	Grik3	1.44652	0.321446	0.0324652	-2.16994	-3.30761	0	1	0	0		-2.04846	-3.26782	-5.23968	1	0	0
ENSMUSG00000001986	Gria3	0	0	0.00769088	0	inf	0	0	0	0		inf	inf	-6.41913	0	0	0
ENSMUSG00000001988	Npas1	0.00855691	0.0362415	0.032262	2.08248	-0.167809	0	0	0	0		-6.12936	-5.02219	-5.24482	0	0	0
ENSMUSG00000001995	Sipa1l2	28.6041	16.8278	50.0955	-0.765372	1.57383	0	1	1	0		0.32553	-0.086452	0.772901	1	1	1
ENSMUSG00000036907	C1ql2	0.405868	7.50758	1.35956	4.20926	-2.46521	1	0	0	1		-3.05941	-0.735206	-2.18098	0	1	1
ENSMUSG00000001999	Blvra	24.7775	17.4328	18.6218	-0.507228	0.0951871	0	0	0	0		0.21129	-0.0580612	-0.0375632	1	1	1
ENSMUSG00000002006	Pdzd4	0.167514	0.104263	0.120862	-0.684053	0.213128	0	0	0	0		-3.76337	-4.17281	-4.16314	0	0	0
ENSMUSG00000002007	Srpk3	0.00975106	0.00698435	0.00794181	-0.481434	0.185342	0	0	0	0		-6.02544	-6.34565	-6.39283	0	0	0
ENSMUSG00000002010	Idh3g	73.6996	68.2964	48.9443	-0.109847	-0.480667	0	0	0	0		1.0784	1.03952	0.753861	1	1	1
ENSMUSG00000029322	Plac8	1.21719	21.5729	320.527	4.1476	3.89315	1	0	1	0		-2.18577	0.113214	2.29296	1	1	1
ENSMUSG00000002014	Ssr4	57.6934	65.2657	96.1336	0.177917	0.558718	0	0	0	0		0.883626	1.00303	1.30672	1	1	1
ENSMUSG00000002015	Bcap31	94.0594	134.026	232.002	0.510868	0.791625	0	0	1	0		1.27244	1.58141	2.02825	1	1	1
ENSMUSG00000002017	Fam98a	19.8863	23.6366	19.543	0.249242	-0.274366	0	0	0	0		0.0363622	0.186647	0.00198076	1	1	1
ENSMUSG00000002020	Ltbp2	0.0896345	0.028613	0.0508377	-1.64738	0.829226	0	0	0	0		-4.2608	-5.21216	-4.87239	0	0	0
ENSMUSG00000002028	Kmt2a	16.8295	14.4346	13.2546	-0.221463	-0.123032	0	0	0	0		-0.0963998	-0.209757	-0.316008	1	1	1
ENSMUSG00000002031	Ift46	128.861	56.6087	45.219	-1.18672	-0.324093	0	1	0	0		1.52286	0.88865	0.689026	1	1	1
ENSMUSG00000002032	Tmem25	3.34156	0.927369	1.09133	-1.84931	0.234867	0	1	0	0		-1.38243	-2.41618	-2.36097	1	1	1
ENSMUSG00000002033	Cd3g	0	0	0	0	0	0	0	0	0		inf	inf	inf	0	0	0
ENSMUSG00000002043	Trappc6a	21.433	15.8929	16.5442	-0.431453	0.0579426	0	0	0	0		0.0959435	-0.132397	-0.134447	1	1	1
ENSMUSG00000002052	Supt6	53.2026	47.902	48.393	-0.151411	0.0147139	0	0	0	0		0.819165	0.754412	0.744584	1	1	1
ENSMUSG00000002055	Spag5	36.9186	20.0858	5.98373	-0.878169	-1.74706	0	1	0	1		0.528507	0.0558033	-0.967346	1	1	1
ENSMUSG00000002057	Foxn1	0.0349457	0.0250346	0.10141	-0.481188	2.0182	0	0	0	0		-5.01009	-5.31955	-4.30686	0	0	0
ENSMUSG00000030162	Olr1	0.757685	13.2262	14.3899	4.12566	0.121661	1	0	0	0		-2.56285	-0.280031	-0.248702	1	1	1
ENSMUSG00000002059	Rab34	27.7123	8.98	2.94745	-1.62574	-1.60725	0	1	0	1		0.300335	-0.591258	-1.54727	1	1	1
ENSMUSG00000002064	Sdf2	39.6368	44.2556	52.9062	0.15902	0.257577	0	0	0	0		0.585019	0.690772	0.817609	1	1	1
ENSMUSG00000002068	Ccne1	86.528	74.2734	18.6471	-0.220322	-1.9939	0	0	0	1		1.20605	1.10695	-0.0364513	1	1	1
ENSMUSG00000002076	Hsf2bp	0.713001	0.089135	0.0991469	-2.99984	0.153576	0	0	0	0		-2.6112	-4.29882	-4.32534	1	0	0
ENSMUSG00000002083	Bbc3	14.6113	21.1583	13.9984	0.534138	-0.595962	0	0	0	1		-0.20883	0.0976158	-0.271293	1	1	1
ENSMUSG00000021404	Serpinb9c	1.01361	17.3966	82.8261	4.10123	2.25128	1	0	1	0		-2.33136	-0.0597321	1.1847	1	1	1
ENSMUSG00000002102	Psmc3	109.327	135.772	86.8318	0.312535	-0.644896	0	0	0	1		1.39209	1.59182	1.22338	1	1	1
ENSMUSG00000002103	Acp2	8.81736	11.8354	14.1822	0.424689	0.260978	0	0	0	0		-0.6106	-0.369336	-0.26061	1	1	1
ENSMUSG00000002104	Rapsn	0.0698696	0.115205	0.076253	0.72147	-0.59534	0	0	0	0		-4.45896	-4.0926	-4.54036	0	0	0
ENSMUSG00000066687	Zbtb16	0.183174	3.13894	2.17787	4.09899	-0.527355	1	0	0	0		-3.69228	-1.43613	-1.79509	0	1	1
ENSMUSG00000021294	Kif26a	2.71174	45.3514	28.6152	4.06386	-0.664362	1	0	0	1		-1.54856	0.710432	0.314276	1	1	1
ENSMUSG00000002108	Nr1h3	1.15472	0.823465	1.37374	-0.487762	0.738329	0	0	1	0		-2.22768	-2.5117	-2.17249	1	1	1
ENSMUSG00000002109	Ddb2	8.74394	6.76386	12.2162	-0.370437	0.85288	0	0	1	0		-0.617251	-0.819057	-0.382822	1	1	1
ENSMUSG00000002111	Spi1	0.121449	0.0966862	0.167236	-0.328973	0.790502	0	0	0	0		-4.01917	-4.23346	-3.89717	0	0	0
ENSMUSG00000002129	Sf3a1	48.5614	45.2564	38.9129	-0.101689	-0.217872	0	0	0	0		0.746556	0.708747	0.566022	1	1	1
ENSMUSG00000002147	Stat6	9.38039	12.4204	10.5643	0.404989	-0.233508	0	0	0	0		-0.561361	-0.330557	-0.501806	1	1	1
ENSMUSG00000002190	Clgn	0.088304	0.00671081	0.0311543	-3.71792	2.21487	0	0	0	0		-4.2727	-6.37777	-5.27344	0	0	0
ENSMUSG00000002204	Napsa	0	0	0.0553101	0	inf	0	0	0	0		inf	inf	-4.80334	0	0	0
ENSMUSG00000002205	Vrk3	21.227	20.1475	20.8806	-0.0753026	0.0515619	0	0	0	0		0.0882609	0.0582686	0.0562002	1	1	1
ENSMUSG00000002210	Smg9	9.37582	8.35804	4.56835	-0.165779	-0.871493	0	0	0	1		-0.561749	-0.648951	-1.18838	1	1	1
ENSMUSG00000002221	Paxip1	19.8627	21.9196	11.9633	0.142163	-0.873604	0	0	0	1		0.0354176	0.126029	-0.399955	1	1	1
ENSMUSG00000002222	Rmnd5a	35.8088	21.6517	26.4693	-0.725839	0.289844	0	1	0	0		0.504228	0.116144	0.250434	1	1	1
ENSMUSG00000031891	Hsd11b2	1.00948	16.8721	67.1341	4.06295	1.99241	1	0	1	0		-2.33461	-0.0843388	1.01267	1	1	1
ENSMUSG00000002228	Ppm1j	18.2647	10.4527	20.1564	-0.805185	0.947361	0	1	1	0		-0.031301	-0.469194	0.0272912	1	1	1
ENSMUSG00000030214	Plbd1	4.00728	66.5403	172.032	4.05353	1.37038	1	0	1	0		-1.23791	1.01858	1.78332	1	1	1
ENSMUSG00000002240	Prr27	0	0	0	0	0	0	0	0	0		inf	inf	inf	0	0	0
ENSMUSG00000071001	Hrct1	0.0698888	1.13507	5.56759	4.02157	2.29428	1	0	1	0		-4.45874	-2.25374	-1.02638	0	1	1
ENSMUSG00000021439	Ctsq	0.0816471	1.30133	279.19	3.99444	7.74512	1	0	1	0		-4.33504	-2.14387	2.17988	0	1	1
ENSMUSG00000002257	Def6	3.77192	3.53315	1.98258	-0.0943437	-0.833573	0	0	0	1		-1.28606	-1.34104	-1.87203	1	1	1
ENSMUSG00000044646	Zbtb7c	0.304223	4.74957	11.6968	3.96459	1.30024	1	0	1	0		-3.28872	-1.10323	-0.418405	0	1	1
ENSMUSG00000026235	Epha4	0.506083	7.89949	7.04072	3.96431	-0.166036	1	0	0	0		-2.88387	-0.694305	-0.834125	1	1	1
ENSMUSG00000002274	Metrn	1.97913	1.38273	0.466732	-0.517355	-1.56685	0	0	0	1		-1.79908	-2.0951	-3.05661	1	1	0
ENSMUSG00000002279	Lmf1	10.1646	10.9359	18.649	0.105528	0.770022	0	0	1	0		-0.497493	-0.43287	-0.0363678	1	1	1
ENSMUSG00000002280	Narfl	6.39677	7.99354	10.8254	0.321492	0.437519	0	0	0	0		-0.865889	-0.684792	-0.481811	1	1	1
ENSMUSG00000002289	Angptl4	0.610303	0.456419	0.225548	-0.419167	-1.01692	0	0	0	0		-2.73492	-2.98602	-3.65219	1	1	0
ENSMUSG00000002297	Dbf4	84.7229	65.1749	19.948	-0.378434	-1.70807	0	0	0	1		1.18928	1.00191	0.0187795	1	1	1
ENSMUSG00000002307	Daxx	22.0764	28.0789	39.8488	0.346983	0.505048	0	0	0	0		0.119471	0.325077	0.585486	1	1	1
ENSMUSG00000002308	Cd320	36.0485	40.586	32.8749	0.171041	-0.303997	0	0	0	0		0.509535	0.621197	0.427928	1	1	1
ENSMUSG00000002319	Ipo4	98.9087	94.0294	89.9358	-0.0729864	-0.0642164	0	0	0	0		1.31243	1.29653	1.25214	1	1	1
ENSMUSG00000002320	Tm9sf1	98.9087	94.0294	89.9358	-0.0729864	-0.0642164	0	0	0	0		1.31243	1.29653	1.25214	1	1	1
ENSMUSG00000002324	Rec8	9.5695	13.3563	19.8053	0.48101	0.568363	0	0	0	0		-0.545484	-0.272163	0.0128998	1	1	1
ENSMUSG00000073012	Fnd3c2	0.170271	2.65191	309.927	3.96113	6.86875	1	0	1	0		-3.75039	-1.57166	2.26542	0	1	1
ENSMUSG00000002326	Gmpr2	15.8188	12.2822	10.3337	-0.365071	-0.249205	0	0	0	0		-0.145667	-0.33955	-0.519881	1	1	1
ENSMUSG00000002329	Mdp1	12.8481	16.7852	18.1755	0.385633	0.114805	0	0	0	0		-0.311127	-0.0884894	-0.0574305	1	1	1
ENSMUSG00000002332	Dhrs1	25.7613	20.265	24.8526	-0.346218	0.294404	0	0	0	0		0.242263	0.0629427	0.19882	1	1	1
ENSMUSG00000002341	Ncan	0.0687426	0.015743	0.015215	-2.12649	-0.0492167	0	0	0	0		-4.47189	-5.6924	-5.86038	0	0	0
ENSMUSG00000004231	Pax2	0.0355354	0.548054	1.82872	3.94699	1.73845	1	0	1	0		-4.99678	-2.83896	-1.93819	0	1	1
ENSMUSG00000002343	Armc6	9.92492	9.9178	7.96861	-0.00103603	-0.315692	0	0	0	0		-0.516475	-0.511417	-0.732735	1	1	1
ENSMUSG00000002345	Borcs8	20.7574	18.7787	18.1101	-0.144529	-0.0523036	0	0	0	0		0.0704654	0.00171641	-0.0603827	1	1	1
ENSMUSG00000002346	Slc25a42	3.40508	2.31285	3.43035	-0.558015	0.568681	0	0	0	0		-1.36745	-1.68161	-1.42301	1	1	1
ENSMUSG00000031133	Arhgef6	5.2458	80.7279	780.239	3.94383	3.27278	1	0	1	0		-1.02368	1.17393	3.02156	1	1	1
ENSMUSG00000002372	Ranbp3	40.2775	46.4804	37.7781	0.206646	-0.299071	0	0	0	0		0.597774	0.730197	0.541783	1	1	1
ENSMUSG00000002379	Ndufa11	19.1377	18.9589	14.1949	-0.0135406	-0.4175	0	0	0	0		0.0058394	0.00939279	-0.259876	1	1	1
ENSMUSG00000002384	Bmp8b	50.8177	21.2009	1.43085	-1.26121	-3.88918	0	1	0	1		0.782682	0.0992325	-2.13913	1	1	1
ENSMUSG00000000440	Pparg	3.40196	52.2843	146.94	3.94194	1.49077	1	0	1	0		-1.36818	0.824775	1.6542	1	1	1
ENSMUSG00000002395	Use1	21.8113	29.9239	37.5404	0.456222	0.327148	0	0	0	0		0.109861	0.37623	0.536614	1	1	1
ENSMUSG00000024922	Ovol1	0.133644	2.02153	3.55161	3.91898	0.813025	1	0	1	0		-3.94306	-1.78982	-1.39456	0	1	1
ENSMUSG00000002409	Dyrk1b	5.05642	7.07314	12.5439	0.484236	0.826561	0	0	1	0		-1.05293	-0.783119	-0.361142	1	1	1
ENSMUSG00000002413	Braf	20.7162	24.7901	42.7583	0.259001	0.786441	0	0	1	0		0.0688849	0.224946	0.643201	1	1	1
ENSMUSG00000002416	Ndufb2	97.2362	100.954	88.3958	0.0541374	-0.191653	0	0	0	0		1.29886	1.35364	1.238	1	1	1
ENSMUSG00000002428	Hltf	7.03739	5.17623	4.95145	-0.443139	-0.0640501	0	0	0	0		-0.789966	-1.03408	-1.12243	1	1	1
ENSMUSG00000002455	Prpf6	43.9714	40.9235	42.6053	-0.103636	0.0581035	0	0	0	0		0.667574	0.627853	0.640265	1	1	1
ENSMUSG00000002458	Rgs19	28.1552	23.8039	11.0084	-0.242203	-1.1126	0	0	0	1		0.312948	0.192316	-0.468082	1	1	1
ENSMUSG00000002459	Rgs20	0.301536	0.168477	0.238297	-0.839784	0.500215	0	0	0	0		-3.29578	-3.78709	-3.60716	0	0	0
ENSMUSG00000055368	Slc6a2	0.104977	1.58187	13.1623	3.91349	3.05672	1	0	1	0		-4.13511	-1.98695	-0.321731	0	1	1
ENSMUSG00000002477	Snrpd1	140.522	101.47	51.8794	-0.469742	-0.967814	0	0	0	1		1.59177	1.35774	0.801558	1	1	1
ENSMUSG00000002486	Tchp	2.81946	4.14839	4.53282	0.557136	0.127857	0	0	0	0		-1.51758	-1.21201	-1.19478	1	1	1
ENSMUSG00000002489	Tiam1	10.5927	12.6582	8.65286	0.257004	-0.548826	0	0	0	0		-0.464677	-0.315313	-0.665267	1	1	1
ENSMUSG00000002496	Tsc2	20.6012	21.4247	20.3322	0.0565486	-0.0755142	0	0	0	0		0.0644568	0.107673	0.0344032	1	1	1
ENSMUSG00000002500	Rpl3l	0	0	0.0609594	0	inf	0	0	0	0		inf	inf	-4.72369	0	0	0
ENSMUSG00000085998	AW822252	0.269354	3.99412	13.0037	3.8903	1.70297	1	0	1	0		-3.38556	-1.24247	-0.331659	0	1	1
ENSMUSG00000002524	Puf60	64.9325	70.2364	54.9061	0.11328	-0.355252	0	0	0	0		0.977655	1.06203	0.847997	1	1	1
ENSMUSG00000008575	Nfib	0.0460498	0.676056	2.98229	3.87588	2.14121	1	0	1	0		-4.7906	-2.67024	-1.53765	0	1	1
ENSMUSG00000002550	Uck1	14.4063	18.0652	19.1429	0.326516	0.0835938	0	0	0	0		-0.22007	-0.029419	-0.0149601	1	1	1
ENSMUSG00000002565	Scin	0.206684	0.43323	1.81786	1.06771	2.06903	0	0	1	0		-3.59622	-3.02794	-1.94307	0	0	1
ENSMUSG00000002578	Ikzf4	3.36887	3.05242	0.0847917	-0.142309	-5.16989	0	0	0	1		-1.37596	-1.4586	-4.45343	1	1	0
ENSMUSG00000002580	Mien1	48.8157	40.7969	41.2578	-0.258886	0.0162092	0	0	0	0		0.75071	0.625363	0.613944	1	1	1
ENSMUSG00000002588	Pon1	0	0	0.0169188	0	inf	0	0	0	0		inf	inf	-5.77345	0	0	0
ENSMUSG00000002602	Axl	0.0823288	0.127577	0.239664	0.631897	0.909648	0	0	0	0		-4.32843	-4.01061	-3.60248	0	0	0
ENSMUSG00000002603	Tgfb1	9.64912	9.66335	20.7984	0.00212545	1.10588	0	0	1	0		-0.538893	-0.532308	0.0529698	1	1	1
ENSMUSG00000002608	Ccdc97	13.952	17.3676	18.8173	0.315921	0.115662	0	0	0	0		-0.245559	-0.0610731	-0.02901	1	1	1
ENSMUSG00000002617	Zfp40	0.965666	1.22197	1.87775	0.339607	0.619805	0	0	1	0		-2.36991	-2.19444	-1.91652	1	1	1
ENSMUSG00000002625	Akap8l	20.1196	16.782	19.4089	-0.261685	0.2098	0	0	0	0		0.0456401	-0.0886427	-0.00365831	1	1	1
ENSMUSG00000002633	Shh	0	0	0	0	0	0	0	0	0		inf	inf	inf	0	0	0
ENSMUSG00000002635	Pdcd2l	18.3892	14.2612	11.9715	-0.366762	-0.252491	0	0	0	0		-0.0258972	-0.219471	-0.399393	1	1	1
ENSMUSG00000002658	Gtf2f1	35.1191	48.3635	44.7612	0.461662	-0.111668	0	0	0	0		0.488757	0.762119	0.680692	1	1	1
ENSMUSG00000002660	Clpp	46.5771	44.7958	30.4696	-0.0562545	-0.555993	0	0	0	0		0.713369	0.700524	0.365701	1	1	1
ENSMUSG00000002661	Alkbh7	16.724	14.7811	10.5041	-0.178163	-0.492806	0	0	0	0		-0.101402	-0.19069	-0.506486	1	1	1
ENSMUSG00000002664	Pspn	0.206413	0.216867	0.121742	0.0712775	-0.832985	0	0	0	0		-3.59727	-3.58415	-4.1572	0	0	0
ENSMUSG00000002668	Dennd1c	0.472986	0.242941	0.539924	-0.961194	1.15215	0	1	1	0		-2.93768	-3.49289	-2.93731	1	0	1
ENSMUSG00000002679	Med6	35.2211	36.7211	36.0459	0.060169	-0.0267728	0	0	0	0		0.491064	0.54076	0.503343	1	1	1
ENSMUSG00000002688	Prkd1	0.827472	0.659237	0.0841556	-0.327913	-2.96967	0	0	0	1		-2.49276	-2.69049	-4.4596	1	1	0
ENSMUSG00000002699	Lcp2	0	0	0	0	0	0	0	0	0		inf	inf	inf	0	0	0
ENSMUSG00000002718	Cse1l	157.458	135.149	80.991	-0.220418	-0.738715	0	0	0	1		1.68229	1.58812	1.16635	1	1	1
ENSMUSG00000002728	Naa20	61.7041	85.0839	63.5781	0.463519	-0.420356	0	0	0	0		0.937087	1.21617	0.968096	1	1	1
ENSMUSG00000002731	Prkra	14.3921	10.2562	10.1048	-0.488778	-0.0214622	0	0	0	0		-0.220854	-0.484448	-0.538226	1	1	1
ENSMUSG00000002732	Fkbp7	2.47319	1.05343	1.01369	-1.23128	-0.0554767	0	1	0	0		-1.62181	-2.31374	-2.42141	1	1	1
ENSMUSG00000002733	Plekha3	16.7274	15.7591	15.9394	-0.0860223	0.0164121	0	0	0	0		-0.10124	-0.139192	-0.164947	1	1	1
ENSMUSG00000002741	Ykt6	45.4075	53.3768	49.0119	0.233281	-0.123078	0	0	0	0		0.693138	0.841398	0.754992	1	1	1
ENSMUSG00000002748	Baz1b	27.4855	28.9507	27.6388	0.0749239	-0.0669014	0	0	0	0		0.293798	0.349654	0.285843	1	1	1
ENSMUSG00000002763	Pex6	20.5775	25.3146	30.9121	0.298903	0.288204	0	0	0	0		0.0635412	0.241775	0.37751	1	1	1
ENSMUSG00000002767	Mrpl2	84.4209	75.9819	68.5474	-0.151944	-0.148553	0	0	0	0		1.18644	1.12523	1.02973	1	1	1
ENSMUSG00000002768	Mea1	37.8608	49.6404	47.7628	0.390807	-0.055625	0	0	0	0		0.548553	0.783066	0.733849	1	1	1
ENSMUSG00000002769	Gnmt	2.22845	0.348989	0.0877593	-2.67479	-1.99156	0	1	0	0		-1.7047	-3.20174	-4.42526	1	0	0
ENSMUSG00000074489	Bglap3	0.61111	8.89451	9.49714	3.86341	0.0945788	1	0	0	0		-2.73387	-0.598947	-0.589019	1	1	1
ENSMUSG00000002778	Kdelr1	60.0475	74.2515	102.484	0.306317	0.464911	0	0	0	0		0.915439	1.10671	1.35911	1	1	1
ENSMUSG00000002781	Tmem143	6.6029	6.31497	4.99036	-0.0643241	-0.339632	0	0	0	0		-0.84066	-0.874254	-1.11602	1	1	1
ENSMUSG00000002791	Pdxk-ps	0.0628259	0	0.0458127	#VALUE!	inf	0	0	0	0		-4.54349	inf	-4.95763	0	0	0
ENSMUSG00000002797	Ggct	10.4936	2.87651	2.66467	-1.86712	-0.110365	0	1	0	0		-0.472154	-1.50631	-1.62987	1	1	1
ENSMUSG00000056492	Adgrf5	0.379506	5.49482	105.204	3.85588	4.25897	1	0	1	0		-3.11283	-0.986075	1.38056	0	1	1
ENSMUSG00000002803	Btbd6	8.12759	8.82501	9.29777	0.11877	0.0752875	0	0	0	0		-0.675397	-0.605252	-0.606395	1	1	1
ENSMUSG00000002804	Nudt14	15.8455	12.6374	12.7806	-0.326377	0.016262	0	0	0	0		-0.144325	-0.316635	-0.345832	1	1	1
ENSMUSG00000002808	Epdr1	0.109425	0.0745544	0.0441745	-0.553574	-0.75508	0	0	0	0		-4.1021	-4.4424	-4.98745	0	0	0
ENSMUSG00000002812	Flii	76.567	93.9176	70.7566	0.294673	-0.408532	0	0	0	0		1.10876	1.29557	1.05571	1	1	1
ENSMUSG00000002814	Top3a	8.94861	11.7928	9.54023	0.398171	-0.30581	0	0	0	0		-0.598846	-0.372234	-0.585312	1	1	1
ENSMUSG00000002820	Atg4d	18.9483	26.3164	29.5378	0.473896	0.1666	0	0	0	0		-0.00207234	0.272971	0.340265	1	1	1
ENSMUSG00000002825	Qtrt1	18.9458	19.8847	16.5261	0.0697802	-0.266907	0	0	0	0		-0.0021773	0.0477152	-0.135343	1	1	1
ENSMUSG00000002831	Plin4	0.0365726	0.0430453	0.248891	0.235095	2.53159	0	0	0	0		-4.97389	-4.8839	-3.57154	0	0	0
ENSMUSG00000002833	Hdgfrp2	33.527	32.8292	36.8201	-0.0303449	0.165516	0	0	0	0		0.451852	0.450709	0.520747	1	1	1
ENSMUSG00000002835	Chaf1a	24.9702	25.5965	9.29224	0.035738	-1.46185	0	0	0	1		0.217452	0.250676	-0.606882	1	1	1
ENSMUSG00000002844	Adprh	50.5693	50.675	51.5328	0.00301152	0.0242154	0	0	0	0		0.778785	0.799646	0.796068	1	1	1
ENSMUSG00000002845	Tmem39a	45.0255	40.9691	58.5118	-0.136207	0.514191	0	0	0	0		0.686418	0.628749	0.900087	1	1	1
ENSMUSG00000002846	Timmdc1	26.0999	17.2109	14.6803	-0.600723	-0.229442	0	1	0	0		0.252651	-0.0683582	-0.232339	1	1	1
ENSMUSG00000002847	Pla1a	0.478778	0.343483	0.135344	-0.479119	-1.34361	0	0	0	0		-2.92799	-3.21452	-4.07046	1	0	0
ENSMUSG00000002870	Mcm2	89.429	54.15	20.1603	-0.723781	-1.42544	0	1	0	1		1.23228	0.852958	0.0274496	1	1	1
ENSMUSG00000002871	Tpra1	13.8477	17.83	38.7305	0.364661	1.11916	0	0	1	0		-0.251528	-0.0399527	0.562174	1	1	1
ENSMUSG00000002881	Nab1	15.4132	20.1901	18.8468	0.389481	-0.0993341	0	0	0	0		-0.166329	0.0599664	-0.0277271	1	1	1
ENSMUSG00000002885	Adgre5	18.7587	2.97287	11.5795	-2.65763	1.96164	0	1	1	0		-0.010072	-1.47982	-0.42666	1	1	1
ENSMUSG00000002897	Il17ra	6.18391	7.81004	15.4924	0.336811	0.988158	0	0	1	0		-0.89281	-0.703459	-0.188243	1	1	1
ENSMUSG00000002900	Lamb1	42.6291	55.699	31.3681	0.385815	-0.828355	0	0	0	1		0.642912	0.875628	0.389503	1	1	1
ENSMUSG00000002908	Kcnn1	1.90087	2.5751	1.06006	0.437969	-1.28048	0	0	0	1		-1.83118	-1.59528	-2.38478	1	1	1
ENSMUSG00000002910	Arrdc2	1.79163	2.01311	5.46075	0.168153	1.43967	0	0	1	0		-1.87826	-1.79318	-1.04225	1	1	1
ENSMUSG00000002930	Ppp1r17	0	0	0	0	0	0	0	0	0		inf	inf	inf	0	0	0
ENSMUSG00000002944	Cd36	0	0	0	0	0	0	0	0	0		inf	inf	inf	0	0	0
ENSMUSG00000002948	Map2k7	17.2095	19.2364	25.3524	0.160626	0.398288	0	0	0	0		-0.0786384	0.0210725	0.215126	1	1	1
ENSMUSG00000002949	Timm44	43.5689	45.8904	37.1749	0.0748947	-0.303863	0	0	0	0		0.660259	0.719929	0.528601	1	1	1
ENSMUSG00000002957	Ap2a2	53.7156	76.1234	50.9162	0.502998	-0.580216	0	0	0	0		0.826798	1.12673	0.78621	1	1	1
ENSMUSG00000002963	Pnkp	15.4171	13.8985	11.8875	-0.149597	-0.225482	0	0	0	0		-0.166127	-0.240178	-0.40516	1	1	1
ENSMUSG00000002968	Med25	37.745	30.3165	39.6744	-0.316182	0.388105	0	0	0	0		0.546116	0.386707	0.581894	1	1	1
ENSMUSG00000002980	Bcam	34.2684	23.86	1.2285	-0.522285	-4.27962	0	0	0	1		0.469251	0.194208	-2.264	1	1	1
ENSMUSG00000002981	Clptm1	64.5378	66.8845	103.004	0.0515274	0.62296	0	0	1	0		0.972805	1.02273	1.36325	1	1	1
ENSMUSG00000002983	Relb	7.88775	9.74353	5.61804	0.30483	-0.794378	0	0	0	1		-0.699224	-0.525666	-1.01899	1	1	1
ENSMUSG00000002984	Tomm40	93.1	77.3304	39.8977	-0.267746	-0.954728	0	0	0	1		1.26428	1.13937	0.58649	1	1	1
ENSMUSG00000002985	Apoe	60.6222	4.31102	1.73903	-3.81374	-1.30975	0	1	0	1		0.923016	-1.1811	-1.97938	1	1	1
ENSMUSG00000002992	Apoc2	0.051184	0	0	#VALUE!	0	0	0	0	0		-4.70651	inf	inf	0	0	0
ENSMUSG00000002996	Hbp1	40.4135	36.2381	81.6287	-0.157333	1.17157	0	0	1	0		0.600456	0.530118	1.17277	1	1	1
ENSMUSG00000002997	Prkar2b	0.129176	0.324531	1.45201	1.32902	2.16163	0	0	1	0		-3.97011	-3.26014	-2.1271	0	0	1
ENSMUSG00000003031	Cdkn1b	26.3541	27.4979	35.4239	0.0612914	0.365405	0	0	0	0		0.260361	0.308271	0.489087	1	1	1
ENSMUSG00000041592	Sdk2	0.303067	4.30444	4.66177	3.82812	0.115052	1	0	0	0		-3.29175	-1.18233	-1.1718	0	1	1
ENSMUSG00000003033	Ap1m1	31.0743	30.8148	31.4183	-0.0120967	0.0279794	0	0	0	0		0.39142	0.399811	0.390812	1	1	1
ENSMUSG00000030551	Nr2f2	0.301711	4.24912	15.5245	3.81592	1.86931	1	0	1	0		-3.29532	-1.19272	-0.186547	0	1	1
ENSMUSG00000003038	Hmgn2	131.148	128.599	91.499	-0.0283137	-0.491052	0	0	0	0		1.53685	1.54819	1.26625	1	1	1
ENSMUSG00000003039	Fam32a	13.8839	20.1304	22.698	0.535966	0.173187	0	0	0	0		-0.249451	0.0575861	0.12455	1	1	1
ENSMUSG00000048148	Nwd1	0.0955647	1.32062	0.95505	3.78859	-0.467563	1	0	0	0		-4.20984	-2.13204	-2.47021	0	1	1
ENSMUSG00000003053	Cyp2c29	0	0	0	0	0	0	0	0	0		inf	inf	inf	0	0	0
ENSMUSG00000003062	Stard3nl	16.6552	16.3162	19.7916	-0.029663	0.27858	0	0	0	0		-0.104681	-0.111268	0.0123331	1	1	1
ENSMUSG00000003068	Stk11	41.785	55.3286	61.2155	0.405041	0.145872	0	0	0	0		0.627003	0.870265	0.937082	1	1	1
ENSMUSG00000003070	Efna2	7.55319	8.87862	8.15778	0.23325	-0.12216	0	0	0	0		-0.733701	-0.600384	-0.71352	1	1	1
ENSMUSG00000003072	Atp5d	249.769	258.168	238.907	0.0477135	-0.111859	0	0	0	0		2.0493	2.10836	2.05227	1	1	1
ENSMUSG00000003099	Ppp5c	49.5854	32.8275	9.86389	-0.595011	-1.73467	0	1	0	1		0.763155	0.450668	-0.557988	1	1	1
ENSMUSG00000003119	Cdk12	26.3686	28.3588	27.7805	0.104975	-0.0297199	0	0	0	0		0.260798	0.33305	0.290031	1	1	1
ENSMUSG00000003123	Lipe	1.52927	2.12604	2.50009	0.47533	0.233812	0	0	0	0		-2.00421	-1.74931	-1.68209	1	1	1
ENSMUSG00000080356	Mir1247	0.72753	9.93166	11.7529	3.77096	0.242908	1	0	0	0		-2.59515	-0.510294	-0.414486	1	1	1
ENSMUSG00000003134	Tbc1d8	4.36291	5.46697	3.49677	0.32545	-0.644721	0	0	0	1		-1.17028	-0.990159	-1.40731	1	1	1
ENSMUSG00000003135	Cnot11	27.3939	27.2578	20.3594	-0.00718376	-0.420976	0	0	0	0		0.291143	0.301222	0.0354981	1	1	1
ENSMUSG00000003153	Slc2a3	234.335	89.5277	2.75834	-1.38816	-5.02046	0	1	0	1		1.99856	1.25709	-1.60158	1	1	1
ENSMUSG00000113581	AL591207.3	0.72753	9.93166	11.7529	3.77096	0.242908	1	0	0	0		-2.59515	-0.510294	-0.414486	1	1	1
ENSMUSG00000020641	Rsad2	0.433345	5.91559	64.1029	3.77093	3.4378	1	0	1	0		-3.0073	-0.926767	0.974829	0	1	1
ENSMUSG00000003166	Dgcr2	28.8544	24.2117	31.1858	-0.253089	0.365187	0	0	0	0		0.332461	0.20597	0.384729	1	1	1
ENSMUSG00000022122	Ednrb	0.0736383	0.992592	31.9363	3.75267	5.00785	1	0	1	0		-4.41717	-2.36155	0.404205	0	1	1
ENSMUSG00000059713	Rcan3	5.76983	77.707	16.2015	3.75144	-2.26192	1	0	0	1		-0.947942	1.14328	-0.15159	1	1	1
ENSMUSG00000003198	Zfp959	3.07177	2.46675	2.21955	-0.316459	-0.152342	0	0	0	0		-1.4494	-1.62983	-1.77956	1	1	1
ENSMUSG00000003199	Mpnd	20.432	12.9492	13.9241	-0.65797	0.104719	0	1	0	0		0.0578966	-0.297044	-0.275651	1	1	1
ENSMUSG00000003200	Sh3gl1	41.2264	48.2363	43.0315	0.226548	-0.164725	0	0	0	0		0.616297	0.760002	0.648417	1	1	1
ENSMUSG00000003206	Ebi3	0.0551026	0.030957	0.0531267	-0.831856	0.779172	0	0	0	0		-4.64783	-5.14887	-4.83632	0	0	0
ENSMUSG00000003208	Ccdc94	6.57995	7.64358	6.10992	0.216171	-0.323096	0	0	0	0		-0.84343	-0.720776	-0.950254	1	1	1
ENSMUSG00000003226	Ranbp2	43.8456	46.4839	47.9025	0.0842981	0.0433684	0	0	0	0		0.665295	0.730257	0.736241	1	1	1
ENSMUSG00000003227	Edar	0.0196556	0.0193405	0.0107449	-0.0233122	-0.84798	0	0	0	0		-5.46783	-5.52697	-6.14526	0	0	0
ENSMUSG00000003228	Grk5	0.822019	0.785598	1.12086	-0.0653806	0.512741	0	0	0	0		-2.49802	-2.54954	-2.3391	1	1	1
ENSMUSG00000060962	Dmkn	1.65033	21.8831	21.7455	3.729	-0.00910176	1	0	0	0		-1.94361	0.124689	0.0894397	1	1	1
ENSMUSG00000003234	Abcf3	18.2137	17.6641	19.5476	-0.0442053	0.146169	0	0	0	0		-0.0335253	-0.0474666	0.00217351	1	1	1
ENSMUSG00000003235	Eif2b5	46.706	30.8833	23.0584	-0.59678	-0.421538	0	1	0	0		0.715567	0.401596	0.137451	1	1	1
ENSMUSG00000003269	Cyth2	34.2616	42.4514	46.3085	0.309221	0.125464	0	0	0	0		0.469093	0.657317	0.708525	1	1	1
ENSMUSG00000003271	Sult2b1	1.08961	0.795405	0.26665	-0.454053	-1.57674	0	0	0	1		-2.27385	-2.53957	-3.51509	1	1	0
ENSMUSG00000003273	Car11	0.724352	0.812227	1.63052	0.165192	1.00537	0	0	1	0		-2.59864	-2.52274	-2.03214	1	1	1
ENSMUSG00000003279	Dlgap1	0.267239	0.0440936	0.030903	-2.59949	-0.512823	0	0	0	0		-3.39183	-4.86456	-5.28007	0	0	0
ENSMUSG00000003282	Plag1	0.678949	0.80733	1.31372	0.249854	0.702425	0	0	1	0		-2.65013	-2.52761	-2.20907	1	1	1
ENSMUSG00000003283	Hck	0.233068	0.210683	0	-0.145679	#VALUE!	0	0	0	0		-3.50066	-3.6074	inf	0	0	0
ENSMUSG00000003299	Mrpl4	61.2009	63.8229	62.5664	0.060521	-0.0286877	0	0	0	0		0.930574	0.985064	0.954959	1	1	1
ENSMUSG00000004508	Gab2	1.33727	17.7087	31.0481	3.7271	0.810049	1	0	1	0		-2.11093	-0.0454397	0.381105	1	1	1
ENSMUSG00000003309	Ap1m2	9.0574	12.9641	5.52136	0.517357	-1.23143	0	0	0	1		-0.589234	-0.296119	-1.03321	1	1	1
ENSMUSG00000003316	Glg1	36.7409	29.1807	57.3652	-0.332373	0.975161	0	0	1	0		0.524669	0.356014	0.883879	1	1	1
ENSMUSG00000032015	Pou2f3	0.300545	3.96288	8.37097	3.72089	1.07885	1	0	1	0		-3.2984	-1.24878	-0.692392	0	1	1
ENSMUSG00000003344	Btbd2	10.1548	9.32535	16.7663	-0.122928	0.846332	0	0	1	0		-0.49826	-0.560926	-0.123525	1	1	1
ENSMUSG00000003345	Csnk1g2	60.0338	52.3116	64.8673	-0.198645	0.310361	0	0	0	0		0.915258	0.825195	0.984537	1	1	1
ENSMUSG00000003346	Abhd17a	47.4173	34.9769	37.1114	-0.43901	0.0854595	0	0	0	0		0.72759	0.501645	0.527201	1	1	1
ENSMUSG00000105199	Gm43581	0.0407901	0.527073	0.656594	3.69171	0.316999	1	0	0	0		-4.88707	-2.87034	-2.77708	0	1	1
ENSMUSG00000003352	Cacnb3	13.2626	13.6265	8.94931	0.039055	-0.606567	0	0	0	1		-0.285869	-0.256064	-0.637679	1	1	1
ENSMUSG00000003354	Ccdc65	0.0845022	0.0653674	0.0737294	-0.370418	0.173669	0	0	0	0		-4.3077	-4.5481	-4.56792	0	0	0
ENSMUSG00000003355	Fkbp11	13.6753	6.88856	3.2351	-0.9893	-1.09039	0	1	0	1		-0.261493	-0.804373	-1.47101	1	1	1
ENSMUSG00000003360	Ddx23	27.722	22.2759	17.8631	-0.315553	-0.318499	0	0	0	0		0.300613	0.138989	-0.0716295	1	1	1
ENSMUSG00000003363	Pld3	23.3332	27.6103	40.0697	0.242818	0.537307	0	0	0	0		0.163515	0.31155	0.590014	1	1	1
ENSMUSG00000003378	Grik5	3.86519	2.29996	2.17331	-0.748929	-0.0817187	0	1	0	0		-1.26663	-1.68611	-1.79681	1	1	1
ENSMUSG00000003379	Cd79a	0.284406	0.0824783	0.0803275	-1.78586	-0.0381203	0	0	0	0		-3.3423	-4.36121	-4.49773	0	0	0
ENSMUSG00000003380	Rabac1	56.3015	46.6163	67.5222	-0.272339	0.534528	0	0	0	0		0.864199	0.732544	1.01739	1	1	1
ENSMUSG00000097340	Gm26617	0.301197	3.8371	6.6871	3.67124	0.801365	1	0	1	0		-3.29667	-1.27471	-0.876327	0	1	1
ENSMUSG00000003402	Prkcsh	60	61.9518	85.7169	0.0461837	0.468433	0	0	0	0		0.91481	0.961147	1.21279	1	1	1
ENSMUSG00000056413	Adap1	1.55581	19.7586	16.6276	3.66674	-0.248896	1	0	0	0		-1.99052	0.0426016	-0.130329	1	1	1
ENSMUSG00000003411	Rab3b	0.295726	0.303323	0.25117	0.0365951	-0.272193	0	0	0	0		-3.31125	-3.31446	-3.56407	0	0	0
ENSMUSG00000003418	St8sia6	0.0136393	0.00251738	0.0329616	-2.43777	3.71079	0	0	0	0		-5.7585	-7.16588	-5.22725	0	0	0
ENSMUSG00000003420	Fcgrt	0.0250034	0.034062	0.0395466	0.446037	0.215392	0	0	0	0		-5.2764	-5.07204	-5.07809	0	0	0
ENSMUSG00000003421	Nosip	23.9947	28.2329	21.0873	0.234657	-0.420998	0	0	0	0		0.185753	0.329473	0.0642676	1	1	1
ENSMUSG00000003423	Pih1d1	21.4365	22.0171	12.9428	0.0385559	-0.766467	0	0	0	1		0.0960733	0.129596	-0.335504	1	1	1
ENSMUSG00000003429	Rps11	644.027	545.007	392.448	-0.240846	-0.473773	0	0	0	0		2.80277	2.70894	2.45876	1	1	1
ENSMUSG00000003435	Supt5	65.655	78.8745	107.884	0.264654	0.451855	0	0	0	0		0.986457	1.15526	1.40116	1	1	1
ENSMUSG00000003436	Dll3	0.588165	0.37868	0.801201	-0.635244	1.08119	0	0	1	0		-2.76431	-3.13611	-2.61407	1	0	1
ENSMUSG00000003437	Paf1	30.3561	30.5793	43.1064	0.0105707	0.495345	0	0	0	0		0.372819	0.393644	0.649841	1	1	1
ENSMUSG00000003438	Timm50	51.2912	50.2782	32.5494	-0.0287783	-0.627302	0	0	0	1		0.79006	0.793327	0.419778	1	1	1
ENSMUSG00000003444	Med29	18.1209	15.7414	29.5204	-0.203094	0.907152	0	0	1	0		-0.0375886	-0.140095	0.339782	1	1	1
ENSMUSG00000003452	Bicd1	0.0488705	0.0283278	0.0850696	-0.786746	1.58643	0	0	0	0		-4.7433	-5.22021	-4.45075	0	0	0
ENSMUSG00000003458	Ncstn	35.9389	46.8894	56.856	0.383718	0.278052	0	0	0	0		0.507112	0.737239	0.876577	1	1	1
ENSMUSG00000003464	Pex19	52.4624	57.3628	52.1594	0.12883	-0.137187	0	0	0	0		0.80802	0.899286	0.805966	1	1	1
ENSMUSG00000003469	Phyhip	1.05956	1.44092	1.03805	0.443526	-0.473118	0	0	0	0		-2.29609	-2.06197	-2.40196	1	1	1
ENSMUSG00000003476	Crhr2	0.0835803	0	0.00902693	#VALUE!	inf	0	0	0	0		-4.31643	inf	-6.28794	0	0	0
ENSMUSG00000003477	Inmt	0	0	0	0	0	0	0	0	0		inf	inf	inf	0	0	0
ENSMUSG00000003484	Cyp4f18	0.0378129	0.228575	7.42754	2.59572	5.02214	0	0	1	0		-4.94736	-3.54188	-0.790322	0	0	1
ENSMUSG00000003500	Impdh1	36.069	19.99	13.6473	-0.851478	-0.550668	0	1	0	0		0.509987	0.0519604	-0.292096	1	1	1
ENSMUSG00000003505	Psg18	0.0899449	0.226966	5.53822	1.33536	4.60888	0	0	0	0		-4.25805	-3.54756	-1.03071	0	0	1
ENSMUSG00000003518	Dusp3	37.9753	46.4078	40.8303	0.289308	-0.184728	0	0	0	0		0.550955	0.72894	0.605414	1	1	1
ENSMUSG00000003526	Prodh	11.595	6.61331	3.32744	-0.810063	-0.990961	0	1	0	1		-0.392759	-0.83715	-1.44796	1	1	1
ENSMUSG00000003527	Dgcr14	10.8539	8.13465	8.30601	-0.416062	0.0300756	0	0	0	0		-0.4453	-0.670726	-0.698772	1	1	1
ENSMUSG00000003528	Slc25a1	24.7602	20.8818	28.3962	-0.245779	0.443452	0	0	0	0		0.210734	0.0870425	0.307984	1	1	1
ENSMUSG00000003531	Dgcr6	20.2347	14.8889	11.0678	-0.442588	-0.427868	0	0	0	0		0.0501779	-0.184849	-0.463675	1	1	1
ENSMUSG00000003534	Ddr1	37.5245	36.1524	56.0258	-0.0537413	0.631999	0	0	1	0		0.541456	0.528215	0.86453	1	1	1
ENSMUSG00000003541	Ier3	26.9226	13.9684	103.699	-0.946647	2.89216	0	1	1	0		0.277338	-0.236146	1.36876	1	1	1
ENSMUSG00000003545	Fosb	4.2514	4.83336	4.68527	0.185086	-0.0448915	0	0	0	0		-1.19087	-1.08917	-1.16769	1	1	1
ENSMUSG00000070509	Rgma	0.599664	7.60477	6.75191	3.66468	-0.17161	1	0	0	0		-2.74891	-0.724867	-0.868428	1	1	1
ENSMUSG00000003549	Ercc1	19.6115	13.7805	19.6199	-0.509075	0.509691	0	0	0	0		0.0252933	-0.247031	0.00519706	1	1	1
ENSMUSG00000072941	Sod3	0.0667647	0.84627	1.20691	3.66396	0.512128	1	0	0	0		-4.49512	-2.48974	-2.27852	0	1	1
ENSMUSG00000046971	Pla2g4f	0.179565	2.25728	29.2678	3.652	3.69666	1	0	1	0		-3.70811	-1.70116	0.332744	0	1	1
ENSMUSG00000003573	Homer3	7.09944	9.59903	7.36112	0.435183	-0.382964	0	0	0	0		-0.782983	-0.537676	-0.797679	1	1	1
ENSMUSG00000003575	Crtc1	2.59367	3.85938	4.85213	0.573378	0.330246	0	0	0	0		-1.58397	-1.27005	-1.13903	1	1	1
ENSMUSG00000007097	Atp1a2	0.405751	4.85109	1.16973	3.57964	-2.05213	1	0	0	1		-3.05964	-1.08623	-2.30415	0	1	1
ENSMUSG00000003585	Sec14l2	2.63779	3.17158	3.25035	0.265874	0.0353919	0	0	0	0		-1.57056	-1.42782	-1.46716	1	1	1
ENSMUSG00000003604	Aven	16.6301	13.6297	7.70136	-0.28705	-0.823564	0	0	0	1		-0.105881	-0.255876	-0.760673	1	1	1
ENSMUSG00000003617	Cp	0	0	0.106912	0	inf	0	0	0	0		inf	inf	-4.26359	0	0	0
ENSMUSG00000003623	Crot	13.3917	11.015	22.2316	-0.281869	1.01314	0	0	1	0		-0.278163	-0.427077	0.107546	1	1	1
ENSMUSG00000003644	Rps6ka1	74.0542	79.1591	60.0471	0.0961738	-0.398661	0	0	0	0		1.08222	1.15816	0.9213	1	1	1
ENSMUSG00000003657	Calb2	0.0116045	0	0	#VALUE!	0	0	0	0	0		-5.88702	inf	inf	0	0	0
ENSMUSG00000003660	Snrnp200	69.6814	61.6766	45.4619	-0.176052	-0.440063	0	0	0	0		1.0338	0.957568	0.693414	1	1	1
ENSMUSG00000003662	Ciao1	40.1724	38.9665	38.5892	-0.0439693	-0.0140367	0	0	0	0		0.595696	0.588466	0.55918	1	1	1
ENSMUSG00000003665	Has1	0.16482	0.0680427	0.326001	-1.27637	2.26036	0	0	0	0		-3.77627	-4.51586	-3.35051	0	0	0
ENSMUSG00000003680	Taf6l	42.864	40.8929	59.8737	-0.0679146	0.550071	0	0	0	0		0.647284	0.627252	0.918931	1	1	1
ENSMUSG00000003721	Insig2	17.117	14.6405	26.3982	-0.225467	0.850472	0	0	1	0		-0.0829255	-0.198372	0.248232	1	1	1
ENSMUSG00000003731	Kpna6	34.2571	46.7974	44.7449	0.450024	-0.0647043	0	0	0	0		0.468988	0.73566	0.680394	1	1	1
ENSMUSG00000003746	Man1a	7.56697	6.46044	40.9492	-0.228082	2.66413	0	0	1	0		-0.732251	-0.855948	0.607795	1	1	1
ENSMUSG00000003752	Itpkc	5.54076	5.77762	5.62691	0.0603927	-0.0381338	0	0	0	0		-0.980168	-0.945736	-1.0177	1	1	1
ENSMUSG00000003762	Coq8b	27.3995	25.7961	22.2551	-0.0869967	-0.213014	0	0	0	0		0.291305	0.25692	0.108411	1	1	1
ENSMUSG00000003778	Brd8	42.6611	37.0434	31.7747	-0.203705	-0.22134	0	0	0	0		0.643509	0.547785	0.40005	1	1	1
ENSMUSG00000003779	Kif20a	68.1567	48.2342	9.64727	-0.4988	-2.32186	0	0	0	1		1.0162	0.759967	-0.576174	1	1	1
ENSMUSG00000003808	Farsa	48.8957	48.5525	43.7292	-0.0101619	-0.150946	0	0	0	0		0.752013	0.765254	0.661589	1	1	1
ENSMUSG00000003809	Gcdh	14.3833	8.41342	9.96276	-0.773631	0.243853	0	1	0	0		-0.221341	-0.643642	-0.54982	1	1	1
ENSMUSG00000003810	Mast2	40.5935	44.2449	32.3821	0.124264	-0.450316	0	0	0	0		0.603991	0.690578	0.415558	1	1	1
ENSMUSG00000003812	Dnase2a	8.03792	11.0359	27.9273	0.457315	1.33947	0	0	1	0		-0.684222	-0.425554	0.294348	1	1	1
ENSMUSG00000003813	Rad23a	53.991	52.064	37.1035	-0.0524344	-0.488732	0	0	0	0		0.830866	0.821381	0.527026	1	1	1
ENSMUSG00000003814	Calr	222.56	250.361	419.761	0.169814	0.74556	0	0	1	0		1.95755	2.08368	2.51386	1	1	1
ENSMUSG00000003824	Syce2	25.2652	17.5656	17.1106	-0.524402	-0.0378633	0	0	0	0		0.226795	-0.0519613	-0.106878	1	1	1
ENSMUSG00000003847	Nfat5	12.6245	12.1898	37.586	-0.0505579	1.62452	0	0	1	0		-0.325092	-0.34562	0.537608	1	1	1
ENSMUSG00000003848	Nob1	40.1037	41.9967	30.0191	0.0665421	-0.484395	0	0	0	0		0.594334	0.648661	0.353502	1	1	1
ENSMUSG00000003849	Nqo1	4.87467	4.47454	33.8194	-0.123565	2.91804	0	0	1	0		-1.08205	-1.15117	0.451126	1	1	1
ENSMUSG00000003863	Ppfia3	1.14645	0.563426	0.179348	-1.02488	-1.65147	0	1	0	1		-2.2334	-2.81673	-3.83991	1	1	0
ENSMUSG00000020388	Pdlim4	3.89307	46.4565	40.5984	3.5769	-0.194459	1	0	0	0		-1.26092	0.729784	0.600749	1	1	1
ENSMUSG00000003868	Ruvbl2	88.3421	54.1041	31.1304	-0.707364	-0.797415	0	1	0	1		1.22255	0.852276	0.383273	1	1	1
ENSMUSG00000003872	Lin7b	0.308945	0.772541	0.282713	1.32226	-1.45027	0	0	0	0		-3.27647	-2.56301	-3.46718	0	1	0
ENSMUSG00000003873	Bax	103.745	97.7506	83.1688	-0.0858654	-0.233064	0	0	0	0		1.3504	1.32772	1.18808	1	1	1
ENSMUSG00000003882	Il7r	0	0	0	0	0	0	0	0	0		inf	inf	inf	0	0	0
ENSMUSG00000003923	Tfam	47.0552	43.6968	33.2192	-0.106826	-0.395513	0	0	0	0		0.721492	0.680558	0.43646	1	1	1
ENSMUSG00000003929	Zfp81	3.15588	2.72871	1.47912	-0.209823	-0.883476	0	0	0	1		-1.42791	-1.54871	-2.11195	1	1	1
ENSMUSG00000003934	Efnb3	1.19113	0.14886	0.0629347	-3.00031	-1.24203	0	1	0	0		-2.20299	-3.88659	-4.69757	1	0	0
ENSMUSG00000020826	Nos2	1.12661	13.4422	338.9	3.57671	4.65601	1	0	1	0		-2.24729	-0.26701	2.33861	1	1	1
ENSMUSG00000003949	Hlf	0.0637844	0.125266	0.483936	0.973722	1.94982	0	0	0	0		-4.53144	-4.0253	-3.02696	0	0	0
ENSMUSG00000003955	Fam162a	43.129	40.4811	45.9445	-0.0914102	0.182644	0	0	0	0		0.652186	0.619117	0.702062	1	1	1
ENSMUSG00000003970	Rpl8	856.911	651.776	413.217	-0.394769	-0.657476	0	0	0	1		3.02995	2.85274	2.50099	1	1	1
ENSMUSG00000003974	Grm3	0.00566005	0	0.0130485	#VALUE!	inf	0	0	0	0		-6.45813	inf	-5.98618	0	0	0
ENSMUSG00000003992	Ssbp2	5.94835	1.74494	0.881652	-1.76931	-0.984899	0	1	0	1		-0.923703	-1.90809	-2.5357	1	1	1
ENSMUSG00000004018	Fancl	13.0209	12.2663	5.98983	-0.0861308	-1.03411	0	0	0	1		-0.300499	-0.340592	-0.966512	1	1	1
ENSMUSG00000004031	Brinp2	0.0627086	0.0497767	0.0762629	-0.333192	0.615511	0	0	0	0		-4.54497	-4.76711	-4.54025	0	0	0
ENSMUSG00000004032	Gstm5	26.5775	18.0116	12.524	-0.561279	-0.524233	0	0	0	0		0.267075	-0.0318074	-0.362443	1	1	1
ENSMUSG00000004035	Gstm7	3.39756	0.638583	0.356019	-2.41156	-0.842917	0	1	0	0		-1.36921	-2.71608	-3.27837	1	1	0
ENSMUSG00000004038	Gstm3	0.031952	0	0	#VALUE!	0	0	0	0	0		-5.08133	inf	inf	0	0	0
ENSMUSG00000004040	Stat3	31.0992	30.5376	41.366	-0.0262895	0.437858	0	0	0	0		0.392057	0.392547	0.616089	1	1	1
ENSMUSG00000004043	Stat5a	6.89662	5.99118	8.52571	-0.203051	0.508981	0	0	0	0		-0.806039	-0.916561	-0.677391	1	1	1
ENSMUSG00000004044	Ptrf	52.6332	11.0131	10.2518	-2.25676	-0.103343	0	1	0	0		0.810605	-0.427216	-0.526398	1	1	1
ENSMUSG00000019779	Frk	0.0684691	0.812255	1.83746	3.56841	1.17771	1	0	1	0		-4.47507	-2.52272	-1.93429	0	1	1
ENSMUSG00000004056	Akt2	27.9027	40.4201	38.7766	0.534669	-0.0598858	0	0	0	0		0.305782	0.617905	0.563148	1	1	1
ENSMUSG00000004069	Dnaja3	64.5336	53.6113	43.6321	-0.267513	-0.297148	0	0	0	0		0.972753	0.844921	0.659769	1	1	1
ENSMUSG00000004070	Hmox2	34.9826	47.6302	57.1202	0.445242	0.262122	0	0	0	0		0.485659	0.749839	0.880374	1	1	1
ENSMUSG00000004071	Cdip1	14.037	18.9612	21.6975	0.433813	0.194479	0	0	0	0		-0.240727	0.00949029	0.0876299	1	1	1
ENSMUSG00000004085	Map3k20	18.9071	13.0313	2.46636	-0.53695	-2.40153	0	0	0	1		-0.00380384	-0.291963	-1.69321	1	1	1
ENSMUSG00000004096	Cwc15	76.2815	66.2288	58.3498	-0.203875	-0.18273	0	0	0	0		1.10579	1.01481	0.897817	1	1	1
ENSMUSG00000004098	Col5a3	0.659275	0.602933	2.08781	-0.128883	1.79192	0	0	1	0		-2.67352	-2.76225	-1.82968	1	1	1
ENSMUSG00000045382	Cxcr4	0.294111	3.48329	10.8816	3.56602	1.64337	1	0	1	0		-3.31561	-1.35246	-0.47757	0	1	1
ENSMUSG00000004100	Ppan	46.0233	57.9096	27.9942	0.331439	-1.04868	0	0	0	1		0.703854	0.906912	0.296307	1	1	1
ENSMUSG00000036356	Csgalnact1	0.100053	1.18371	2.65625	3.56448	1.16607	1	0	1	0		-4.17333	-2.22001	-1.63247	0	1	1
ENSMUSG00000004110	Cacna1e	0.0341165	0.0592307	0.0773807	0.795875	0.385629	0	0	0	0		-5.02919	-4.62734	-4.52834	0	0	0
ENSMUSG00000004113	Cacna1b	0.384954	0.379459	0.11685	-0.0207407	-1.69929	0	0	0	0		-3.1015	-3.13446	-4.19079	0	0	0
ENSMUSG00000004127	Trmt10a	12.6617	7.10898	4.58793	-0.832756	-0.631801	0	1	0	1		-0.322752	-0.779056	-1.18488	1	1	1
ENSMUSG00000004151	Etv1	0.559143	0.0587835	0.0105268	-3.24973	-2.48135	0	0	0	0		-2.80456	-4.63343	-6.16206	1	0	0
ENSMUSG00000004187	Kifc2	1.66091	0.705148	1.23501	-1.23598	0.808528	0	1	1	0		-1.93852	-2.63638	-2.25967	1	1	1
ENSMUSG00000032091	Tmprss4	0.201973	2.3871	0.879162	3.56302	-1.44106	1	0	0	1		-3.61457	-1.65622	-2.53802	0	1	1
ENSMUSG00000020638	Cmpk2	0.630805	7.45054	8.96219	3.56208	0.266506	1	0	0	0		-2.70863	-0.741336	-0.636501	1	1	1
ENSMUSG00000033721	Vav3	2.19216	25.8722	2.27425	3.56097	-3.50794	1	0	0	1		-1.71776	0.259287	-1.75963	1	1	1
ENSMUSG00000004233	Wars2	4.83856	4.72964	4.8851	-0.0328478	0.0466579	0	0	0	0		-1.08797	-1.10661	-1.13348	1	1	1
ENSMUSG00000004263	Atn1	99.9729	50.1956	57.7939	-0.993975	0.203356	0	1	0	0		1.32094	0.792006	0.889977	1	1	1
ENSMUSG00000004264	Phb2	226.803	226.997	147.947	0.00123175	-0.617593	0	0	0	1		1.97257	2.00493	1.6598	1	1	1
ENSMUSG00000004266	Ptpn6	6.62921	6.90247	14.4577	0.0582743	1.06666	0	0	1	0		-0.837497	-0.802752	-0.244853	1	1	1
ENSMUSG00000004267	Eno2	2.90409	1.23793	0.348746	-1.23016	-1.82768	0	1	0	1		-1.49405	-2.18401	-3.29527	1	1	0
ENSMUSG00000004268	Emg1	93.5716	71.0304	41.6566	-0.397634	-0.769889	0	0	0	1		1.2683	1.07107	0.621822	1	1	1
ENSMUSG00000004270	Lpcat3	37.7647	32.6893	34.633	-0.208221	0.0833284	0	0	0	0		0.546531	0.447277	0.470595	1	1	1
ENSMUSG00000004285	Atp6v1f	121.458	109.406	93.4838	-0.150769	-0.226906	0	0	0	0		1.47579	1.41827	1.28383	1	1	1
ENSMUSG00000004296	Il12b	0	0.00926263	0	inf	#VALUE!	0	0	0	0		inf	-6.11873	inf	0	0	0
ENSMUSG00000004317	Clcn5	54.9601	23.13	15.6801	-1.24862	-0.560827	0	1	0	0		0.845018	0.169232	-0.17838	1	1	1
ENSMUSG00000004319	Clcn3	24.6161	24.5134	22.6184	-0.00603116	-0.116069	0	0	0	0		0.206091	0.215924	0.121672	1	1	1
ENSMUSG00000004328	Hif3a	6.42281	3.5948	0.812158	-0.837296	-2.14608	0	1	0	1		-0.862658	-1.32714	-2.60294	1	1	1
ENSMUSG00000004341	Gpx6	0.0160112	0	0	#VALUE!	0	0	0	0	0		-5.63096	inf	inf	0	0	0
ENSMUSG00000004344	Gpx5	0	0	0.0134733	0	inf	0	0	0	0		inf	inf	-5.95994	0	0	0
ENSMUSG00000004347	Pde1c	0.0562976	0.0751275	0.0800319	0.416267	0.0912347	0	0	0	0		-4.63076	-4.43624	-4.50075	0	0	0
ENSMUSG00000004356	Utp20	51.6564	48.7234	24.0615	-0.0843327	-1.01789	0	0	0	1		0.795704	0.768078	0.172326	1	1	1
ENSMUSG00000004359	Spic	0	0.0100958	0.0144486	inf	0.517173	0	0	0	0		inf	-6.0495	-5.90271	0	0	0
ENSMUSG00000004360	9330159F19Rik	0.329344	0.0505588	0.0455264	-2.70356	-0.151258	0	0	0	0		-3.22561	-4.75458	-4.96276	0	0	0
ENSMUSG00000004364	Cul3	89.5605	86.907	72.5601	-0.0433904	-0.260296	0	0	0	0		1.23345	1.23321	1.07632	1	1	1
ENSMUSG00000004366	Sst	0	0	0	0	0	0	0	0	0		inf	inf	inf	0	0	0
ENSMUSG00000004371	Il11	1.12834	0.505336	0.172385	-1.15889	-1.55161	0	1	0	1		-2.24606	-2.90419	-3.87234	1	1	0
ENSMUSG00000004383	Large1	4.60295	4.69508	3.47157	0.0285925	-0.435561	0	0	0	0		-1.12767	-1.1125	-1.41323	1	1	1
ENSMUSG00000004393	Ddx56	64.5929	58.9211	35.0887	-0.132592	-0.747777	0	0	0	1		0.973483	0.920831	0.481301	1	1	1
ENSMUSG00000004394	Tmed4	26.6963	31.9325	33.8514	0.258387	0.0841893	0	0	0	0		0.270623	0.428449	0.4519	1	1	1
ENSMUSG00000004415	Col26a1	0.134001	0.164072	0.118176	0.292086	-0.47339	0	0	0	0		-3.94094	-3.80839	-4.18155	0	0	0
ENSMUSG00000004446	Bid	10.8952	7.16474	6.6556	-0.604704	-0.106346	0	0	0	0		-0.442279	-0.772776	-0.880194	1	1	1
ENSMUSG00000048120	Entpd1	0.344838	4.06727	105.046	3.56007	4.69082	1	0	1	0		-3.18904	-1.22788	1.37933	0	1	1
ENSMUSG00000004455	Ppp1cc	197.859	173.321	98.2286	-0.191027	-0.819231	0	0	0	1		1.86397	1.78808	1.32438	1	1	1
ENSMUSG00000004460	Dnajb11	38.5157	39.6359	39.6404	0.041361	0.000164739	0	0	0	0		0.562195	0.602157	0.581192	1	1	1
ENSMUSG00000004462	Tbccd1	6.70214	6.64509	7.43634	-0.012333	0.162304	0	0	0	0		-0.828794	-0.833296	-0.789352	1	1	1
ENSMUSG00000004473	Clec11a	0.0746981	0.0376968	0.12078	-0.98663	1.67986	0	0	0	0		-4.4058	-4.99054	-4.1637	0	0	0
ENSMUSG00000046607	Hrk	0.397519	4.68214	12.345	3.55807	1.39868	1	0	1	0		-3.07595	-1.11472	-0.374232	0	1	1
ENSMUSG00000039419	Cntnap2	0.0744174	0.867535	0.0202239	3.54321	-5.42279	1	0	0	1		-4.4088	-2.46979	-5.62731	0	1	0
ENSMUSG00000004530	Coro1c	124.372	127.972	101.483	0.0411661	-0.334583	0	0	0	0		1.49465	1.54426	1.35107	1	1	1
ENSMUSG00000004535	Tax1bp1	65.7804	67.0949	99.3636	0.0285433	0.566515	0	0	0	0		0.987975	1.02525	1.33379	1	1	1
ENSMUSG00000004540	Psg17	0.106164	0.258365	1.24486	1.28311	2.2685	0	0	1	0		-4.12617	-3.44341	-2.25317	0	0	1
ENSMUSG00000004542	Psg19	0.0544696	0.143407	3.10038	1.39659	4.43426	0	0	1	0		-4.65702	-3.91659	-1.50584	0	0	1
ENSMUSG00000004552	Ctse	0	0	0	0	0	0	0	0	0		inf	inf	inf	0	0	0
ENSMUSG00000004558	Ndrg2	6.91081	1.19371	0.847843	-2.53341	-0.49358	0	1	0	0		-0.804404	-2.21325	-2.56772	1	1	1
ENSMUSG00000004561	Mettl17	7.65713	8.03656	6.33846	0.0697744	-0.342446	0	0	0	0		-0.722829	-0.680478	-0.920179	1	1	1
ENSMUSG00000004562	Arhgef40	5.69504	1.60472	1.73548	-1.82738	0.113008	0	1	0	0		-0.958321	-1.97542	-1.98105	1	1	1
ENSMUSG00000004565	Pnpla6	24.7948	27.0192	35.0531	0.123944	0.375561	0	0	0	0		0.211845	0.294155	0.480469	1	1	1
ENSMUSG00000004567	Mcoln1	26.8839	28.5666	50.2226	0.0875861	0.814009	0	0	1	0		0.276193	0.338918	0.774977	1	1	1
ENSMUSG00000004568	Arhgef18	12.8301	16.1081	12.8342	0.328251	-0.327787	0	0	0	0		-0.312242	-0.121586	-0.342405	1	1	1
ENSMUSG00000004591	Pkn2	57.9035	61.4273	75.9556	0.0852275	0.306278	0	0	0	0		0.886517	0.954312	1.11378	1	1	1
ENSMUSG00000004609	Cd33	0.00984637	0	0.604672	#VALUE!	inf	0	0	1	0		-6.0177	inf	-2.84455	0	0	1
ENSMUSG00000004610	Etfb	48.3883	57.2082	54.8647	0.241563	-0.060342	0	0	0	0		0.743715	0.897117	0.847379	1	1	1
ENSMUSG00000004612	Nkg7	0	0	0	0	0	0	0	0	0		inf	inf	inf	0	0	0
ENSMUSG00000004613	Lim2	0.0599862	0	0.0330845	#VALUE!	inf	0	0	0	0		-4.58028	inf	-5.2242	0	0	0
ENSMUSG00000004626	Stxbp2	59.0698	79.8749	85.3505	0.435321	0.0956582	0	0	0	0		0.902381	1.16539	1.20928	1	1	1
ENSMUSG00000004630	Pcp2	0.265925	0.139979	0.211476	-0.925815	0.595288	0	0	0	0		-3.39575	-3.93604	-3.70495	0	0	0
ENSMUSG00000095276	Gfy	0.0698314	0.812305	0.107473	3.54007	-2.91804	1	0	0	1		-4.45939	-2.52267	-4.2593	0	1	0
ENSMUSG00000004633	Chn2	0.362943	0.516012	0.194063	0.507662	-1.41088	0	0	0	0		-3.14833	-2.88738	-3.77533	0	1	0
ENSMUSG00000004637	Wwox	3.50636	4.03828	3.9267	0.203767	-0.0404204	0	0	0	0		-1.34414	-1.23363	-1.31234	1	1	1
ENSMUSG00000004642	Slbp	59.694	75.0748	56.5922	0.330741	-0.407726	0	0	0	0		0.910742	1.11558	0.872768	1	1	1
ENSMUSG00000004651	Tyr	0.0317101	0.0110785	0.0271392	-1.51718	1.29261	0	0	0	0		-5.08738	-5.97484	-5.38643	0	0	0
ENSMUSG00000004654	Ghrhr	0	0.0466505	0.0427034	inf	-0.127541	0	0	0	0		inf	-4.81925	-5.01519	0	0	0
ENSMUSG00000004655	Aqp1	0	0.0203685	0.00803599	inf	-1.34179	0	0	0	0		inf	-5.48534	-6.38318	0	0	0
ENSMUSG00000004661	Arid3b	13.9073	11.6261	10.3041	-0.258475	-0.174154	0	0	0	0		-0.248111	-0.383677	-0.52223	1	1	1
ENSMUSG00000022053	Ebf2	0.119511	1.39014	1.01824	3.54002	-0.449154	1	0	0	0		-4.03197	-2.0908	-2.41774	0	1	1
ENSMUSG00000004667	Polr2e	116.476	87.1579	70.9732	-0.418328	-0.296358	0	0	0	0		1.44248	1.23553	1.05821	1	1	1
ENSMUSG00000004668	Abca13	0	0.00797165	0.00526478	inf	-0.598505	0	0	0	0		inf	-6.23938	-6.72952	0	0	0
ENSMUSG00000004677	Myo9b	14.4242	19.8496	17.6911	0.460613	-0.166087	0	0	0	0		-0.219082	0.0462951	-0.0795535	1	1	1
ENSMUSG00000004698	Hdac9	0.145985	0.0251352	0.00258989	-2.53804	-3.27874	0	0	0	0		-3.8728	-5.31632	-7.31052	0	0	0
ENSMUSG00000004707	Ly9	0	0	0	0	0	0	0	0	0		inf	inf	inf	0	0	0
ENSMUSG00000004709	Cd244	0	0	0.00832335	0	inf	0	0	0	0		inf	inf	-6.3544	0	0	0
ENSMUSG00000004730	Adgre1	0	0	0	0	0	0	0	0	0		inf	inf	inf	0	0	0
ENSMUSG00000004748	Mtfp1	8.44588	5.99042	2.60135	-0.49559	-1.20339	0	0	0	1		-0.64484	-0.916663	-1.64957	1	1	1
ENSMUSG00000004768	Rab23	17.5195	20.1269	17.1701	0.20016	-0.229223	0	0	0	0		-0.0644369	0.0574463	-0.104035	1	1	1
ENSMUSG00000004771	Rab11a	110.642	107.548	125.477	-0.040914	0.222438	0	0	0	0		1.4016	1.4045	1.52488	1	1	1
ENSMUSG00000004788	Eif2b2	42.8547	32.4236	23.9882	-0.402408	-0.434718	0	0	0	0		0.647111	0.440717	0.169827	1	1	1
ENSMUSG00000004789	Dlst	119.55	102.206	74.7413	-0.226133	-0.451504	0	0	0	0		1.4632	1.36355	1.10058	1	1	1
ENSMUSG00000004791	Pgf	1.06262	1.05688	1.33402	-0.00781712	0.33597	0	0	0	0		-2.2938	-2.31111	-2.19651	1	1	1
ENSMUSG00000092283	Gm20412	5.28958	61.2967	414.01	3.53459	2.75578	1	0	1	0		-1.01707	0.952602	2.50256	1	1	1
ENSMUSG00000004814	Ccl24	0	0	0	0	0	0	0	0	0		inf	inf	inf	0	0	0
ENSMUSG00000004815	Dgkq	2.86631	4.54098	7.55563	0.66381	0.734547	0	0	1	0		-1.50447	-1.13933	-0.776319	1	1	1
ENSMUSG00000004821	Tmed11	0	0	0	0	0	0	0	0	0		inf	inf	inf	0	0	0
ENSMUSG00000004837	Grap	0.111808	0.271662	0.698597	1.28079	1.36265	0	0	0	0		-4.08497	-3.40307	-2.7263	0	0	1
ENSMUSG00000004842	Pou1f1	0.040978	0.0144699	0.0438665	-1.50179	1.60006	0	0	0	0		-4.88342	-5.76018	-4.99318	0	0	0
ENSMUSG00000004843	Chmp2b	29.5808	36.0142	43.0869	0.283903	0.258684	0	0	0	0		0.352239	0.525136	0.649471	1	1	1
ENSMUSG00000041757	Plekha6	2.04104	23.5144	124.518	3.52617	2.40474	1	0	1	0		-1.77458	0.18248	1.5186	1	1	1
ENSMUSG00000004849	Ap1s1	74.9635	86.6931	87.829	0.209729	0.01878	0	0	0	0		1.09193	1.23123	1.23273	1	1	1
ENSMUSG00000051076	Vtcn1	0.300839	3.44419	1.03535	3.5171	-1.73405	1	0	0	1		-3.29762	-1.36154	-2.40409	0	1	1
ENSMUSG00000004865	Srpk1	55.1015	66.323	47.3021	0.267417	-0.487605	0	0	0	0		0.847061	1.01595	0.725911	1	1	1
ENSMUSG00000004872	Pax3	0.234243	0.232546	0.059837	-0.0104944	-1.9584	0	0	0	0		-3.49666	-3.52804	-4.73891	0	0	0
ENSMUSG00000004880	Lbr	107.69	72.3838	18.0881	-0.573144	-2.00063	0	0	0	1		1.38009	1.08624	-0.0613782	1	1	1
ENSMUSG00000004885	Crabp2	0.565041	0.657217	0.249113	0.218014	-1.39957	0	0	0	1		-2.79621	-2.69296	-3.57081	1	1	0
ENSMUSG00000004891	Nes	3.80243	1.5182	0.167268	-1.32456	-3.18213	0	1	0	1		-1.27965	-2.01997	-3.89702	1	1	0
ENSMUSG00000004892	Bcan	0.0921165	0.00523217	0	-4.13798	#VALUE!	0	0	0	0		-4.23907	-6.57783	inf	0	0	0
ENSMUSG00000004894	Hapln2	0	0	0.0571097	0	inf	0	0	0	0		inf	inf	-4.77711	0	0	0
ENSMUSG00000004895	Prcc	36.9167	40.1893	39.4534	0.12254	-0.0266634	0	0	0	0		0.528466	0.613302	0.577319	1	1	1
ENSMUSG00000004896	Rrnad1	6.6637	5.18932	6.82984	-0.360779	0.396307	0	0	0	0		-0.833369	-1.03205	-0.85903	1	1	1
ENSMUSG00000004897	Hdgf	450.265	279.396	117.124	-0.688462	-1.25427	0	1	0	1		2.51807	2.17187	1.46847	1	1	1
ENSMUSG00000004902	Slc25a18	0.537392	0.10489	0.181738	-2.3571	0.792982	0	0	0	0		-2.83612	-4.168	-3.82907	1	0	0
ENSMUSG00000004929	Thop1	36.4489	23.7499	12.8668	-0.617957	-0.884271	0	1	0	1		0.518321	0.19049	-0.340327	1	1	1
ENSMUSG00000037820	Tgm2	4.60801	52.6877	355.83	3.51525	2.75565	1	0	1	0		-1.1268	0.830953	2.37854	1	1	1
ENSMUSG00000007279	Scube2	0.0403985	0.458929	0.548032	3.5059	0.255991	1	0	0	0		-4.89475	-2.98162	-2.9251	0	1	1
ENSMUSG00000004934	Pias4	26.6792	24.4456	27.5356	-0.126141	0.171722	0	0	0	0		0.270113	0.213697	0.28278	1	1	1
ENSMUSG00000004936	Map2k1	81.1406	75.5811	117.336	-0.102399	0.634548	0	0	1	0		1.15491	1.12098	1.46995	1	1	1
ENSMUSG00000004937	Sgta	64.4593	75.8754	69.922	0.235243	-0.117886	0	0	0	0		0.971836	1.1241	1.04599	1	1	1
ENSMUSG00000004939	Nmrk2	0.0206592	0	0	#VALUE!	0	0	0	0	0		-5.42821	inf	inf	0	0	0
ENSMUSG00000004945	Tmem242	44.4293	40.6411	40.0866	-0.128572	-0.0198203	0	0	0	0		0.675815	0.622287	0.590359	1	1	1
ENSMUSG00000046352	Gjb2	6.78014	77.0169	56.1604	3.50579	-0.455621	1	0	0	0		-0.819589	1.13611	0.866495	1	1	1
ENSMUSG00000004948	Zp3	0.0579358	0.0753786	0.0502691	0.3797	-0.584483	0	0	0	0		-4.60795	-4.43356	-4.8816	0	0	0
ENSMUSG00000013483	Card14	0.222178	2.51815	0.376384	3.50257	-2.74209	1	0	0	1		-3.53872	-1.61326	-3.23281	0	1	0
ENSMUSG00000004952	Rasa4	7.91021	0.902475	0.326294	-3.13176	-1.46771	0	1	0	0		-0.696962	-2.43806	-3.34977	1	1	0
ENSMUSG00000004961	Syt5	0.193868	0.139771	0.10461	-0.472011	-0.418045	0	0	0	0		-3.64714	-3.93723	-4.28141	0	0	0
ENSMUSG00000004980	Hnrnpa2b1	410.065	443.83	309.079	0.114152	-0.522029	0	0	0	0		2.44368	2.54388	2.26318	1	1	1
ENSMUSG00000004988	Fxyd4	0.143374	0.141147	1.41958	-0.0225822	3.33019	0	0	1	0		-3.88715	-3.92936	-2.1456	0	0	1
ENSMUSG00000004994	Ccdc130	4.72587	4.84974	11.5483	0.0373257	1.2517	0	0	1	0		-1.10671	-1.08645	-0.428869	1	1	1
ENSMUSG00000004996	Mri1	12.4357	8.5736	8.35933	-0.53652	-0.0365125	0	0	0	0		-0.337079	-0.628483	-0.693532	1	1	1
ENSMUSG00000005034	Prkacb	17.7899	17.1198	19.1026	-0.0553893	0.158102	0	0	0	0		-0.0522532	-0.0726241	-0.0166861	1	1	1
ENSMUSG00000022892	App	4.37849	49.1281	138.352	3.48804	1.49373	1	0	1	0		-1.16744	0.774727	1.60488	1	1	1
ENSMUSG00000005045	Chd5	0.428233	0.0396158	0.0222062	-3.43425	-0.835112	0	0	0	0		-3.01674	-4.95063	-5.55073	0	0	0
ENSMUSG00000061082	Plac1	25.6805	287.504	261.179	3.48483	-0.138542	1	0	0	0		0.239764	2.19487	2.12527	1	1	1
ENSMUSG00000005057	Sh2b2	10.6416	9.19154	36.9591	-0.211335	2.00755	0	0	1	0		-0.461013	-0.572543	0.523833	1	1	1
ENSMUSG00000024388	Myo7b	0.0403488	0.449124	0.581929	3.47652	0.373729	1	0	0	0		-4.89573	-2.99897	-2.87595	0	1	1
ENSMUSG00000005078	Jkamp	27.4414	30.0687	70.5905	0.13191	1.23121	0	0	1	0		0.292521	0.38011	1.05378	1	1	1
ENSMUSG00000005087	Cd44	4.10501	2.53478	1.12141	-0.695525	-1.17655	0	1	0	1		-1.21875	-1.60797	-2.3387	1	1	1
ENSMUSG00000005089	Slc1a2	0.0108322	0.277994	0.0594299	4.68165	-2.22579	0	0	0	0		-5.9418	-3.38455	-4.7445	0	0	0
ENSMUSG00000005102	Eif2ak4	5.5399	6.456	6.81785	0.220782	0.0786763	0	0	0	0		-0.980291	-0.8565	-0.860469	1	1	1
ENSMUSG00000061086	Myl4	5.08726	55.5976	36.3473	3.45006	-0.613171	1	0	0	1		-1.04809	0.874163	0.510162	1	1	1
ENSMUSG00000005107	Slc2a9	0.277292	0.201208	0.518702	-0.462722	1.36622	0	0	1	0		-3.36245	-3.64439	-2.97015	0	0	1
ENSMUSG00000005124	Wisp1	0.786823	1.17646	0.874504	0.580343	-0.427917	0	0	0	0		-2.53283	-2.22495	-2.54237	1	1	1
ENSMUSG00000031757	Mt4	0.356071	3.8426	3.02817	3.43184	-0.343637	1	0	0	0		-3.16354	-1.27356	-1.52514	0	1	1
ENSMUSG00000005131	4930550C14Rik	0.668827	0.475168	0.629102	-0.493195	0.404857	0	0	0	0		-2.66208	-2.95367	-2.81211	1	1	1
ENSMUSG00000005142	Man2b1	20.4799	23.0648	37.6923	0.171485	0.708575	0	0	1	0		0.0597593	0.166963	0.539921	1	1	1
ENSMUSG00000005148	Klf5	64.6187	14.3835	18.0113	-2.16754	0.324492	0	1	0	0		0.973801	-0.212607	-0.0648629	1	1	1
ENSMUSG00000005150	Wdr83	10.9902	11.2479	9.31435	0.0334431	-0.272134	0	0	0	0		-0.435373	-0.410259	-0.604936	1	1	1
ENSMUSG00000005161	Prdx2	105.059	102.378	98.2326	-0.0372906	-0.0596318	0	0	0	0		1.36041	1.3649	1.32441	1	1	1
ENSMUSG00000005198	Polr2a	104.69	107.753	120.844	0.0416024	0.16542	0	0	0	0		1.35761	1.40603	1.49407	1	1	1
ENSMUSG00000005202	Shbg	0	0	0	0	0	0	0	0	0		inf	inf	inf	0	0	0
ENSMUSG00000005204	Senp3	113.951	141.787	116.772	0.315319	-0.280039	0	0	0	0		1.42504	1.62666	1.466	1	1	1
ENSMUSG00000005220	Corin	0.0356144	0.103773	0.0512039	1.5429	-1.01911	0	0	0	0		-4.99501	-4.1766	-4.86651	0	0	0
ENSMUSG00000005225	Plekha8	10.7599	9.79484	10.4319	-0.135577	0.0909026	0	0	0	0		-0.452219	-0.521444	-0.512135	1	1	1
ENSMUSG00000005232	G6pc2	0.0125169	0	0.0506224	#VALUE!	inf	0	0	0	0		-5.82681	inf	-4.87587	0	0	0
ENSMUSG00000005233	Spc25	52.9191	32.0858	9.87064	-0.721853	-1.70072	0	1	0	1		0.814915	0.432299	-0.557428	1	1	1
ENSMUSG00000005237	Dnah2	0.00948204	0.0277837	0.0346255	1.55097	0.317594	0	0	0	0		-6.04769	-5.2358	-5.18692	0	0	0
ENSMUSG00000047502	Mroh7	0.0424242	0.452935	0.249109	3.41634	-0.862524	1	0	0	0		-4.85583	-2.99218	-3.57082	0	1	0
ENSMUSG00000005262	Ufd1	18.1101	25.7031	25.5423	0.505144	-0.00905161	0	0	0	0		-0.0380629	0.254017	0.221238	1	1	1
ENSMUSG00000005267	Zfp287	0.548667	0.652479	0.476784	0.250001	-0.452596	0	0	0	0		-2.81961	-2.69878	-3.03916	1	1	0
ENSMUSG00000033763	Mtss1l	4.84611	51.2704	41.1646	3.40323	-0.316719	1	0	0	0		-1.08672	0.809035	0.612092	1	1	1
ENSMUSG00000005299	Letm1	40.2527	39.2761	41.8633	-0.035433	0.0920356	0	0	0	0		0.597284	0.594827	0.625876	1	1	1
ENSMUSG00000005312	Ubqln1	114.849	149.07	104.359	0.376252	-0.514439	0	0	0	0		1.43129	1.66692	1.37396	1	1	1
ENSMUSG00000005320	Fgfr4	8.35868	0.610827	0.133978	-3.77444	-2.18877	0	1	0	1		-0.653095	-2.7518	-4.07877	1	1	0
ENSMUSG00000005338	Cadm3	0.069053	0.0272996	0	-1.33882	#VALUE!	0	0	0	0		-4.46831	-5.24993	inf	0	0	0
ENSMUSG00000005339	Fcer1a	0	0	0	0	0	0	0	0	0		inf	inf	inf	0	0	0
ENSMUSG00000005354	Txn2	98.2582	65.3998	56.729	-0.587293	-0.2052	0	0	0	0		1.30718	1.00468	0.874746	1	1	1
ENSMUSG00000005355	Casp14	0.00827032	0	0	#VALUE!	0	0	0	0	0		-6.15646	inf	inf	0	0	0
ENSMUSG00000005357	Slc1a6	0.296511	0.0492891	0.0105942	-2.58874	-2.218	0	0	0	0		-3.30914	-4.77502	-6.15683	0	0	0
ENSMUSG00000005360	Slc1a3	1.61208	0.129132	0.0534484	-3.642	-1.27263	0	1	0	0		-1.96226	-4.00087	-4.83138	1	0	0
ENSMUSG00000005362	Crbn	21.8257	20.3101	19.2716	-0.103831	-0.0757188	0	0	0	0		0.110386	0.0647295	-0.00947244	1	1	1
ENSMUSG00000005364	Il5ra	0.173356	0	0.0119937	#VALUE!	inf	0	0	0	0		-3.7361	inf	-6.05521	0	0	0
ENSMUSG00000005370	Msh6	57.9032	29.8884	14.2124	-0.954055	-1.07244	0	1	0	1		0.886513	0.375275	-0.258867	1	1	1
ENSMUSG00000005371	Fbxo11	24.4831	25.1534	32.0826	0.0389686	0.351035	0	0	0	0		0.201782	0.23664	0.407948	1	1	1
ENSMUSG00000005373	Mlxipl	0.323408	0.292068	0.325591	-0.147052	0.156756	0	0	0	0		-3.24007	-3.34486	-3.35154	0	0	0
ENSMUSG00000005374	Tbl2	8.36457	7.27147	12.1037	-0.202045	0.735124	0	0	1	0		-0.652535	-0.760891	-0.390399	1	1	1
ENSMUSG00000005378	Wbscr22	48.4621	38.9177	26.9677	-0.316431	-0.529192	0	0	0	0		0.744927	0.587459	0.265712	1	1	1
ENSMUSG00000073062	Zxdb	0.482887	5.09255	7.28801	3.39863	0.517136	1	0	0	0		-2.9212	-1.04718	-0.805854	1	1	1
ENSMUSG00000005410	Mcm5	117.48	84.0203	24.266	-0.483604	-1.7918	0	0	0	1		1.4493	1.20606	0.179257	1	1	1
ENSMUSG00000005413	Hmox1	122.456	164.233	257.787	0.423472	0.650439	0	0	1	0		1.4823	1.74478	2.11456	1	1	1
ENSMUSG00000005417	Mprip	65.6658	74.4109	90.6085	0.180373	0.284132	0	0	0	0		0.986588	1.10844	1.25824	1	1	1
ENSMUSG00000005442	Cic	22.4811	30.0828	16.5393	0.420225	-0.86304	0	0	0	1		0.133922	0.380486	-0.134689	1	1	1
ENSMUSG00000005447	Pafah1b3	28.2189	41.1551	25.3658	0.544407	-0.698188	0	0	0	1		0.314745	0.63239	0.215559	1	1	1
ENSMUSG00000005465	Il27ra	0.110187	0.00633049	0	-4.12149	#VALUE!	0	0	0	0		-4.09658	-6.42466	inf	0	0	0
ENSMUSG00000005469	Prkaca	33.3798	28.6219	27.2107	-0.221855	-0.072947	0	0	0	0		0.448352	0.340473	0.273059	1	1	1
ENSMUSG00000005470	Asf1b	32.5343	33.6765	9.06514	0.0497826	-1.89334	0	0	0	1		0.427943	0.471191	-0.627147	1	1	1
ENSMUSG00000005474	Myl10	0.106141	0.0544775	0.445722	-0.962254	3.03241	0	0	0	0		-4.12634	-4.69458	-3.09433	0	0	0
ENSMUSG00000005481	Ddx39	120.48	92.6683	40.9098	-0.378644	-1.17963	0	0	0	1		1.46936	1.28481	0.607007	1	1	1
ENSMUSG00000030650	Tmc5	0.0589938	0.620889	11.5463	3.3957	4.21695	1	0	1	0		-4.59355	-2.73866	-0.429011	0	1	1
ENSMUSG00000005493	Msh4	0.11825	0.0768491	0.117106	-0.621736	0.607713	0	0	0	0		-4.04041	-4.41803	-4.189	0	0	0
ENSMUSG00000005501	Usp40	4.28683	6.76369	7.98368	0.6579	0.239243	0	0	0	0		-1.18427	-0.819077	-0.731188	1	1	1
ENSMUSG00000005503	Evx1	0.00825378	0	0	#VALUE!	0	0	0	0	0		-6.15805	inf	inf	0	0	0
ENSMUSG00000005505	Kbtbd4	8.14064	7.81437	7.39845	-0.0590143	-0.078905	0	0	0	0		-0.674121	-0.703013	-0.793536	1	1	1
ENSMUSG00000005506	Celf1	103.058	87.9178	83.5142	-0.229229	-0.0741341	0	0	0	0		1.34512	1.24251	1.19147	1	1	1
ENSMUSG00000005510	Ndufs3	100.854	77.8525	69.8865	-0.373452	-0.15573	0	0	0	0		1.32792	1.14478	1.04557	1	1	1
ENSMUSG00000005514	Por	44.9774	58.4826	158.97	0.378807	1.44268	0	0	1	0		0.685568	0.914826	1.71865	1	1	1
ENSMUSG00000005533	Igf1r	13.7348	6.1996	11.1919	-1.14759	0.852203	0	1	1	0		-0.25804	-0.889074	-0.454543	1	1	1
ENSMUSG00000005534	Insr	7.56962	6.00145	9.3629	-0.334909	0.641643	0	0	1	0		-0.731972	-0.915184	-0.600678	1	1	1
ENSMUSG00000005540	Fcer2a	0.0296656	0.0161132	0.00903388	-0.88055	-0.834824	0	0	0	0		-5.14039	-5.67371	-6.28731	0	0	0
ENSMUSG00000005547	Cyp2a5	0	0	0	0	0	0	0	0	0		inf	inf	inf	0	0	0
ENSMUSG00000005553	Atp4a	0.284049	0.399827	0.0760174	0.493236	-2.39498	0	0	0	0		-3.3433	-3.09243	-4.54289	0	0	0
ENSMUSG00000005566	Trim28	225.349	149.681	100.376	-0.590269	-0.576483	0	1	0	0		1.96746	1.67021	1.34209	1	1	1
ENSMUSG00000005575	Ube2m	82.9554	95.7148	69.3903	0.206406	-0.464008	0	0	0	0		1.17251	1.31081	1.03974	1	1	1
ENSMUSG00000053646	Plxnb1	1.51282	15.9124	20.6245	3.39484	0.374214	1	0	0	0		-2.01281	-0.131411	0.0460933	1	1	1
ENSMUSG00000005583	Mef2c	0.114837	0.133456	0.026689	0.216775	-2.32205	0	0	0	0		-4.0637	-3.97439	-5.40013	0	0	0
ENSMUSG00000091594	Gm17067	0.334095	3.48773	1.83662	3.38396	-0.925237	1	0	0	1		-3.21421	-1.35144	-1.93466	0	1	1
ENSMUSG00000005610	Eif4g2	330.641	370.68	333.452	0.164907	-0.152695	0	0	0	0		2.27243	2.39911	2.32534	1	1	1
ENSMUSG00000005611	Mrvi1	0.00700552	0.0368842	0.0852335	2.39644	1.20842	0	0	0	0		-6.28848	-5.00806	-4.44918	0	0	0
ENSMUSG00000005615	Pcyt1a	12.6073	15.3822	21.2475	0.287005	0.466029	0	0	0	0		-0.326177	-0.158649	0.0704659	1	1	1
ENSMUSG00000005621	Zfp592	10.7318	15.4292	18.4648	0.523773	0.259115	0	0	0	0		-0.454299	-0.156197	-0.0444973	1	1	1
ENSMUSG00000005625	Psmd4	120.263	137.054	144.566	0.188553	0.0769832	0	0	0	0		1.46793	1.59937	1.64086	1	1	1
ENSMUSG00000005628	Tmod4	0.138847	0.128713	0.565367	-0.10934	2.13503	0	0	1	0		-3.91268	-4.00348	-2.89959	0	0	1
ENSMUSG00000005640	Insrr	0	0.0107822	0	inf	#VALUE!	0	0	0	0		inf	-5.99663	inf	0	0	0
ENSMUSG00000005649	Cabp5	0	0	0	0	0	0	0	0	0		inf	inf	inf	0	0	0
ENSMUSG00000005656	Snx6	68.8593	95.0258	89.497	0.464668	-0.0864802	0	0	0	0		1.02436	1.305	1.24814	1	1	1
ENSMUSG00000005667	Mthfd2	88.8941	55.6967	10.355	-0.674497	-2.42727	0	1	0	1		1.22751	0.875595	-0.518195	1	1	1
ENSMUSG00000068227	Il2rb	0.78354	8.15842	17.595	3.38021	1.1088	1	0	1	0		-2.53616	-0.668381	-0.0840145	1	1	1
ENSMUSG00000005674	Tomm40l	11.7641	7.72938	7.03221	-0.605963	-0.136375	0	1	0	0		-0.381242	-0.711803	-0.835115	1	1	1
ENSMUSG00000005677	Nr1i3	0.0175633	0.00541848	0.0063357	-1.6966	0.225617	0	0	0	0		-5.55736	-6.5497	-6.57787	0	0	0
ENSMUSG00000005681	Apoa2	0.380082	0.131729	0.591497	-1.52873	2.16679	0	0	0	0		-3.11163	-3.98486	-2.86259	0	0	1
ENSMUSG00000005682	Pan2	20.6085	18.9025	19.7834	-0.124662	0.0657122	0	0	0	0		0.0647386	0.00699807	0.0119937	1	1	1
ENSMUSG00000005683	Cs	154.733	158.438	142.661	0.0341352	-0.151324	0	0	0	0		1.6684	1.71591	1.63	1	1	1
ENSMUSG00000001123	Lgals9	4.1878	43.4224	383.776	3.37417	3.14375	1	0	1	0		-1.20286	0.675495	2.44046	1	1	1
ENSMUSG00000005687	Bcas2	72.6333	55.6454	39.2419	-0.38437	-0.503869	0	0	0	0		1.06681	0.874854	0.572917	1	1	1
ENSMUSG00000005696	Sh2d1a	0	0	0	0	0	0	0	0	0		inf	inf	inf	0	0	0
ENSMUSG00000005698	Ctcf	40.1355	41.7428	32.976	0.0566471	-0.340111	0	0	0	0		0.594965	0.643787	0.430442	1	1	1
ENSMUSG00000005699	Pard6a	7.69996	8.17937	6.26225	0.087139	-0.385309	0	0	0	0		-0.718392	-0.66632	-0.930086	1	1	1
ENSMUSG00000005705	Agrp	2.28644	1.61365	5.3232	-0.502779	1.72197	0	0	1	0		-1.68427	-1.97096	-1.06314	1	1	1
ENSMUSG00000005716	Pvalb	0	0	0	0	0	0	0	0	0		inf	inf	inf	0	0	0
ENSMUSG00000005718	Tfap4	1.68594	1.75867	1.29333	0.0609344	-0.443392	0	0	0	0		-1.92662	-1.90179	-2.22188	1	1	1
ENSMUSG00000005732	Ranbp1	189.509	189.032	82.032	-0.00363876	-1.20437	0	0	0	1		1.82967	1.85782	1.17681	1	1	1
ENSMUSG00000005763	Cd247	0.0818201	0.0162388	0.018374	-2.33301	0.17822	0	0	0	0		-4.33336	-5.66747	-5.70587	0	0	0
ENSMUSG00000005774	Rfx5	3.82672	3.55845	3.29427	-0.104856	-0.111293	0	0	0	0		-1.27459	-1.33531	-1.45616	1	1	1
ENSMUSG00000005779	Psmb4	226.155	191.368	137.118	-0.240963	-0.480926	0	0	0	0		1.9703	1.86769	1.59754	1	1	1
ENSMUSG00000005800	Mmp8	0	0	0	0	0	0	0	0	0		inf	inf	inf	0	0	0
ENSMUSG00000005802	Slc30a4	15.3907	22.2719	36.1676	0.533165	0.699473	0	0	1	0		-0.167491	0.138845	0.506103	1	1	1
ENSMUSG00000005803	Sqrdl	0.992768	0.374812	0.148967	-1.40529	-1.33117	0	1	0	0		-2.34789	-3.14436	-3.99191	1	0	0
ENSMUSG00000005804	Bloc1s6	22.0391	20.2742	19.2361	-0.120419	-0.0758302	0	0	0	0		0.118126	0.0633075	-0.0109825	1	1	1
ENSMUSG00000005813	Metap1	65.2871	67.5963	64.9706	0.050145	-0.0571567	0	0	0	0		0.981987	1.03123	0.98584	1	1	1
ENSMUSG00000005823	Gpr108	9.92207	12.6205	25.4101	0.347055	1.00963	0	0	1	0		-0.516703	-0.31771	0.216988	1	1	1
ENSMUSG00000005824	Tnfsf14	0	0	0	0	0	0	0	0	0		inf	inf	inf	0	0	0
ENSMUSG00000005836	Gata6	0.557211	0.507151	0.762587	-0.135808	0.588486	0	0	0	0		-2.80732	-2.90131	-2.65452	1	1	1
ENSMUSG00000005846	Rsl1d1	144.097	103.794	64.885	-0.473322	-0.677762	0	0	0	1		1.61175	1.37594	0.98476	1	1	1
ENSMUSG00000005864	Cnga2	0	0.0908048	0.00675063	inf	-3.74967	0	0	0	0		inf	-4.2839	-6.52592	0	0	0
ENSMUSG00000005871	Apc	21.8052	20.1402	20.4095	-0.114598	0.0191622	0	0	0	0		0.109639	0.0579773	0.037511	1	1	1
ENSMUSG00000005873	Reep5	39.4464	54.6528	52.9069	0.470401	-0.0468396	0	0	0	0		0.581188	0.860387	0.81762	1	1	1
ENSMUSG00000005881	Ergic3	61.9611	71.5707	86.4241	0.208006	0.272065	0	0	0	0		0.940394	1.07716	1.21952	1	1	1
ENSMUSG00000005882	Uqcc1	39.0257	43.5013	31.8769	0.156635	-0.448545	0	0	0	0		0.572659	0.676954	0.40268	1	1	1
ENSMUSG00000005883	Spo11	0.0319673	0.0673363	0.0139794	1.07479	-2.26808	0	0	0	0		-5.08095	-4.52425	-5.92974	0	0	0
ENSMUSG00000055298	Ctsj	0.915108	9.29622	1942.12	3.34463	7.70677	1	0	1	0		-2.41268	-0.56344	3.76842	1	1	1
ENSMUSG00000005891	Prl4a1	0.06481	1.57764	499.401	4.60541	8.30629	0	0	1	0		-4.51875	-1.9891	2.65614	0	1	1
ENSMUSG00000005892	Trh	0	0.0122411	0	inf	#VALUE!	0	0	0	0		inf	-5.89463	inf	0	0	0
ENSMUSG00000056643	Chst13	0.084446	0.856131	1.51163	3.34173	0.820198	1	0	1	0		-4.30823	-2.48043	-2.09415	0	1	1
ENSMUSG00000005897	Nr2c1	3.40516	2.01697	3.76157	-0.755536	0.899149	0	1	1	0		-1.36743	-1.79164	-1.34752	1	1	1
ENSMUSG00000005899	Smpd4	27.6577	22.3214	15.5065	-0.309255	-0.525554	0	0	0	0		0.298766	0.140629	-0.187498	1	1	1
ENSMUSG00000005907	Pex1	5.45998	7.52388	15.5068	0.46258	1.04335	0	0	1	0		-0.99185	-0.733463	-0.187482	1	1	1
ENSMUSG00000005917	Otx1	1.27058	1.0675	0.872348	-0.251257	-0.291258	0	0	0	0		-2.15162	-2.30307	-2.54439	1	1	1
ENSMUSG00000005936	Kctd20	45.1075	55.412	68.3782	0.296831	0.303337	0	0	0	0		0.687865	0.871475	1.02771	1	1	1
ENSMUSG00000005947	Itgae	0.119942	0.0295793	0.0234985	-2.01968	-0.332021	0	0	0	0		-4.0291	-5.18546	-5.5044	0	0	0
ENSMUSG00000087684	1200007C13Rik	0.045372	0.459515	1.25793	3.34024	1.45287	1	0	1	0		-4.80239	-2.98059	-2.24461	0	1	1
ENSMUSG00000005950	P2rx5	1.20392	1.11305	0.584808	-0.113225	-0.928481	0	0	0	1		-2.19449	-2.26949	-2.8719	1	1	1
ENSMUSG00000005951	Shpk	0.294003	0.385615	1.65508	0.391333	2.10166	0	0	1	0		-3.3159	-3.12152	-2.0199	0	0	1
ENSMUSG00000005952	Trpv1	0.00697325	0	0.0223654	#VALUE!	inf	0	0	0	0		-6.29216	inf	-5.54488	0	0	0
ENSMUSG00000005958	Ephb3	6.07101	1.60873	0.426365	-1.91601	-1.91576	0	1	0	1		-0.907467	-1.97342	-3.13069	1	1	0
ENSMUSG00000005968	Tuft1	9.86588	7.4634	8.67567	-0.402615	0.217143	0	0	0	0		-0.521221	-0.73995	-0.663111	1	1	1
ENSMUSG00000005973	Rcn1	20.4796	16.4194	3.767	-0.318783	-2.12392	0	0	0	1		0.0597476	-0.1062	-1.34634	1	1	1
ENSMUSG00000005980	Dnase1	1.09922	1.57816	1.51541	0.521761	-0.0585357	0	0	0	0		-2.26686	-1.98884	-2.0921	1	1	1
ENSMUSG00000005981	Trap1	53.9294	45.0381	35.7818	-0.259925	-0.331922	0	0	0	0		0.829958	0.70486	0.49732	1	1	1
ENSMUSG00000005982	Naa60	25.7246	22.7322	27.674	-0.178412	0.283797	0	0	0	0		0.241129	0.155288	0.286886	1	1	1
ENSMUSG00000005983	1700037C18Rik	3.04643	3.22338	3.90411	0.0814537	0.276422	0	0	0	0		-1.45599	-1.4148	-1.31706	1	1	1
ENSMUSG00000005986	Ankrd13d	2.86628	1.0886	1.82859	-1.39671	0.748263	0	1	1	0		-1.50447	-2.28734	-1.93825	1	1	1
ENSMUSG00000005994	Tyrp1	0	0	0	0	0	0	0	0	0		inf	inf	inf	0	0	0
ENSMUSG00000006005	Tpr	63.3446	81.4894	68.1553	0.363391	-0.257787	0	0	0	0		0.95796	1.18148	1.02503	1	1	1
ENSMUSG00000006007	Pdc	0.015222	0	0.0130928	#VALUE!	inf	0	0	0	0		-5.67117	inf	-5.9834	0	0	0
ENSMUSG00000006010	BC003331	12.1594	13.1063	19.3535	0.108194	0.562333	0	0	0	0		-0.354952	-0.287351	-0.00599932	1	1	1
ENSMUSG00000006014	Prg4	0.445491	0.736345	0.789591	0.724987	0.100723	0	0	0	0		-2.98531	-2.60158	-2.62602	1	1	1
ENSMUSG00000006019	Dhx34	6.5183	5.62487	4.84957	-0.212676	-0.213963	0	0	0	0		-0.850918	-0.967272	-1.13946	1	1	1
ENSMUSG00000006021	Kptn	5.41717	6.13903	3.36225	0.18047	-0.868584	0	0	0	1		-0.998112	-0.896966	-1.43944	1	1	1
ENSMUSG00000006024	Napa	38.5112	44.8409	53.5687	0.219537	0.256574	0	0	0	0		0.562102	0.701333	0.827801	1	1	1
ENSMUSG00000006050	Sra1	60.4266	47.665	51.1835	-0.342253	0.102747	0	0	0	0		0.920446	0.750426	0.790498	1	1	1
ENSMUSG00000006056	Calcoco2	0.236824	0.38414	0.0854457	0.69782	-2.16855	0	0	0	0		-3.48794	-3.1246	-4.44714	0	0	0
ENSMUSG00000006057	Atp5g1	159.356	143.327	133.181	-0.152943	-0.105922	0	0	0	0		1.69182	1.63534	1.57369	1	1	1
ENSMUSG00000006058	Snf8	53.8597	65.2809	56.5751	0.277455	-0.206494	0	0	0	0		0.828929	1.00322	0.872521	1	1	1
ENSMUSG00000006095	Tbcb	29.0816	43.2889	39.6292	0.573894	-0.127436	0	0	0	0		0.3387	0.67302	0.58096	1	1	1
ENSMUSG00000006127	Inpp5k	7.74371	11.0506	16.8023	0.51303	0.604533	0	0	1	0		-0.713885	-0.424484	-0.121769	1	1	1
ENSMUSG00000006134	Crkl	29.3656	29.2001	25.7344	-0.00815616	-0.182271	0	0	0	0		0.34643	0.356548	0.227374	1	1	1
ENSMUSG00000006143	Upk3bl	0.359024	0.12502	0.0883569	-1.52192	-0.500745	0	0	0	0		-3.15697	-4.02688	-4.4197	0	0	0
ENSMUSG00000006154	Eps8l1	0.359171	0.742169	2.01732	1.04708	1.44262	0	0	1	0		-3.15664	-2.59525	-1.85781	0	1	1
ENSMUSG00000063430	Wscd2	0.78582	7.946	6.59366	3.33796	-0.26915	1	0	0	0		-2.53385	-0.689587	-0.887852	1	1	1
ENSMUSG00000063239	Grm4	0.202628	2.04679	0.0501222	3.33646	-5.35177	1	0	0	1		-3.61199	-1.77984	-4.884	0	1	0
ENSMUSG00000006191	Cdkal1	12.1174	10.5949	10.8306	-0.193716	0.0317446	0	0	0	0		-0.357704	-0.458333	-0.481417	1	1	1
ENSMUSG00000036856	Wnt4	0.575985	5.80564	0.491537	3.33335	-3.56208	1	0	0	1		-2.78096	-0.941847	-3.0142	1	1	0
ENSMUSG00000006204	5430419D17Rik	0	0	0	0	0	0	0	0	0		inf	inf	inf	0	0	0
ENSMUSG00000006205	Htra1	127.284	48.4744	38.0995	-1.39276	-0.347451	0	0	0	0		1.51306	0.76396	0.548721	1	1	1
ENSMUSG00000006215	Zbtb17	6.36311	4.64098	5.99734	-0.455304	0.369894	0	0	0	0		-0.870086	-1.12182	-0.965485	1	1	1
ENSMUSG00000006216	Clcnkb	0	0	0	0	0	0	0	0	0		inf	inf	inf	0	0	0
ENSMUSG00000006218	Fam131c	0.979446	0.873846	0.174984	-0.164587	-2.32015	0	0	0	1		-2.35864	-2.46397	-3.86008	1	1	0
ENSMUSG00000006219	Fblim1	40.4078	33.1253	38.6305	-0.286704	0.221809	0	0	0	0		0.600343	0.457927	0.560057	1	1	1
ENSMUSG00000006221	Hspb7	0.0311724	0.00544586	0	-2.51704	#VALUE!	0	0	0	0		-5.10098	-6.54565	inf	0	0	0
ENSMUSG00000022018	Rgcc	1.28963	12.9361	24.9607	3.32638	0.948252	1	0	1	0		-2.13978	-0.297857	0.202374	1	1	1
ENSMUSG00000006241	Ccdc159	0.759524	0.683959	2.19549	-0.151187	1.68256	0	0	1	0		-2.56092	-2.6609	-1.78849	1	1	1
ENSMUSG00000060568	Fam78b	0.597929	5.98483	34.8952	3.32326	2.54365	1	0	1	0		-2.75121	-0.917413	0.476772	1	1	1
ENSMUSG00000006269	Atp6v1b1	0	0.0207249	0	inf	#VALUE!	0	0	0	0		inf	-5.4714	inf	0	0	0
ENSMUSG00000006270	Vax1	0.048529	0	0	#VALUE!	0	0	0	0	0		-4.74888	inf	inf	0	0	0
ENSMUSG00000006273	Atp6v1b2	80.8205	89.7057	158.405	0.15048	0.820349	0	0	1	0		1.15177	1.25869	1.71573	1	1	1
ENSMUSG00000006276	Eps15l1	22.0997	25.1368	25.4047	0.185775	0.015298	0	0	0	0		0.12031	0.236109	0.216814	1	1	1
ENSMUSG00000006281	Tep1	6.17334	6.55245	5.84778	0.0859845	-0.164146	0	0	0	0		-0.894171	-0.844581	-0.986168	1	1	1
ENSMUSG00000006288	Ttc5	14.623	11.669	18.6087	-0.325564	0.673299	0	0	1	0		-0.208193	-0.380717	-0.0381396	1	1	1
ENSMUSG00000006289	Osgep	43.8175	24.4652	15.5088	-0.840775	-0.657648	0	1	0	1		0.664785	0.214342	-0.187376	1	1	1
ENSMUSG00000006299	Aamp	81.7211	90.8048	112.205	0.152059	0.305294	0	0	0	0		1.16058	1.26848	1.43333	1	1	1
ENSMUSG00000035104	Eva1a	0.497428	4.94287	47.28	3.31279	3.25781	1	0	1	0		-2.8976	-1.07116	0.725528	1	1	1
ENSMUSG00000006304	Arpc2	234.069	311.122	313.609	0.410545	0.0114833	0	0	0	0		1.99766	2.25833	2.27509	1	1	1
ENSMUSG00000006307	Kmt2b	17.0022	22.3641	22.6366	0.395468	0.017467	0	0	0	0		-0.0882785	0.142166	0.122331	1	1	1
ENSMUSG00000006310	Zbtb32	8.06266	2.74753	1.1113	-1.55312	-1.30589	0	1	0	1		-0.681778	-1.54318	-2.34612	1	1	1
ENSMUSG00000006311	Etv2	0.87481	0.402809	0.0371128	-1.11887	-3.44011	0	1	0	0		-2.44851	-3.08646	-5.13011	1	0	0
ENSMUSG00000006313	Upk1a	1.58918	0.237759	0.189841	-2.74071	-0.324713	0	1	0	0		-1.97364	-3.51022	-3.79334	1	0	0
ENSMUSG00000055679	Ctsr	1.19738	11.8669	479.413	3.30899	5.33626	1	0	1	0		-2.19882	-0.367199	2.62268	1	1	1
ENSMUSG00000006333	Rps9	650.701	571.863	410.37	-0.186324	-0.478744	0	0	0	0		2.81097	2.7476	2.49533	1	1	1
ENSMUSG00000006335	Tfpt	11.6572	13.6648	10.861	0.22925	-0.331312	0	0	0	0		-0.388504	-0.253808	-0.479122	1	1	1
ENSMUSG00000030873	Scnn1b	0.0514217	0.509043	0.566863	3.30734	0.155213	1	0	0	0		-4.70283	-2.89831	-2.89743	0	1	1
ENSMUSG00000006344	Ggt5	0.0119849	0.0303418	0.0701818	1.34009	1.20979	0	0	0	0		-5.86136	-5.165	-4.60831	0	0	0
ENSMUSG00000042106	Fam212a	0.358356	3.53144	15.9827	3.30079	2.17818	1	0	1	0		-3.15845	-1.34143	-0.162725	0	1	1
ENSMUSG00000006356	Crip2	47.7219	68.4469	66.5899	0.520336	-0.0396839	0	0	0	0		0.732684	1.04129	1.006	1	1	1
ENSMUSG00000024921	Smarca2	1.1973	11.6355	13.6148	3.28067	0.226648	1	0	0	0		-2.19888	-0.383028	-0.294049	1	1	1
ENSMUSG00000006369	Fbln1	7.6335	8.04503	3.18422	0.0757537	-1.33716	0	0	0	1		-0.725287	-0.679631	-1.48399	1	1	1
ENSMUSG00000006373	Pgrmc1	79.9394	74.9545	91.6557	-0.0928918	0.29021	0	0	0	0		1.14305	1.11429	1.26766	1	1	1
ENSMUSG00000006378	Gcat	24.4054	6.7762	2.15889	-1.84865	-1.65019	0	1	0	1		0.199253	-0.817592	-1.80226	1	1	1
ENSMUSG00000006386	Tek	0.00798781	0.0118833	0.00446536	0.573058	-1.41208	0	0	0	0		-6.1841	-5.91847	-6.8644	0	0	0
ENSMUSG00000006389	Mpl	0.0277739	0.0174241	0.0241929	-0.672645	0.473501	0	0	0	0		-5.19281	-5.61084	-5.48055	0	0	0
ENSMUSG00000006390	Elovl1	54.1952	75.9106	68.7852	0.486135	-0.142202	0	0	0	0		0.833869	1.12448	1.03257	1	1	1
ENSMUSG00000006392	Med8	45.8891	54.467	45.0851	0.247229	-0.272731	0	0	0	0		0.701531	0.857649	0.686597	1	1	1
ENSMUSG00000006395	Hyi	2.63082	1.49455	3.50699	-0.815794	1.23052	0	0	0	0		-1.57266	-2.03259	-1.40492	1	1	1
ENSMUSG00000006398	Cdc20	142.064	76.4531	11.8377	-0.893894	-2.69119	0	1	0	1		1.60045	1.1302	-0.408598	1	1	1
ENSMUSG00000006403	Adamts4	1.64147	2.81108	4.4445	0.776135	0.660893	0	0	0	0		-1.94789	-1.5248	-1.21089	1	1	1
ENSMUSG00000033597	Caskin1	1.12374	10.8342	22.5272	3.26922	1.05607	1	0	0	0		-2.24931	-0.44038	0.118363	1	1	1
ENSMUSG00000006412	Pfdn2	79.1765	60.0659	44.8455	-0.398527	-0.421583	0	0	0	0		1.13542	0.936298	0.682233	1	1	1
ENSMUSG00000006418	Rnf114	42.1382	54.7405	57.6654	0.377478	0.0750977	0	0	0	0		0.633699	0.861675	0.888154	1	1	1
ENSMUSG00000006423	C330007P06Rik	20.6324	15.5955	16.5411	-0.403787	0.0849269	0	0	0	0		0.0656606	-0.14758	-0.1346	1	1	1
ENSMUSG00000091898	Tnnc1	0.318674	3.06995	1.69408	3.26806	-0.857711	1	0	0	0		-3.2518	-1.454	-2.00082	0	1	1
ENSMUSG00000006442	Srm	73.7659	56.7329	14.8076	-0.378768	-1.93785	0	0	0	1		1.07912	0.890411	-0.225268	1	1	1
ENSMUSG00000006445	Epha2	33.7584	2.19552	0.399669	-3.94261	-2.45769	0	1	0	1		0.457323	-1.72346	-3.18365	1	1	0
ENSMUSG00000006456	Rbm14	60.7041	74.226	45.9455	0.290129	-0.691999	0	0	0	1		0.92409	1.10644	0.70208	1	1	1
ENSMUSG00000006457	Actn3	0.520067	0.216067	0.0520009	-1.26722	-2.05487	0	1	0	0		-2.86219	-3.58712	-4.85386	1	0	0
ENSMUSG00000006462	A530013C23Rik	0.00770888	0.0573261	0.0777771	2.8946	0.440155	0	0	0	0		-6.21238	-4.65361	-4.52415	0	0	0
ENSMUSG00000006463	Zdhhc24	3.68525	4.73466	4.09484	0.361497	-0.209453	0	0	0	0		-1.30455	-1.10576	-1.278	1	1	1
ENSMUSG00000006464	Bbs1	1.27454	0.711493	1.18782	-0.84105	0.7394	0	1	1	0		-2.14915	-2.62918	-2.29158	1	1	1
ENSMUSG00000006469	Slc34a3	0	0.0128711	0.102725	inf	2.99658	0	0	0	0		inf	-5.85429	-4.2963	0	0	0
ENSMUSG00000006471	Ndor1	10.7272	11.0111	14.6335	0.0376773	0.41032	0	0	0	0		-0.45464	-0.427362	-0.234954	1	1	1
ENSMUSG00000086552	Dlx4os	0.699761	6.71883	3.64619	3.26328	-0.881818	1	0	0	1		-2.62611	-0.824426	-1.37304	1	1	1
ENSMUSG00000029189	Sel1l3	0.414591	3.97476	0.595093	3.26111	-2.73968	1	0	0	1		-3.0425	-1.24638	-2.85763	0	1	1
ENSMUSG00000026430	Rassf5	0.764565	7.23429	8.09466	3.24214	0.16212	1	0	0	0		-2.55566	-0.765011	-0.719882	1	1	1
ENSMUSG00000006494	Pdk1	41.9603	22.7201	28.1422	-0.885059	0.308766	0	1	0	0		0.630333	0.15486	0.300626	1	1	1
ENSMUSG00000006498	Ptbp1	216.869	214.211	136.98	-0.0177941	-0.645063	0	0	0	1		1.93695	1.95833	1.59672	1	1	1
ENSMUSG00000006522	Itih3	0	0.00732684	0	inf	#VALUE!	0	0	0	0		inf	-6.30718	inf	0	0	0
ENSMUSG00000061397	Krt79	0.0629511	0.593176	0.0362943	3.23616	-4.03065	1	0	0	1		-4.5419	-2.77537	-5.14837	0	1	0
ENSMUSG00000006527	Sfmbt1	4.34348	5.72999	14.4114	0.399683	1.33061	0	0	1	0		-1.17383	-0.952389	-0.24748	1	1	1
ENSMUSG00000006529	Itih1	0	0.00917572	0.027208	inf	1.56814	0	0	0	0		inf	-6.12631	-5.38436	0	0	0
ENSMUSG00000006538	Ihh	0.0844482	0.193333	0.112784	1.19495	-0.77753	0	0	0	0		-4.30821	-3.67648	-4.2198	0	0	0
ENSMUSG00000006542	Prkag3	0.0583076	0.00835271	0.00935437	-2.80337	0.163396	0	0	0	0		-4.60286	-6.20185	-6.25876	0	0	0
ENSMUSG00000006546	Cryba2	0	0	0	0	0	0	0	0	0		inf	inf	inf	0	0	0
ENSMUSG00000006567	Atp7b	8.70431	0.793611	0.07923	-3.45523	-3.32431	0	1	0	1		-0.620865	-2.54138	-4.50899	1	1	0
ENSMUSG00000006570	Defb2	0	0	0	0	0	0	0	0	0		inf	inf	inf	0	0	0
ENSMUSG00000006574	Slc4a1	0.00500281	0.00439238	0	-0.187736	#VALUE!	0	0	0	0		-6.55632	-6.71845	inf	0	0	0
ENSMUSG00000006575	Rundc3a	2.06595	0.311818	0.654188	-2.72803	1.069	0	1	1	0		-1.76493	-3.29226	-2.78009	1	0	1
ENSMUSG00000006576	Slc4a3	3.12301	3.65217	4.29146	0.225818	0.232711	0	0	0	0		-1.43624	-1.31441	-1.23959	1	1	1
ENSMUSG00000006586	Runx1t1	0.00951347	0.0291542	0.0147884	1.61566	-0.979232	0	0	0	0		-6.04506	-5.1971	-5.88367	0	0	0
ENSMUSG00000006599	Gtf2h1	42.4067	51.2751	51.5556	0.273966	0.00786987	0	0	0	0		0.638751	0.809109	0.79643	1	1	1
ENSMUSG00000006611	Hfe	0.504552	0.339294	0.128358	-0.572468	-1.40236	0	0	0	0		-2.88628	-3.22438	-4.11386	1	0	0
ENSMUSG00000006638	Abhd1	2.48502	2.85533	5.71075	0.200398	1.00002	0	0	1	0		-1.61802	-1.51225	-1.00559	1	1	1
ENSMUSG00000030761	Myo7a	0.0864964	0.8109	1.13783	3.22881	0.488695	1	0	0	0		-4.28915	-2.52406	-2.32679	0	1	1
ENSMUSG00000006642	Tcf23	0.00406462	0	0.0048843	#VALUE!	inf	0	0	0	0		-6.72152	inf	-6.79095	0	0	0
ENSMUSG00000006649	Nphs1	0.00332415	0	0	#VALUE!	0	0	0	0	0		-6.88149	inf	inf	0	0	0
ENSMUSG00000006651	Aplp1	9.56747	4.548	6.49736	-1.07291	0.514622	0	1	0	0		-0.545653	-1.13809	-0.899901	1	1	1
ENSMUSG00000006673	Qrich1	67.6035	74.1462	80.9667	0.133274	0.126956	0	0	0	0		1.00972	1.10557	1.1661	1	1	1
ENSMUSG00000006675	P4htm	1.22755	0.787146	1.21955	-0.641075	0.631642	0	0	0	0		-2.17903	-2.54796	-2.26999	1	1	1
ENSMUSG00000006676	Usp19	77.5927	72.2085	79.0336	-0.103751	0.130297	0	0	0	0		1.11935	1.08429	1.14631	1	1	1
ENSMUSG00000006678	Pola1	11.7139	9.51374	3.18125	-0.300141	-1.58042	0	0	0	1		-0.384644	-0.544849	-1.48476	1	1	1
ENSMUSG00000006699	Cdc42	206.773	230.511	186.271	0.156785	-0.307434	0	0	0	0		1.89903	2.01728	1.84845	1	1	1
ENSMUSG00000006705	Pknox1	11.4818	15.0798	15.3922	0.393271	0.0295802	0	0	0	0		-0.400564	-0.174609	-0.193557	1	1	1
ENSMUSG00000006711	D130043K22Rik	0.103936	0.0589378	0.154941	-0.818437	1.39446	0	0	0	0		-4.14304	-4.63132	-3.95971	0	0	0
ENSMUSG00000006715	Gmnn	96.1966	85.1441	31.8518	-0.176079	-1.41853	0	0	0	1		1.29031	1.21674	0.402035	1	1	1
ENSMUSG00000006717	Acot13	38.1687	22.2002	35.5975	-0.781814	0.6812	0	1	1	0		0.554996	0.136253	0.493091	1	1	1
ENSMUSG00000006720	Zfp184	0.973426	0.763035	1.39257	-0.351322	0.867928	0	0	1	0		-2.36354	-2.57296	-2.16134	1	1	1
ENSMUSG00000006724	Cyp27b1	0.135169	0.0678446	0.114233	-0.994456	0.751675	0	0	0	0		-3.93403	-4.5182	-4.20934	0	0	0
ENSMUSG00000006728	Cdk4	213.045	181.916	139.226	-0.227886	-0.385848	0	0	0	0		1.9228	1.82698	1.61004	1	1	1
ENSMUSG00000006731	B4galnt1	9.90691	5.32457	6.97182	-0.89577	0.38887	0	0	0	0		-0.51792	-1.01137	-0.842179	1	1	1
ENSMUSG00000006732	Mettl1	11.3028	11.1024	5.95667	-0.0258083	-0.898299	0	0	0	1		-0.413062	-0.420725	-0.971058	1	1	1
ENSMUSG00000006736	Tspan31	77.8885	57.7934	74.1901	-0.430506	0.360323	0	0	0	0		1.12237	0.905298	1.09452	1	1	1
ENSMUSG00000006740	Kif5b	50.2978	57.7483	52.2033	0.199282	-0.145636	0	0	0	0		0.774502	0.90467	0.806655	1	1	1
ENSMUSG00000006763	Saal1	17.6735	7.00986	5.42962	-1.33413	-0.368536	0	1	0	0		-0.0574751	-0.790342	-1.04693	1	1	1
ENSMUSG00000006764	Tph2	0	0.0249431	0	inf	#VALUE!	0	0	0	0		inf	-5.32249	inf	0	0	0
ENSMUSG00000006777	Krt23	0	0.0182174	0.0213679	inf	0.230133	0	0	0	0		inf	-5.57506	-5.58224	0	0	0
ENSMUSG00000006782	Cnp	10.3671	7.23767	5.81997	-0.518409	-0.314515	0	0	0	0		-0.481801	-0.764636	-0.990072	1	1	1
ENSMUSG00000006784	Ttc25	0.815464	0.244051	0.802425	-1.74044	1.71718	0	1	1	0		-2.50439	-3.48922	-2.61282	1	0	1
ENSMUSG00000006800	Sulf2	27.6123	18.3215	10.623	-0.591769	-0.786348	0	1	0	1		0.297459	-0.0180954	-0.497268	1	1	1
ENSMUSG00000006818	Sod2	23.4294	31.5286	21.0856	0.428342	-0.580405	0	0	0	0		0.166788	0.418218	0.0642015	1	1	1
ENSMUSG00000006850	Tmco6	9.09406	3.66695	6.21078	-1.31034	0.760192	0	1	0	0		-0.586021	-1.31116	-0.936845	1	1	1
ENSMUSG00000009248	Ascl2	6.79987	63.6344	6.21687	3.22623	-3.35555	1	0	0	1		-0.817278	0.982686	-0.936042	1	1	1
ENSMUSG00000006920	Ezh1	9.95931	10.4703	26.5244	0.0721797	1.34102	0	0	1	0		-0.513723	-0.467842	0.252138	1	1	1
ENSMUSG00000006930	Hap1	10.0865	6.12977	5.495	-0.718527	-0.157714	0	1	0	0		-0.503629	-0.898179	-1.03713	1	1	1
ENSMUSG00000006931	P3h4	12.7352	9.13029	9.22605	-0.480092	0.0150521	0	0	0	0		-0.318148	-0.577917	-0.612737	1	1	1
ENSMUSG00000006932	Ctnnb1	122.321	126.051	102.289	0.0433334	-0.301351	0	0	0	0		1.48143	1.5321	1.35755	1	1	1
ENSMUSG00000006941	Eif1b	19.2092	8.45724	33.7434	-1.18354	1.99635	0	1	1	0		0.0088058	-0.639467	0.449283	1	1	1
ENSMUSG00000006948	Klk4	0.038914	0.0264846	3.17226	-0.555136	6.90421	0	0	0	0		-4.92453	-5.27429	-1.48707	0	0	1
ENSMUSG00000006958	Chrd	0.395197	0.169926	0.0712442	-1.21766	-1.25406	0	0	0	0		-3.08061	-3.78021	-4.596	0	0	0
ENSMUSG00000006998	Psmd2	131.568	125.589	108.378	-0.0671013	-0.21264	0	0	0	0		1.5394	1.52915	1.40491	1	1	1
ENSMUSG00000007021	Syngr3	12.5175	6.71676	1.17896	-0.898104	-2.51025	0	1	0	1		-0.331863	-0.824674	-2.29771	1	1	1
ENSMUSG00000007029	Vars	77.857	61.1992	25.5884	-0.347313	-1.25803	0	0	0	1		1.12205	0.951322	0.222715	1	1	1
ENSMUSG00000007030	Vwa7	0.0144564	0	0.113965	#VALUE!	inf	0	0	0	0		-5.71222	inf	-4.21126	0	0	0
ENSMUSG00000007033	Hspa1l	0.0672791	0.0627927	0.0774819	-0.0995626	0.303264	0	0	0	0		-4.48901	-4.5804	-4.52727	0	0	0
ENSMUSG00000007034	Slc44a4	15.0642	9.37696	23.1127	-0.683934	1.30149	0	1	1	0		-0.184548	-0.556489	0.139378	1	1	1
ENSMUSG00000007035	Msh5	2.34112	0.668704	0.943371	-1.80776	0.496459	0	1	0	0		-1.66547	-2.67903	-2.48029	1	1	1
ENSMUSG00000025064	Col17a1	0.0807274	0.752743	0.489332	3.22103	-0.621345	1	0	0	0		-4.34406	-2.58388	-3.01788	0	1	0
ENSMUSG00000007038	Neu1	35.1297	17.8734	39.0572	-0.974879	1.12777	0	1	1	0		0.488997	-0.0379986	0.569053	1	1	1
ENSMUSG00000007039	Ddah2	23.5212	29.7113	10.2491	0.337052	-1.53551	0	0	0	1		0.169899	0.370498	-0.526613	1	1	1
ENSMUSG00000007041	Clic1	87.8767	101.818	83.5702	0.212437	-0.284928	0	0	0	0		1.21835	1.36049	1.19202	1	1	1
ENSMUSG00000007050	Lsm2	80.8471	68.1141	30.7609	-0.247241	-1.14686	0	0	0	1		1.15203	1.03737	0.373494	1	1	1
ENSMUSG00000007080	Pole	26.0027	16.7938	4.15949	-0.630737	-2.01345	0	1	0	1		0.249683	-0.0880777	-1.26517	1	1	1
ENSMUSG00000058620	Adra2b	1.50152	13.7919	155.636	3.19933	3.49628	1	0	1	0		-2.01877	-0.246367	1.70129	1	1	1
ENSMUSG00000007107	Atp1a4	0.035329	0.237626	0.66381	2.74977	1.48208	0	0	1	0		-5.00141	-3.51067	-2.76813	0	0	1
ENSMUSG00000007122	Casq1	2.03853	0.65292	7.41373	-1.64255	3.50522	0	1	1	0		-1.77556	-2.69823	-0.791846	1	1	1
ENSMUSG00000007207	Stx1a	2.68761	3.86187	5.03646	0.522976	0.383112	0	0	0	0		-1.55567	-1.26953	-1.10849	1	1	1
ENSMUSG00000007209	Ceacam9	0.283011	1.41789	44.0131	2.32482	4.95611	0	0	1	0		-3.34621	-2.07492	0.666889	0	1	1
ENSMUSG00000007216	Zfp775	5.23958	5.98158	4.68964	0.191074	-0.351048	0	0	0	0		-1.02463	-0.91785	-1.16692	1	1	1
ENSMUSG00000034591	Slc41a2	0.192355	1.75898	2.42209	3.1929	0.461512	1	0	0	0		-3.65338	-1.90165	-1.70805	0	1	1
ENSMUSG00000007338	Mrpl49	26.1872	29.3064	24.2132	0.162353	-0.275423	0	0	0	0		0.255307	0.359469	0.177473	1	1	1
ENSMUSG00000007379	Dennd2c	2.97117	1.19396	1.39025	-1.31527	0.219584	0	1	0	0		-1.47588	-2.21308	-2.1627	1	1	1
ENSMUSG00000007411	Mark3	59.2907	70.0398	71.6257	0.240369	0.0323017	0	0	0	0		0.90535	1.05978	1.06571	1	1	1
ENSMUSG00000007415	Gatad1	67.4116	51.8229	43.504	-0.379406	-0.252441	0	0	0	0		1.00746	0.81765	0.657361	1	1	1
ENSMUSG00000007440	Pcdha11	25.6432	17.4398	21.1388	-0.556193	0.277512	0	0	0	0		0.238608	-0.0577385	0.0662653	1	1	1
ENSMUSG00000007457	2310003L06Rik	0	0	0	0	0	0	0	0	0		inf	inf	inf	0	0	0
ENSMUSG00000007458	M6pr	75.0121	71.5012	96.0439	-0.0691544	0.425725	0	0	0	0		1.09244	1.07638	1.30596	1	1	1
ENSMUSG00000007476	Lrrc8a	71.0875	62.1651	53.0279	-0.193492	-0.229352	0	0	0	0		1.0497	0.963909	0.819491	1	1	1
ENSMUSG00000007480	Mc5r	0	0.0377911	0.0430568	inf	0.188192	0	0	0	0		inf	-4.98853	-5.00844	0	0	0
ENSMUSG00000007564	Ppp2r1a	144.789	140.546	95.8536	-0.0429082	-0.552136	0	0	0	0		1.61556	1.61959	1.30433	1	1	1
ENSMUSG00000007570	Fance	15.857	17.6973	21.0032	0.158412	0.247077	0	0	0	0		-0.143748	-0.0459573	0.0609948	1	1	1
ENSMUSG00000007589	Tinf2	34.556	33.2873	24.9198	-0.053966	-0.417681	0	0	0	0		0.475899	0.461848	0.201031	1	1	1
ENSMUSG00000007591	Tssk4	0.0328082	0.0821095	0.294027	1.32349	1.84032	0	0	0	0		-5.0603	-4.36481	-3.43505	0	0	0
ENSMUSG00000007594	Hapln4	3.95104	2.86874	1.71378	-0.461813	-0.743235	0	0	0	1		-1.24916	-1.50848	-1.99136	1	1	1
ENSMUSG00000007603	Dus3l	14.1046	13.0934	11.0266	-0.107324	-0.247845	0	0	0	0		-0.236905	-0.288142	-0.466729	1	1	1
ENSMUSG00000007610	Gtpbp3	18.8029	13.3281	9.00851	-0.496485	-0.565109	0	0	0	0		-0.00819992	-0.273862	-0.632279	1	1	1
ENSMUSG00000092183	4930515G01Rik	0.339684	3.08579	11.2817	3.18337	1.87027	1	0	1	0		-3.20102	-1.44986	-0.447998	0	1	1
ENSMUSG00000007617	Homer1	19.5434	16.4921	10.3399	-0.244912	-0.673545	0	0	0	1		0.0225263	-0.102649	-0.51939	1	1	1
ENSMUSG00000007646	Rad51c	14.1918	7.76933	3.90955	-0.869191	-0.990787	0	1	0	1		-0.232003	-0.70766	-1.31592	1	1	1
ENSMUSG00000007653	Gabrb2	0	0	0	0	0	0	0	0	0		inf	inf	inf	0	0	0
ENSMUSG00000007655	Cav1	0.0105444	0	0	#VALUE!	0	0	0	0	0		-5.96322	inf	inf	0	0	0
ENSMUSG00000007656	Arpp19	108.964	118.108	94.0985	0.116258	-0.327863	0	0	0	0		1.38944	1.47979	1.2892	1	1	1
ENSMUSG00000007659	Bcl2l1	55.5412	74.4946	135.923	0.423576	0.867578	0	0	1	0		0.853384	1.10934	1.59038	1	1	1
ENSMUSG00000007670	Khsrp	73.6413	73.0609	55.4052	-0.0114156	-0.399078	0	0	0	0		1.07777	1.09372	0.855408	1	1	1
ENSMUSG00000007682	Dio2	0.010384	0.0260842	0.0793417	1.32882	1.6049	0	0	0	0		-5.97541	-5.28653	-4.50784	0	0	0
ENSMUSG00000007721	Ccdc124	41.7986	35.9975	21.0945	-0.215557	-0.771033	0	0	0	1		0.627262	0.524763	0.0645471	1	1	1
ENSMUSG00000007739	Cct4	383.732	334.666	241.517	-0.197376	-0.470598	0	0	0	0		2.39088	2.31696	2.06117	1	1	1
ENSMUSG00000007777	0610009B22Rik	34.8074	23.2319	23.6992	-0.583284	0.028726	0	0	0	0		0.481665	0.172765	0.159901	1	1	1
ENSMUSG00000007783	Cpt1c	13.1901	15.4821	9.9679	0.231145	-0.635243	0	0	0	1		-0.290229	-0.153446	-0.549398	1	1	1
ENSMUSG00000007805	Twist2	0.550297	0.875414	1.16261	0.669756	0.409329	0	0	0	0		-2.81725	-2.46253	-2.30915	1	1	1
ENSMUSG00000013584	Aldh1a2	0.103812	0.938039	0.219953	3.17568	-2.09245	1	0	0	1		-4.14399	-2.40699	-3.67276	0	1	0
ENSMUSG00000007815	Rhoa	201.092	209.3	180.113	0.057713	-0.216667	0	0	0	0		1.87686	1.93969	1.82092	1	1	1
ENSMUSG00000040855	Reps2	0.126283	1.11456	3.01545	3.14175	1.43589	1	0	1	0		-3.98812	-2.2684	-1.52859	0	1	1
ENSMUSG00000007827	Ankrd26	4.75447	4.03269	3.41954	-0.237542	-0.237939	0	0	0	0		-1.10191	-1.23474	-1.4256	1	1	1
ENSMUSG00000007833	Aldh16a1	17.5051	21.5255	10.6719	0.298274	-1.01223	0	0	0	1		-0.065091	0.111446	-0.493507	1	1	1
ENSMUSG00000007836	Hnrnpa0	198.3	222.443	140.998	0.16575	-0.657761	0	0	0	1		1.86574	1.98864	1.6204	1	1	1
ENSMUSG00000031239	Itm2a	1.97826	17.4035	12.3757	3.13708	-0.491867	1	0	0	0		-1.79943	-0.0594133	-0.372198	1	1	1
ENSMUSG00000007850	Hnrnph1	149.767	208.967	137.803	0.480554	-0.600666	0	0	0	1		1.64245	1.93841	1.60163	1	1	1
ENSMUSG00000007867	Ift43	26.0398	29.0306	23.5768	0.156856	-0.300209	0	0	0	0		0.250817	0.351869	0.15566	1	1	1
ENSMUSG00000052951	C130021I20Rik	0.166381	1.45372	0.517266	3.12719	-1.49077	1	0	0	1		-3.76877	-2.05486	-2.97242	0	1	1
ENSMUSG00000007877	Tcap	0.0225479	0.0188521	0.0644895	-0.258269	1.77434	0	0	0	0		-5.35863	-5.54753	-4.67758	0	0	0
ENSMUSG00000007880	Arid1a	24.4747	24.5647	24.3872	0.00529115	-0.0104577	0	0	0	0		0.201509	0.217604	0.183337	1	1	1
ENSMUSG00000007888	Crlf1	7.90258	4.70336	3.42177	-0.748633	-0.458947	0	1	0	0		-0.69773	-1.11109	-1.42506	1	1	1
ENSMUSG00000007891	Ctsd	111.607	164.924	472.768	0.563379	1.51933	0	0	1	0		1.40851	1.74816	2.61125	1	1	1
ENSMUSG00000007892	Rplp1	1646.32	1305.88	983.767	-0.334221	-0.408635	0	0	0	0		3.54937	3.41132	3.21139	1	1	1
ENSMUSG00000007907	Cabs1	0	0	0	0	0	0	0	0	0		inf	inf	inf	0	0	0
ENSMUSG00000007908	Hmgcll1	0.262016	0.215772	0.0314441	-0.280145	-2.77865	0	0	0	0		-3.40753	-3.58821	-5.26585	0	0	0
ENSMUSG00000007944	Ttc9b	0.0359465	0	0.0298441	#VALUE!	inf	0	0	0	0		-4.98763	inf	-5.30862	0	0	0
ENSMUSG00000007946	Phox2a	1.9972	1.28868	0.856071	-0.63209	-0.590089	0	1	0	0		-1.79185	-2.15172	-2.55982	1	1	1
ENSMUSG00000007950	Abhd8	11.0234	5.54742	4.2677	-0.990683	-0.37836	0	1	0	0		-0.432973	-0.978417	-1.24414	1	1	1
ENSMUSG00000007987	Ift22	6.23633	5.01865	4.97192	-0.313399	-0.0134947	0	0	0	0		-0.886095	-1.05893	-1.11905	1	1	1
ENSMUSG00000007989	Fzd3	1.08019	0.999995	1.42295	-0.11129	0.508893	0	0	0	0		-2.28076	-2.35558	-2.14366	1	1	1
ENSMUSG00000008028	1700008O03Rik	0.69068	0.673726	0.469203	-0.0358557	-0.52195	0	0	0	0		-2.6365	-2.67302	-3.05228	1	1	0
ENSMUSG00000008035	Mid1ip1	0.746124	0.148412	0	-2.32981	#VALUE!	0	1	0	0		-2.57508	-3.88902	inf	1	0	0
ENSMUSG00000008036	Ap2s1	63.822	79.2854	50.0486	0.313002	-0.663725	0	0	0	1		0.963933	1.15944	0.772134	1	1	1
ENSMUSG00000008090	Fgfrl1	3.38362	3.21093	3.91748	-0.0755739	0.286934	0	0	0	0		-1.37248	-1.41791	-1.31426	1	1	1
ENSMUSG00000008129	4930432K21Rik	0.261184	0.37958	0.919667	0.539337	1.27671	0	0	1	0		-3.41006	-3.1342	-2.50113	0	0	1
ENSMUSG00000008136	Fhl2	14.717	17.7109	75.42	0.267158	2.09031	0	0	1	0		-0.203096	-0.0453398	1.10798	1	1	1
ENSMUSG00000008140	Emc10	40.7228	36.1411	40.4975	-0.172196	0.164191	0	0	0	0		0.60652	0.527963	0.598711	1	1	1
ENSMUSG00000008153	Clstn3	0.522087	0.232814	0.409038	-1.16511	0.813055	0	1	0	0		-2.85911	-3.52711	-3.16467	1	0	0
ENSMUSG00000035491	Fthl17a	1.15883	10.0927	155.196	3.12257	3.94271	1	0	1	0		-2.22485	-0.497365	1.69897	1	1	1
ENSMUSG00000096039	D830030K20Rik	0.224636	1.95325	0.694235	3.12021	-1.49238	1	0	0	1		-3.52997	-1.81744	-2.73143	0	1	1
ENSMUSG00000008200	Fnbp4	20.843	24.3081	23.3963	0.221874	-0.0551561	0	0	0	0		0.073739	0.209164	0.149366	1	1	1
ENSMUSG00000008206	Cers4	4.06757	1.24069	0.541928	-1.71303	-1.19496	0	1	0	0		-1.22604	-2.18222	-2.93427	1	1	1
ENSMUSG00000008226	Scrn3	11.6383	10.3809	8.39232	-0.164951	-0.306791	0	0	0	0		-0.389794	-0.474734	-0.690306	1	1	1
ENSMUSG00000008301	Phax	44.73	44.4083	36.6033	-0.0104154	-0.278855	0	0	0	0		0.68118	0.693541	0.51591	1	1	1
ENSMUSG00000008305	Tle1	11.4689	13.208	5.86113	0.203688	-1.17217	0	0	0	1		-0.401458	-0.281138	-0.9843	1	1	1
ENSMUSG00000008307	1700109H08Rik	0.775773	0.278215	0.946869	-1.47944	1.76697	0	1	1	0		-2.54408	-3.38391	-2.47726	1	0	1
ENSMUSG00000008318	Relt	7.55373	3.10298	1.89249	-1.28354	-0.71337	0	1	0	1		-0.733644	-1.44539	-1.91012	1	1	1
ENSMUSG00000008333	Snrpb2	65.9394	47.3456	34.1332	-0.477911	-0.472054	0	0	0	0		0.989895	0.745021	0.45869	1	1	1
ENSMUSG00000008348	Ubc	57.0974	68.8101	72.0075	0.269196	0.0655267	0	0	0	0		0.875366	1.04554	1.07006	1	1	1
ENSMUSG00000008373	Prpf31	28.2102	26.6732	15.5112	-0.0808294	-0.782084	0	0	0	1		0.3145	0.283795	-0.187249	1	1	1
ENSMUSG00000008384	Sertad1	31.933	9.9662	9.25313	-1.67993	-0.107101	0	1	0	0		0.413104	-0.507503	-0.610337	1	1	1
ENSMUSG00000008393	Carhsp1	32.3837	45.1743	55.9753	0.480237	0.309287	0	0	0	0		0.424252	0.707287	0.863792	1	1	1
ENSMUSG00000008398	Elk3	10.0361	5.16116	17.8755	-0.959432	1.79222	0	1	1	0		-0.507613	-1.03643	-0.0710612	1	1	1
ENSMUSG00000038151	Prdm1	0.488537	4.24093	12.5484	3.11784	1.56505	1	0	1	0		-2.91194	-1.19427	-0.360849	1	1	1
ENSMUSG00000026442	Nfasc	0.131054	1.12282	0.199292	3.09889	-2.49417	1	0	0	1		-3.95863	-2.26246	-3.75355	0	1	0
ENSMUSG00000008438	Adam21	0.0714606	0.0748647	0.111264	0.0671377	0.571631	0	0	0	0		-4.44105	-4.43906	-4.23091	0	0	0
ENSMUSG00000008450	Nutf2	93.523	80.8529	61.3339	-0.210021	-0.398614	0	0	0	0		1.26789	1.17518	0.938665	1	1	1
ENSMUSG00000008461	Fut1	0	0.240118	0.0157394	inf	-3.93129	0	0	0	0		inf	-3.50228	-5.83263	0	0	0
ENSMUSG00000050423	Ppp1r3g	0.284773	2.43879	5.37557	3.09828	1.14025	1	0	1	0		-3.34128	-1.639	-1.05512	0	1	1
ENSMUSG00000008482	Rnf151	0.0363756	0.0157408	0.0361821	-1.20846	1.20077	0	0	0	0		-4.97819	-5.69251	-5.15091	0	0	0
ENSMUSG00000008489	Elavl2	1.12058	1.09281	0.342768	-0.0361971	-1.67274	0	0	0	1		-2.25155	-2.28424	-3.30943	1	1	0
ENSMUSG00000008496	Pou2f2	0.038783	0.0656981	0.153136	0.760426	1.22089	0	0	0	0		-4.92721	-4.54404	-3.96931	0	0	0
ENSMUSG00000079479	Gm9112	0.889643	7.60731	25.2274	3.09609	1.72953	1	0	1	0		-2.43513	-0.724599	0.211078	1	1	1
ENSMUSG00000027070	Lrp2	0.0950452	0.809656	0.0405159	3.09062	-4.32075	1	0	0	1		-4.21418	-2.52529	-5.05825	0	1	0
ENSMUSG00000008590	Htr3b	0	0	0.00935801	0	inf	0	0	0	0		inf	inf	-6.25844	0	0	0
ENSMUSG00000008601	Rab25	0.378297	0.665297	0.173615	0.814478	-1.93811	0	0	0	1		-3.11537	-2.68314	-3.86651	0	1	0
ENSMUSG00000008604	Ubqln4	33.7671	37.6435	29.8268	0.156782	-0.335791	0	0	0	0		0.457528	0.560701	0.348239	1	1	1
ENSMUSG00000008658	Rbfox1	0	0	0.0712327	0	inf	0	0	0	0		inf	inf	-4.59614	0	0	0
ENSMUSG00000008668	Rps18	270.972	219.325	176.001	-0.305068	-0.317493	0	0	0	0		2.11412	1.9773	1.802	1	1	1
ENSMUSG00000008682	Rpl10	819.786	684.076	655.726	-0.26109	-0.0610646	0	0	0	0		2.99472	2.89162	2.87917	1	1	1
ENSMUSG00000008683	Rps15a	452.881	366.856	306.994	-0.303918	-0.257002	0	0	0	0		2.52268	2.39078	2.25763	1	1	1
ENSMUSG00000008690	Ncaph2	52.4392	51.0074	33.6614	-0.0399391	-0.59961	0	0	0	1		0.807668	0.804901	0.44729	1	1	1
ENSMUSG00000008730	Hipk1	16.1303	12.7448	17.9722	-0.33986	0.495853	0	0	0	0		-0.130155	-0.309832	-0.0666427	1	1	1
ENSMUSG00000056427	Slit3	0.344472	2.934	0.862662	3.09041	-1.766	1	0	0	1		-3.18988	-1.4904	-2.55353	0	1	1
ENSMUSG00000008763	Man1a2	24.5244	26.5074	34.863	0.112175	0.395303	0	0	0	0		0.203122	0.278783	0.476016	1	1	1
ENSMUSG00000008789	Ceacam5	0	0	0.233293	0	inf	0	0	0	0		inf	inf	-3.62454	0	0	0
ENSMUSG00000008813	Tppp2	0	0	0	0	0	0	0	0	0		inf	inf	inf	0	0	0
ENSMUSG00000008822	Acyp1	20.0086	10.3996	10.7604	-0.944091	0.0492061	0	1	0	0		0.0412393	-0.473288	-0.486743	1	1	1
ENSMUSG00000008843	Cldn13	0	0	0	0	0	0	0	0	0		inf	inf	inf	0	0	0
ENSMUSG00000008845	Cd163	0	0	0.00829542	0	inf	0	0	0	0		inf	inf	-6.35715	0	0	0
ENSMUSG00000008855	Hdac5	42.8217	28.1879	29.3701	-0.603266	0.0592734	0	0	0	0		0.646498	0.328191	0.335602	1	1	1
ENSMUSG00000038080	Kdm1b	4.38371	37.2891	37.1333	3.08853	-0.00603848	1	0	0	0		-1.1665	0.553098	0.527684	1	1	1
ENSMUSG00000008874	Clec3a	0	0	0	0	0	0	0	0	0		inf	inf	inf	0	0	0
ENSMUSG00000008892	Vdac3	123.7	97.0387	80.4165	-0.350212	-0.271068	0	0	0	0		1.49034	1.32185	1.16052	1	1	1
ENSMUSG00000008932	Slc1a7	0.00857898	0.0174829	0	1.02707	#VALUE!	0	0	0	0		-6.12731	-5.60814	inf	0	0	0
ENSMUSG00000008958	Vps72	23.8388	27.9454	47.7761	0.229301	0.773674	0	0	1	0		0.180568	0.321246	0.734077	1	1	1
ENSMUSG00000008976	Gabpa	24.8812	24.9724	20.2386	0.00527746	-0.303229	0	0	0	0		0.214612	0.230835	0.0306243	1	1	1
ENSMUSG00000008999	Bmp7	4.50006	4.09765	4.90317	-0.135147	0.258919	0	0	0	0		-1.14566	-1.2219	-1.13046	1	1	1
ENSMUSG00000009013	Dynll1	281.514	322.9	232.583	0.19788	-0.473343	0	0	0	0		2.14448	2.28819	2.0303	1	1	1
ENSMUSG00000009030	Pdcl	34.3504	25.4272	26.8473	-0.433952	0.0784051	0	0	0	0		0.471152	0.245342	0.262047	1	1	1
ENSMUSG00000051457	Spn	0.243623	2.06684	14.3258	3.0847	2.79312	1	0	1	0		-3.46542	-1.77201	-0.252359	0	1	1
ENSMUSG00000009047	Gm5965	0	0	0	0	0	0	0	0	0		inf	inf	inf	0	0	0
ENSMUSG00000009070	Rsph14	0	0	0.0118846	0	inf	0	0	0	0		inf	inf	-6.0627	0	0	0
ENSMUSG00000009073	Nf2	32.2017	24.711	22.5621	-0.381986	-0.131253	0	0	0	0		0.419769	0.222377	0.119631	1	1	1
ENSMUSG00000025497	Cdhr5	0.0888781	0.753276	2.56846	3.08328	1.76965	1	0	1	0		-4.26754	-2.58331	-1.65999	0	1	1
ENSMUSG00000009076	Zmat5	6.19407	6.47	5.34933	0.0628775	-0.274406	0	0	0	0		-0.891504	-0.854759	-1.05913	1	1	1
ENSMUSG00000009079	Ewsr1	132.514	120.651	111.2	-0.135309	-0.117679	0	0	0	0		1.54509	1.49691	1.42596	1	1	1
ENSMUSG00000009090	Ap1b1	38.3248	45.767	47.7888	0.256028	0.0623634	0	0	0	0		0.558243	0.717764	0.734295	1	1	1
ENSMUSG00000063568	Jazf1	0.639104	5.41416	7.72429	3.08262	0.512664	1	0	0	0		-2.69824	-0.997961	-0.758238	1	1	1
ENSMUSG00000009093	Gstt4	0	0	0	0	0	0	0	0	0		inf	inf	inf	0	0	0
ENSMUSG00000009097	Tbx1	0.116592	0.130594	1.09506	0.163622	3.06785	0	0	1	0		-4.05164	-3.99182	-2.35817	0	0	1
ENSMUSG00000009108	Gnat2	2.18532	1.05751	5.25663	-1.04718	2.31347	0	1	1	0		-1.72025	-2.31063	-1.07345	1	1	1
ENSMUSG00000009112	Bcl2l13	36.3667	33.4077	44.0606	-0.122434	0.399307	0	0	0	0		0.516525	0.46475	0.667772	1	1	1
ENSMUSG00000009114	2610028H24Rik	0	0.010492	0	inf	#VALUE!	0	0	0	0		inf	-6.01856	inf	0	0	0
ENSMUSG00000009115	Spatc1l	0.0401225	0.0273125	0.106251	-0.55485	1.95984	0	0	0	0		-4.9002	-5.24955	-4.26866	0	0	0
ENSMUSG00000009145	Dqx1	52.0437	47.9406	67.3571	-0.118477	0.490583	0	0	0	0		0.801646	0.75506	1.01538	1	1	1
ENSMUSG00000009185	Ccl8	0	0	0	0	0	0	0	0	0		inf	inf	inf	0	0	0
ENSMUSG00000009207	Lnpk	17.7041	20.8738	14.4728	0.237607	-0.528348	0	0	0	0		-0.056099	0.0867345	-0.243998	1	1	1
ENSMUSG00000009210	Prr29	0	0	0	0	0	0	0	0	0		inf	inf	inf	0	0	0
ENSMUSG00000009214	Tmem8c	0	0	0	0	0	0	0	0	0		inf	inf	inf	0	0	0
ENSMUSG00000009216	Fam163b	0.0078889	0.0140052	0.0149912	0.828065	0.0981504	0	0	0	0		-6.19402	-5.78641	-5.87251	0	0	0
ENSMUSG00000009246	Trpm5	0.0335104	0.080424	0.0974289	1.26302	0.276724	0	0	0	0		-5.04345	-4.38148	-4.33965	0	0	0
ENSMUSG00000031131	Vgll1	1.0531	8.88555	1.43217	3.07683	-2.63326	1	0	0	1		-2.30096	-0.599757	-2.13837	1	1	1
ENSMUSG00000027200	Sema6d	0.145465	1.22436	2.52627	3.07329	1.04498	1	0	1	0		-3.87564	-2.19287	-1.67356	0	1	1
ENSMUSG00000030713	Klk7	0.145539	1.22445	1.46499	3.07265	0.258761	1	0	0	0		-3.87523	-2.19282	-2.11982	0	1	1
ENSMUSG00000009292	Trpm2	1.12177	0.236932	0.196615	-2.24323	-0.269101	0	1	0	0		-2.25071	-3.51302	-3.76463	1	0	0
ENSMUSG00000009293	Ube2g2	125.277	129.223	121.696	0.0447487	-0.0865838	0	0	0	0		1.50042	1.55208	1.49983	1	1	1
ENSMUSG00000009350	Mpo	0	0	0	0	0	0	0	0	0		inf	inf	inf	0	0	0
ENSMUSG00000009356	Lpo	0.0536906	0.0060714	0.00678965	-3.14457	0.161309	0	0	0	0		-4.66848	-6.45825	-6.5212	0	0	0
ENSMUSG00000009376	Met	4.9396	5.62567	1.57231	0.187632	-1.83914	0	0	0	1		-1.07153	-0.967158	-2.06192	1	1	1
ENSMUSG00000038580	Sct	28.0019	235.496	831.543	3.07211	1.82009	1	0	1	0		0.308605	2.03448	3.07371	1	1	1
ENSMUSG00000009394	Syn2	0.0156618	0.0458797	0.199407	1.5506	2.11979	0	0	0	0		-5.64851	-4.83264	-3.75308	0	0	0
ENSMUSG00000009406	Elk1	32.8423	21.6374	17.1175	-0.602027	-0.338061	0	1	0	0		0.435438	0.115613	-0.106548	1	1	1
ENSMUSG00000002100	Mybpc3	0.0889624	0.7479	0.34019	3.07158	-1.1365	1	0	0	1		-4.26679	-2.58907	-3.31561	0	1	0
ENSMUSG00000009470	Tnpo1	82.9117	72.1521	52.4782	-0.200534	-0.459323	0	0	0	0		1.17209	1.08366	0.810957	1	1	1
ENSMUSG00000009471	Myod1	0	0	0	0	0	0	0	0	0		inf	inf	inf	0	0	0
ENSMUSG00000009487	Otog	0.00564308	0.0336467	0.0201405	2.57591	-0.740367	0	0	0	0		-6.46052	-5.0819	-5.63069	0	0	0
ENSMUSG00000009535	Rnmt	40.1464	32.9195	29.8287	-0.286328	-0.142241	0	0	0	0		0.595181	0.452917	0.348291	1	1	1
ENSMUSG00000043099	Hic1	0.481455	4.04436	38.7965	3.07044	3.26194	1	0	1	0		-2.92356	-1.23242	0.563568	1	1	1
ENSMUSG00000009549	Srp14	86.4531	74.6983	65.5227	-0.210841	-0.189082	0	0	0	0		1.20536	1.11154	0.99277	1	1	1
ENSMUSG00000009551	6330409D20Rik	0.0660953	0	0.0191886	#VALUE!	inf	0	0	0	0		-4.50313	inf	-5.67034	0	0	0
ENSMUSG00000009555	Cdk9	58.9008	51.5996	44.6101	-0.190926	-0.209991	0	0	0	0		0.900102	0.814179	0.677923	1	1	1
ENSMUSG00000009563	Tor2a	62.9039	59.0749	62.9046	-0.0906039	0.0906203	0	0	0	0		0.952406	0.922926	0.959374	1	1	1
ENSMUSG00000009566	Fpgs	118.057	44.6152	21.2204	-1.40388	-1.07208	0	1	0	1		1.4532	0.697277	0.0694206	1	1	1
ENSMUSG00000031613	Hpgd	1.39404	11.6689	40.5554	3.06533	1.79723	1	0	1	0		-2.07786	-0.380724	0.599881	1	1	1
ENSMUSG00000009575	Cbx5	89.2616	66.8378	29.3065	-0.417375	-1.18945	0	0	0	1		1.23079	1.02216	0.333826	1	1	1
ENSMUSG00000009580	Odam	0	0	0	0	0	0	0	0	0		inf	inf	inf	0	0	0
ENSMUSG00000009585	Apobec3	3.70674	1.71468	0.816293	-1.11221	-1.07078	0	1	0	1		-1.29993	-1.92215	-2.59878	1	1	1
ENSMUSG00000009588	St6galnac1	0	0	0	0	0	0	0	0	0		inf	inf	inf	0	0	0
ENSMUSG00000048776	Pthlh	0.106476	0.883891	0.775436	3.05335	-0.188862	1	0	0	0		-4.12384	-2.45478	-2.64084	0	1	1
ENSMUSG00000009614	Sardh	0.374052	0.296859	0.187848	-0.333463	-0.660214	0	0	0	0		-3.12435	-3.33178	-3.80198	0	0	0
ENSMUSG00000063873	Slc24a3	0.171064	1.41809	1.82793	3.05134	0.366263	1	0	0	0		-3.74669	-2.0748	-1.93855	0	1	1
ENSMUSG00000009628	Tex15	2.10464	1.83501	1.22219	-0.197788	-0.586323	0	0	0	0		-1.75017	-1.86764	-2.26822	1	1	1
ENSMUSG00000009630	Ppp2cb	80.7119	82.8167	59.9717	0.0371414	-0.46564	0	0	0	0		1.1507	1.19447	0.920271	1	1	1
ENSMUSG00000009633	G0s2	0.398049	0.217968	0.629042	-0.868829	1.52904	0	0	0	0		-3.07489	-3.58007	-2.81219	0	0	1
ENSMUSG00000009640	Dmap1	20.9382	20.05	18.543	-0.0625317	-0.11273	0	0	0	0		0.077364	0.0543694	-0.0410362	1	1	1
ENSMUSG00000009646	Pla2g12b	0.100674	0.212406	0.329607	1.07713	0.633922	0	0	0	0		-4.16841	-3.60085	-3.3415	0	0	0
ENSMUSG00000009647	Mcu	13.2153	16.4889	22.4084	0.319288	0.442547	0	0	0	0		-0.288711	-0.102805	0.114033	1	1	1
ENSMUSG00000009654	Oit3	0.117948	0.0372857	0.257893	-1.66145	2.79008	0	0	0	0		-4.04244	-4.99936	-3.54244	0	0	0
ENSMUSG00000009670	Tex11	0.0187748	0.023571	0.0414605	0.328215	0.814723	0	0	0	0		-5.5043	-5.36797	-5.03938	0	0	0
ENSMUSG00000009681	Bcr	73.4172	24.3283	52.6316	-1.59349	1.1133	0	1	1	0		1.07535	0.209831	0.813347	1	1	1
ENSMUSG00000009687	Fxyd5	14.5038	6.41157	6.72213	-1.17768	0.0682414	0	1	0	0		-0.214704	-0.862051	-0.872048	1	1	1
ENSMUSG00000009731	Kcnd1	7.76145	4.65149	3.53141	-0.738632	-0.39745	0	1	0	0		-0.712065	-1.12	-1.39923	1	1	1
ENSMUSG00000009733	Tfcp2	4.24098	2.08445	3.20996	-1.02473	0.622887	0	1	1	0		-1.19283	-1.76519	-1.4774	1	1	1
ENSMUSG00000009734	Pou6f2	0	0.0278862	0.08772	inf	1.65335	0	0	0	0		inf	-5.23284	-4.42563	0	0	0
ENSMUSG00000009739	Pou6f1	2.33004	0.746576	0.46188	-1.64199	-0.692772	0	1	0	1		-1.66924	-2.59049	-3.06517	1	1	0
ENSMUSG00000086909	Gm4926	0.141421	1.16709	0.806267	3.04485	-0.533589	1	0	0	0		-3.89806	-2.23138	-2.6089	0	1	1
ENSMUSG00000009772	Nuak2	18.9818	5.41365	0.283134	-1.80994	-4.25705	0	1	0	1		-0.000667214	-0.998037	-3.46597	1	1	0
ENSMUSG00000009828	Ick	4.34724	5.67684	5.70253	0.384987	0.006515	0	0	0	0		-1.17314	-0.95988	-1.00677	1	1	1
ENSMUSG00000009863	Sdhb	54.0587	44.1839	38.3162	-0.291006	-0.205567	0	0	0	0		0.831863	0.689469	0.553366	1	1	1
ENSMUSG00000009876	Cox4i2	0.0560773	0.028655	0.0298119	-0.968629	0.0570995	0	0	0	0		-4.63388	-5.21098	-5.30951	0	0	0
ENSMUSG00000009894	Snap47	68.2873	34.0239	30.0303	-1.00507	-0.180131	0	1	0	0		1.01773	0.479441	0.353808	1	1	1
ENSMUSG00000009900	Wnt3a	0.0263988	0.0713714	0.00690496	1.43487	-3.36964	0	0	0	0		-5.2332	-4.47747	-6.50741	0	0	0
ENSMUSG00000009905	Kdsr	9.73904	8.31581	13.3267	-0.227923	0.680391	0	0	1	0		-0.531514	-0.653022	-0.311565	1	1	1
ENSMUSG00000009907	Vps4b	51.8765	58.5637	60.726	0.174925	0.0523072	0	0	0	0		0.799086	0.91594	0.930507	1	1	1
ENSMUSG00000009927	Rps25	892.374	724.768	587.346	-0.30013	-0.303307	0	0	0	0		3.06221	2.93806	2.78898	1	1	1
ENSMUSG00000009941	Nxf2	0.0103286	0.0190837	0	0.885698	#VALUE!	0	0	0	0		-5.97967	-5.53772	inf	0	0	0
ENSMUSG00000009995	Taz	8.42706	11.4093	25.4695	0.437104	1.15857	0	0	1	0		-0.646614	-0.398807	0.2189	1	1	1
ENSMUSG00000010021	Kif19a	0.85858	0.277731	0.20481	-1.62827	-0.439401	0	1	0	0		-2.46341	-3.38531	-3.73118	1	0	0
ENSMUSG00000010025	Aldh3a2	20.2118	26.1799	62.0684	0.373263	1.2454	0	0	1	0		0.0492771	0.268791	0.948414	1	1	1
ENSMUSG00000010044	Zmynd10	1.10308	0.289658	1.46761	-1.92912	2.34105	0	1	1	0		-2.26408	-3.35152	-2.11835	1	0	1
ENSMUSG00000010045	Tmem115	20.1669	26.8875	35.6157	0.414944	0.405577	0	0	0	0		0.047508	0.290227	0.49351	1	1	1
ENSMUSG00000010047	Hyal2	25.3071	24.6201	19.103	-0.0397073	-0.366033	0	0	0	0		0.228113	0.219415	-0.0166689	1	1	1
ENSMUSG00000010048	Ifrd2	45.7529	35.2133	10.6301	-0.377741	-1.72796	0	0	0	1		0.699166	0.507059	-0.496721	1	1	1
ENSMUSG00000010051	Hyal1	6.94905	7.30946	11.2579	0.0729487	0.623099	0	0	1	0		-0.800015	-0.756702	-0.449727	1	1	1
ENSMUSG00000010054	Tusc2	20.4521	29.0359	43.343	0.505591	0.57796	0	0	0	0		0.0586787	0.352016	0.654324	1	1	1
ENSMUSG00000010057	Nprl2	10.4548	6.15964	10.4047	-0.763243	0.75631	0	1	1	0		-0.475101	-0.894272	-0.514273	1	1	1
ENSMUSG00000010064	Slc38a3	3.36924	1.44884	14.8316	-1.21753	3.35571	0	1	1	0		-1.37587	-2.05756	-0.223942	1	1	1
ENSMUSG00000010066	Cacna2d2	1.33341	0.587027	0.107246	-1.18362	-2.45251	0	0	0	1		-2.11323	-2.78374	-4.26103	1	1	0
ENSMUSG00000010067	Rassf1	7.46053	8.74116	14.399	0.228546	0.72007	0	0	1	0		-0.74352	-0.612926	-0.248185	1	1	1
ENSMUSG00000045318	Adra2c	0.103352	0.848617	2.17685	3.03755	1.35906	1	0	1	0		-4.14752	-2.48752	-1.79547	0	1	1
ENSMUSG00000010086	Rnf112	0.00508923	0.0205185	0	2.01141	#VALUE!	0	0	0	0		-6.54269	-5.47945	inf	0	0	0
ENSMUSG00000010095	Slc3a2	193.356	138.371	290.113	-0.482712	1.06807	0	0	1	0		1.84566	1.60706	2.21131	1	1	1
ENSMUSG00000010097	Nxf1	38.4326	55.551	41.0656	0.53148	-0.435883	0	0	0	0		0.560477	0.873489	0.61012	1	1	1
ENSMUSG00000010110	Stx5a	21.7687	26.3249	44.3504	0.27417	0.752519	0	0	1	0		0.108306	0.27323	0.673141	1	1	1
ENSMUSG00000010122	Slc47a1	0.390212	0.140291	0	-1.47583	#VALUE!	0	0	0	0		-3.0907	-3.93425	inf	0	0	0
ENSMUSG00000010136	Pifo	0	0	0	0	0	0	0	0	0		inf	inf	inf	0	0	0
ENSMUSG00000010142	Tnfrsf13b	0.180853	0.0918839	0.0614708	-0.976933	-0.579911	0	0	0	0		-3.70242	-4.27441	-4.71685	0	0	0
ENSMUSG00000010175	Prox1	1.86038	1.46444	0.950517	-0.345249	-0.623562	0	0	0	1		-1.8483	-2.04895	-2.47411	1	1	1
ENSMUSG00000010205	Raver1	77.9141	74.4881	56.7731	-0.0648743	-0.391801	0	0	0	0		1.12264	1.10927	0.875382	1	1	1
ENSMUSG00000010277	2610507B11Rik	63.4229	74.0744	69.3387	0.223971	-0.0953145	0	0	0	0		0.958943	1.10479	1.03913	1	1	1
ENSMUSG00000010290	AI597479	16.1357	11.8986	14.7995	-0.43946	0.314755	0	0	0	0		-0.129888	-0.365055	-0.225716	1	1	1
ENSMUSG00000010307	Tmem86a	1.44967	1.56841	5.78379	0.113585	1.88271	0	0	1	0		-2.04673	-1.99382	-0.995179	1	1	1
ENSMUSG00000010311	Optc	0.0120594	0	0	#VALUE!	0	0	0	0	0		-5.85643	inf	inf	0	0	0
ENSMUSG00000010342	Tex14	0.811553	0.206347	0.235714	-1.97562	0.191971	0	1	0	0		-2.50821	-3.62411	-3.61609	1	0	0
ENSMUSG00000010358	Ifi35	9.37865	12.9428	32.6871	0.464701	1.33656	0	0	1	0		-0.561509	-0.297441	0.423236	1	1	1
ENSMUSG00000010362	Rdm1	31.8532	6.97767	13.9871	-2.19062	1.00328	0	1	1	0		0.411113	-0.794042	-0.271954	1	1	1
ENSMUSG00000010376	Nedd8	129.503	117.588	86.9866	-0.139243	-0.434875	0	0	0	0		1.52681	1.47624	1.22484	1	1	1
ENSMUSG00000010392	Gosr1	18.5596	21.0328	26.5169	0.180479	0.334268	0	0	0	0		-0.0185601	0.0928339	0.251906	1	1	1
ENSMUSG00000010406	Mrpl52	94.6888	63.9205	77.4911	-0.566916	0.277753	0	0	0	0		1.27774	0.986292	1.13017	1	1	1
ENSMUSG00000010435	Spaca7	0	0	0	0	0	0	0	0	0		inf	inf	inf	0	0	0
ENSMUSG00000010453	Kansl3	14.4413	21.0027	25.8745	0.540369	0.300956	0	0	0	0		-0.218139	0.0916828	0.231821	1	1	1
ENSMUSG00000010461	Eya4	0.0264058	0.0589648	0.162776	1.159	1.46496	0	0	0	0		-5.23299	-4.63096	-3.91931	0	0	0
ENSMUSG00000010476	Ebf3	0.112906	0.217045	0.935178	0.942867	2.10725	0	0	1	0		-4.07719	-3.58349	-2.48743	0	0	1
ENSMUSG00000010492	Uckl1os	0.198041	0.283713	0.409932	0.518631	0.530954	0	0	0	0		-3.6302	-3.36818	-3.16288	0	0	0
ENSMUSG00000010505	Myt1	0.00718248	0	0.0163319	#VALUE!	inf	0	0	0	0		-6.26864	inf	-5.80236	0	0	0
ENSMUSG00000010517	Faf1	59.1023	70.8097	51.1229	0.260733	-0.469979	0	0	0	0		0.902818	1.06856	0.789528	1	1	1
ENSMUSG00000010529	Gm266	0.338361	0.159413	0.0453462	-1.0858	-1.81372	0	0	0	0		-3.20412	-3.83154	-4.96601	0	0	0
ENSMUSG00000010538	Tsacc	2.32171	1.52727	2.43627	-0.604233	0.673722	0	0	0	0		-1.67209	-2.01519	-1.70326	1	1	1
ENSMUSG00000010554	Mettl16	35.7648	44.307	24.7103	0.308993	-0.842424	0	0	0	1		0.50325	0.691705	0.194117	1	1	1
ENSMUSG00000010592	Dazl	0.771638	0.19906	0.0912931	-1.95472	-1.12463	0	1	0	0		-2.54833	-3.65301	-4.39293	1	0	0
ENSMUSG00000010601	Apol7a	0.0109943	0	0.00816723	#VALUE!	inf	0	0	0	0		-5.92998	inf	-6.36991	0	0	0
ENSMUSG00000010607	Pigyl	20.4027	14.2119	13.951	-0.521657	-0.0267311	0	0	0	0		0.056755	-0.222254	-0.274071	1	1	1
ENSMUSG00000010608	Rbm25	58.8005	75.6777	68.7748	0.36404	-0.137987	0	0	0	0		0.898746	1.12201	1.03244	1	1	1
ENSMUSG00000010609	Psen2	11.4217	11.1647	37.7948	-0.032828	1.75924	0	0	1	0		-0.404738	-0.416227	0.542145	1	1	1
ENSMUSG00000026765	Lypd6b	0.143772	1.17666	1.80067	3.03284	0.61384	1	0	1	0		-3.88495	-2.22482	-1.95085	0	1	1
ENSMUSG00000010660	Plcd1	20.3669	24.8636	14.0154	0.287807	-0.827019	0	0	0	1		0.055358	0.227325	-0.270299	1	1	1
ENSMUSG00000010663	Fads1	25.4486	12.7309	3.43447	-0.999254	-1.89017	0	1	0	1		0.232549	-0.310709	-1.42203	1	1	1
ENSMUSG00000023828	Slc22a3	0.566951	4.63335	1.90197	3.03076	-1.28456	1	0	0	1		-2.79353	-1.12314	-1.90603	1	1	1
ENSMUSG00000010751	Tnfrsf22	1.30255	0.401068	0.321697	-1.69942	-0.318141	0	1	0	0		-2.13185	-3.08994	-3.36139	1	0	0
ENSMUSG00000010755	Cars	48.0888	31.8429	15.1031	-0.59473	-1.07613	0	1	0	1		0.738776	0.426191	-0.209085	1	1	1
ENSMUSG00000026979	Psd4	1.36475	11.1483	16.4241	3.03011	0.558998	1	0	0	0		-2.09475	-0.417409	-0.140414	1	1	1
ENSMUSG00000010796	Asz1	0	0	0	0	0	0	0	0	0		inf	inf	inf	0	0	0
ENSMUSG00000010797	Wnt2	0	0.0165998	0	inf	#VALUE!	0	0	0	0		inf	-5.6498	inf	0	0	0
ENSMUSG00000010803	Gabra1	0	0.0158656	0	inf	#VALUE!	0	0	0	0		inf	-5.68616	inf	0	0	0
ENSMUSG00000010825	Grid2ip	0.0949522	0.0369747	0.0332641	-1.36066	-0.152573	0	0	0	0		-4.21495	-5.00609	-5.21977	0	0	0
ENSMUSG00000010830	Kdelr3	7.54945	5.22707	4.19664	-0.530369	-0.316767	0	0	0	0		-0.734095	-1.02623	-1.25789	1	1	1
ENSMUSG00000010841	1700006E09Rik	0	0	0.0408526	0	inf	0	0	0	0		inf	inf	-5.05148	0	0	0
ENSMUSG00000010911	Apip	18.2137	16.4322	15.0478	-0.148498	-0.126975	0	0	0	0		-0.0335253	-0.105574	-0.21209	1	1	1
ENSMUSG00000010914	Pdhx	24.1241	25.5236	21.3787	0.0813554	-0.255655	0	0	0	0		0.190031	0.248384	0.0755074	1	1	1
ENSMUSG00000010936	Vac14	25.0249	29.2488	21.1001	0.225014	-0.471133	0	0	0	0		0.219193	0.357888	0.0647645	1	1	1
ENSMUSG00000011008	Mcoln2	0.0676645	0.144315	0.079049	1.09275	-0.868401	0	0	0	0		-4.48447	-3.91152	-4.51087	0	0	0
ENSMUSG00000011034	Slc5a1	0.00523688	0	0.0277784	#VALUE!	inf	0	0	0	0		-6.51994	inf	-5.36737	0	0	0
ENSMUSG00000011052	1700049J03Rik	0	0.135727	0.380739	inf	1.4881	0	0	0	0		inf	-3.96083	-3.22339	0	0	0
ENSMUSG00000011096	Akt1s1	46.8664	66.5712	69.2123	0.506344	0.0561301	0	0	0	0		0.718294	1.01895	1.03764	1	1	1
ENSMUSG00000102224	4930447F24Rik	0.0932188	0.75506	21.4119	3.0179	4.82568	1	0	1	0		-4.22961	-2.58141	0.0767783	0	1	1
ENSMUSG00000011118	Panx3	0.0163754	0.495061	0.563987	4.918	0.188055	0	0	0	0		-5.61307	-2.9207	-2.9016	0	1	1
ENSMUSG00000011148	Adssl1	11.3486	16.9341	62.0296	0.577415	1.87302	0	0	1	0		-0.409846	-0.0813905	0.947902	1	1	1
ENSMUSG00000011154	Cfap161	0.0427535	0	0	#VALUE!	0	0	0	0	0		-4.84968	inf	inf	0	0	0
ENSMUSG00000011158	Brf1	5.87687	8.50216	14.9424	0.532781	0.813508	0	0	1	0		-0.93332	-0.635209	-0.217846	1	1	1
ENSMUSG00000011171	Vipr2	0.0158455	0.127165	0.288902	3.00456	1.18388	0	0	0	0		-5.63923	-4.01321	-3.44945	0	0	0
ENSMUSG00000011179	Odc1	243.175	106.643	178.857	-1.18921	0.746019	0	1	1	0		2.02802	1.39771	1.81519	1	1	1
ENSMUSG00000011254	Thg1l	21.431	18.8324	11.3711	-0.186481	-0.727853	0	0	0	1		0.0958692	0.00401167	-0.441533	1	1	1
ENSMUSG00000110341	Gm45424	0.0652475	0.527766	0.758318	3.0159	0.522905	1	0	0	0		-4.5134	-2.86928	-2.65912	0	1	1
ENSMUSG00000011257	Pabpc4	166.387	63.0829	110.675	-1.39922	0.811008	0	1	1	0		1.72617	0.97569	1.42208	1	1	1
ENSMUSG00000011263	Exoc3l2	0.379333	0.0613051	0.0513498	-2.62939	-0.255649	0	0	0	0		-3.1132	-4.59967	-4.86418	0	0	0
ENSMUSG00000011267	Zfp296	5.74314	4.00718	1.79627	-0.519253	-1.15759	0	0	0	1		-0.951631	-1.23985	-1.95285	1	1	1
ENSMUSG00000011305	Plin5	1.27381	1.33244	0.374914	0.0649281	-1.82944	0	0	0	1		-2.1496	-2.12488	-3.23601	1	1	0
ENSMUSG00000011306	Sugp1	16.4338	17.9555	19.0024	0.127754	0.0817551	0	0	0	0		-0.115327	-0.0343149	-0.0209933	1	1	1
ENSMUSG00000011349	Dmrtc2	0	0.0233467	0	inf	#VALUE!	0	0	0	0		inf	-5.37565	inf	0	0	0
ENSMUSG00000011350	Gm5893	0	0	0.208991	0	inf	0	0	0	0		inf	inf	-3.71463	0	0	0
ENSMUSG00000011382	Dhdh	103.745	97.7506	83.1688	-0.0858654	-0.233064	0	0	0	0		1.3504	1.32772	1.18808	1	1	1
ENSMUSG00000011427	Zfp790	1.99025	2.97357	3.96446	0.579246	0.414928	0	0	0	0		-1.79463	-1.47964	-1.3045	1	1	1
ENSMUSG00000011463	Cpb1	0	0	0	0	0	0	0	0	0		inf	inf	inf	0	0	0
ENSMUSG00000011486	Slc25a41	0.0764417	0	0.0172746	#VALUE!	inf	0	0	0	0		-4.38745	inf	-5.7564	0	0	0
ENSMUSG00000011589	Fsd1	5.08777	2.93564	0.549933	-0.793358	-2.41635	0	1	0	1		-1.04801	-1.48995	-2.92226	1	1	1
ENSMUSG00000113726	AL589871.1	0.241483	1.94352	6.68544	3.00868	1.78235	1	0	1	0		-3.47244	-1.82146	-0.876531	0	1	1
ENSMUSG00000011658	Fuz	3.20135	2.45459	2.28328	-0.383195	-0.104378	0	0	0	0		-1.41653	-1.63381	-1.75638	1	1	1
ENSMUSG00000011751	Sptbn4	21.6004	18.7584	16.3269	-0.203526	-0.200283	0	0	0	0		0.102132	0.000847037	-0.145275	1	1	1
ENSMUSG00000011752	Pgam1	388.395	320.097	206.712	-0.279016	-0.630885	0	0	0	1		2.40049	2.28118	1.93372	1	1	1
ENSMUSG00000011831	Evi5	13.0691	12.3439	15.1362	-0.0823573	0.294196	0	0	0	0		-0.29756	-0.335523	-0.207292	1	1	1
ENSMUSG00000011832	Evi5l	1.95932	2.35954	5.0572	0.268152	1.09983	0	0	1	0		-1.80709	-1.66555	-1.10512	1	1	1
ENSMUSG00000027276	Jag1	0.366938	2.94892	1.44605	3.00658	-1.02807	1	0	0	1		-3.13962	-1.48633	-2.13047	0	1	1
ENSMUSG00000037568	Vash2	1.43847	11.4786	7.63965	2.99634	-0.587373	1	0	0	0		-2.0529	-0.39394	-0.767262	1	1	1
ENSMUSG00000011884	Gltp	40.8451	48.7189	28.3338	0.25432	-0.781956	0	0	0	1		0.608906	0.768004	0.306183	1	1	1
ENSMUSG00000026185	Igfbp5	0.184831	1.46684	1.50273	2.98843	0.0348791	1	0	0	0		-3.68512	-2.04764	-2.09899	0	1	1
ENSMUSG00000011960	Ccnt1	16.3489	16.1871	21.3004	-0.0143535	0.396036	0	0	0	0		-0.119447	-0.117653	0.0725023	1	1	1
ENSMUSG00000012017	Scarf2	17.4007	16.9655	9.18027	-0.036539	-0.885995	0	0	0	1		-0.0698493	-0.0799015	-0.616811	1	1	1
ENSMUSG00000012042	4930579F01Rik	0	0	0	0	0	0	0	0	0		inf	inf	inf	0	0	0
ENSMUSG00000012076	Brms1l	16.6857	24.9579	24.3374	0.58089	-0.0363215	0	0	0	0		-0.103226	0.230368	0.181663	1	1	1
ENSMUSG00000012114	Med15	19.9274	20.6481	31.68	0.0512499	0.617568	0	0	1	0		0.0380046	0.0779961	0.397606	1	1	1
ENSMUSG00000012117	Dhdds	8.71778	10.978	18.7944	0.332586	0.775682	0	0	1	0		-0.619635	-0.429782	-0.0300073	1	1	1
ENSMUSG00000012123	Aim1l	3.67596	3.32324	6.05831	-0.145532	0.866325	0	0	0	0		-1.30656	-1.39027	-0.957201	1	1	1
ENSMUSG00000012126	Ubxn11	0.672565	0.772219	4.87658	0.199336	2.65879	0	0	1	0		-2.65764	-2.56335	-1.13491	1	1	1
ENSMUSG00000012187	Mogat1	0	0	0	0	0	0	0	0	0		inf	inf	inf	0	0	0
ENSMUSG00000012211	Tex22	0	0.0139062	0.0143367	inf	0.0439836	0	0	0	0		inf	-5.79211	-5.90907	0	0	0
ENSMUSG00000012282	Wnt8a	0.0194184	0.176691	0.175995	3.18573	-0.00569321	0	0	0	0		-5.47749	-3.74883	-3.85536	0	0	0
ENSMUSG00000012296	Tjap1	35.7687	21.4288	13.1812	-0.739147	-0.701075	0	1	0	1		0.503336	0.107827	-0.320556	1	1	1
ENSMUSG00000012350	Ehf	0	0	0	0	0	0	0	0	0		inf	inf	inf	0	0	0
ENSMUSG00000012396	Nanog	0.897064	0.249858	0.0870332	-1.84411	-1.52147	0	1	0	0		-2.42853	-3.47032	-4.43206	1	0	0
ENSMUSG00000012405	Rpl15	494.008	408.309	308.824	-0.274872	-0.402879	0	0	0	0		2.59182	2.47683	2.2625	1	1	1
ENSMUSG00000012422	Tmem167	12.1996	9.03962	9.00479	-0.432496	-0.0055697	0	0	0	0		-0.352326	-0.585939	-0.632617	1	1	1
ENSMUSG00000012428	Steap4	0.0133714	0.115581	0.184749	3.11169	0.676656	0	0	0	0		-5.77428	-4.08998	-3.81561	0	0	0
ENSMUSG00000012429	Mplkip	22.7926	17.2415	20.8501	-0.402677	0.274169	0	0	0	0		0.144868	-0.0669304	0.055003	1	1	1
ENSMUSG00000012443	Kif11	62.8511	40.4829	5.81674	-0.634628	-2.79903	0	1	0	1		0.951738	0.619153	-0.990527	1	1	1
ENSMUSG00000012483	Rpa3	43.0537	37.6528	25.303	-0.19338	-0.573449	0	0	0	0		0.650796	0.5609	0.213529	1	1	1
ENSMUSG00000012519	Mlkl	1.6806	2.47401	1.24569	0.557878	-0.989913	0	0	0	1		-1.92915	-1.62747	-2.25262	1	1	1
ENSMUSG00000012520	Phox2b	0	0	0	0	0	0	0	0	0		inf	inf	inf	0	0	0
ENSMUSG00000012535	Tnpo3	62.6609	57.4858	37.7227	-0.12436	-0.607773	0	0	0	1		0.949328	0.901008	0.540581	1	1	1
ENSMUSG00000108934	Gm44732	67.6007	534.884	558.185	2.98412	0.0615183	1	0	0	0		1.00969	2.69387	2.74727	1	1	1
ENSMUSG00000012640	Zfp715	3.38659	2.95177	3.13614	-0.198251	0.0874069	0	0	0	0		-1.37178	-1.48555	-1.49645	1	1	1
ENSMUSG00000012705	Retn	0.0233288	0	0	#VALUE!	0	0	0	0	0		-5.33154	inf	inf	0	0	0
ENSMUSG00000012777	Acpt	0.120305	0.227987	0.0886492	0.922251	-1.36277	0	0	0	0		-4.0267	-3.54395	-4.417	0	0	0
ENSMUSG00000012819	Cdh23	0.140797	0.332951	0.134186	1.2417	-1.31107	0	0	0	0		-3.90158	-3.23955	-4.0775	0	0	0
ENSMUSG00000012848	Rps5	862.35	691.794	495.705	-0.317931	-0.480861	0	0	0	0		3.03499	2.90064	2.65005	1	1	1
ENSMUSG00000012889	Podnl1	0.0351666	0.0177279	0.0185753	-0.988183	0.0673583	0	0	0	0		-5.00508	-5.59695	-5.69695	0	0	0
ENSMUSG00000013033	Adgrl1	12.3466	2.81572	2.04696	-2.13254	-0.460024	0	1	0	0		-0.342798	-1.52348	-1.84586	1	1	1
ENSMUSG00000013076	Amotl1	29.1603	13.5439	15.7906	-1.10637	0.221425	0	1	0	0		0.34085	-0.260952	-0.172628	1	1	1
ENSMUSG00000013083	2200002J24Rik	1.40528	0.136692	0	-3.36186	#VALUE!	0	0	0	0		-2.07147	-3.95514	inf	1	0	0
ENSMUSG00000013089	Etv5	20.9208	2.67198	1.99531	-2.96895	-0.421297	0	1	0	0		0.0767027	-1.5656	-1.86679	1	1	1
ENSMUSG00000013091	Tmem190	0.098335	0.11228	0.0447283	0.191323	-1.32784	0	0	0	0		-4.18711	-4.11327	-4.97725	0	0	0
ENSMUSG00000013150	Gfod2	2.83992	2.51109	1.47787	-0.177535	-0.764795	0	0	0	1		-1.51182	-1.61551	-2.11265	1	1	1
ENSMUSG00000013155	Enkd1	8.37408	7.50949	3.11589	-0.157217	-1.26907	0	0	0	1		-0.651631	-0.735002	-1.50176	1	1	1
ENSMUSG00000013158	4933405L10Rik	0.198936	0.098286	0.0341736	-1.01725	-1.5241	0	0	0	0		-3.62662	-4.22027	-5.19768	0	0	0
ENSMUSG00000013160	Atp6v0d1	79.4709	93.9895	137.778	0.242072	0.551773	0	0	0	0		1.13837	1.29619	1.60148	1	1	1
ENSMUSG00000013236	Ptprs	15.8304	55.7971	28.8501	0	0	0	0	0	0		-0.145083	0.877042	0.320972	1	1	1
ENSMUSG00000013275	Slc41a1	6.3916	4.74866	1.01514	-0.428656	-2.22584	0	0	0	1		-0.866532	-1.10338	-2.42024	1	1	1
ENSMUSG00000013338	Fer1l4	0.102837	0.0181506	0.0199619	-2.50227	0.137232	0	0	0	0		-4.1515	-5.57801	-5.63799	0	0	0
ENSMUSG00000013353	4931406B18Rik	0	0	0.068611	0	inf	0	0	0	0		inf	inf	-4.62685	0	0	0
ENSMUSG00000013367	Iglon5	0.415663	0.122885	0.0437273	-1.75811	-1.4907	0	0	0	0		-3.04044	-4.04073	-4.99578	0	0	0
ENSMUSG00000013415	Igf2bp1	144.985	96.4027	70.0678	-0.588757	-0.460322	0	0	0	0		1.61664	1.31656	1.0477	1	1	1
ENSMUSG00000013418	B4galnt2	0.0613039	0.0937415	0.0317091	0.612708	-1.56379	0	0	0	0		-4.563	-4.25832	-5.25898	0	0	0
ENSMUSG00000024846	Cst6	0.0618819	0.489209	0.726512	2.98286	0.570535	1	0	0	0		-4.55553	-2.93026	-2.69421	0	1	1
ENSMUSG00000013465	Nelfb	32.6937	34.6618	34.9129	0.0843318	0.0104166	0	0	0	0		0.431831	0.494371	0.477187	1	1	1
ENSMUSG00000022197	Pdzd2	0.238289	1.88376	1.1517	2.98283	-0.709849	1	0	0	1		-3.48303	-1.84656	-2.31687	0	1	1
ENSMUSG00000013495	Tmem175	10.2552	10.4018	16.4844	0.0204714	0.664269	0	0	1	0		-0.490434	-0.473118	-0.137412	1	1	1
ENSMUSG00000013523	Bcas1	0.713477	0.196264	0.0151258	-1.86207	-3.69771	0	1	0	0		-2.61067	-3.66438	-5.86519	1	0	0
ENSMUSG00000013539	Tango2	4.06699	4.07494	5.43721	0.00281584	0.416089	0	0	0	0		-1.22615	-1.22637	-1.04579	1	1	1
ENSMUSG00000013562	4833413E03Rik	0.342405	0.488484	0.314054	0.512609	-0.637301	0	0	0	0		-3.19467	-2.93145	-3.38108	0	1	0
ENSMUSG00000082674	Gm11914	0.0715783	0.562248	0.973999	2.97361	0.792713	1	0	0	0		-4.43974	-2.81841	-2.45412	0	1	1
ENSMUSG00000013593	Ndufs2	118.576	121.489	105.046	0.0350156	-0.209808	0	0	0	0		1.45669	1.50247	1.37933	1	1	1
ENSMUSG00000013611	Snx31	0.444396	0.146522	0.0343601	-1.60073	-2.09231	0	0	0	0		-2.98727	-3.89932	-5.19322	1	0	0
ENSMUSG00000013622	Atraid	13.7528	11.7571	35.1563	-0.226186	1.58025	0	0	1	0		-0.256998	-0.374671	0.482877	1	1	1
ENSMUSG00000013629	Cad	87.9774	50.4481	14.8793	-0.802333	-1.7615	0	1	0	1		1.21926	0.796039	-0.221312	1	1	1
ENSMUSG00000013643	Lypd8	0	0	0	0	0	0	0	0	0		inf	inf	inf	0	0	0
ENSMUSG00000013646	Sh3bp5l	17.4465	20.5745	17.1357	0.237919	-0.263854	0	0	0	0		-0.0677583	0.0751259	-0.105677	1	1	1
ENSMUSG00000013653	1810065E05Rik	0	0	0	0	0	0	0	0	0		inf	inf	inf	0	0	0
ENSMUSG00000013662	Atad1	59.9789	52.4542	56.8003	-0.193397	0.114839	0	0	0	0		0.91453	0.827383	0.875774	1	1	1
ENSMUSG00000029843	Slc13a4	0.279559	2.19206	0.0075857	2.97106	-8.17479	1	0	0	0		-3.35597	-1.72473	-6.4304	0	1	0
ENSMUSG00000013668	4933402N03Rik	0	0	0.0105789	0	inf	0	0	0	0		inf	inf	-6.15801	0	0	0
ENSMUSG00000000154	Slc22a18	3.19359	24.8561	7.8768	2.96035	-1.65792	1	0	0	1		-1.41846	0.227083	-0.742226	1	1	1
ENSMUSG00000013701	Timm23	170.44	160.839	93.092	-0.0836539	-0.788883	0	0	0	1		1.74531	1.728	1.28039	1	1	1
ENSMUSG00000013707	Tnfaip8l2	0.502735	0.31928	0.660527	-0.654973	1.04879	0	0	0	0		-2.88915	-3.27325	-2.77219	1	0	1
ENSMUSG00000013736	Trnt1	45.6211	33.5293	20.5849	-0.444279	-0.70384	0	0	0	1		0.696872	0.46767	0.0445193	1	1	1
ENSMUSG00000013766	Ly6g6e	0.381144	0.218265	0.111776	-0.804255	-0.965464	0	0	0	0		-3.10941	-3.57898	-4.22715	0	0	0
ENSMUSG00000013787	Ehmt2	72.1913	88.7207	61.7436	0.297447	-0.522982	0	0	0	0		1.06195	1.24982	0.944117	1	1	1
ENSMUSG00000013822	Elof1	55.1022	46.3171	38.5957	-0.250566	-0.263104	0	0	0	0		0.847072	0.727368	0.559318	1	1	1
ENSMUSG00000013833	Med16	15.1437	19.1252	21.2431	0.336758	0.151517	0	0	0	0		-0.180361	0.0164126	0.0702962	1	1	1
ENSMUSG00000021575	Ahrr	0.0957745	0.745236	0.956949	2.95998	0.360745	1	0	0	0		-4.20809	-2.59193	-2.46858	0	1	1
ENSMUSG00000013858	Tmem259	66.1315	76.6824	81.3079	0.213558	0.0844999	0	0	0	0		0.992209	1.13261	1.16954	1	1	1
ENSMUSG00000013878	Rnf170	14.3105	19.3655	22.9029	0.43642	0.242041	0	0	0	0		-0.225377	0.0264489	0.13191	1	1	1
ENSMUSG00000013921	Clip3	9.90289	3.71717	2.63943	-1.41365	-0.49398	0	1	0	0		-0.518242	-1.30023	-1.63767	1	1	1
ENSMUSG00000060548	Tnfrsf19	0.128325	0.997137	0.0311026	2.95799	-5.00268	1	0	0	0		-3.97536	-2.35788	-5.2748	0	1	0
ENSMUSG00000013936	Myl2	0.053882	0.0758044	0	0.492479	#VALUE!	0	0	0	0		-4.66565	-4.42903	inf	0	0	0
ENSMUSG00000013973	Dedd	8.20472	8.50553	15.2158	0.0519464	0.8391	0	0	1	0		-0.667884	-0.63489	-0.202997	1	1	1
ENSMUSG00000013974	Mcemp1	0.217577	0.0227965	0.0397001	-3.25464	0.800327	0	0	0	0		-3.55537	-5.39482	-5.07491	0	0	0
ENSMUSG00000013997	Nit1	26.5814	26.9621	37.317	0.0205177	0.468899	0	0	0	0		0.267192	0.292454	0.531725	1	1	1
ENSMUSG00000014030	Pax5	0	0.00420891	0.0167132	inf	1.98947	0	0	0	0		inf	-6.75275	-5.78346	0	0	0
ENSMUSG00000014039	Prdm15	2.9497	3.50677	3.91347	0.249573	0.158305	0	0	0	0		-1.48165	-1.34706	-1.3151	1	1	1
ENSMUSG00000014074	Rnf168	11.9863	11.9489	9.59254	-0.00451415	-0.316889	0	0	0	0		-0.366357	-0.361664	-0.580834	1	1	1
ENSMUSG00000014075	Tctex1d2	10.9585	6.23159	7.39255	-0.814382	0.246473	0	1	0	0		-0.43767	-0.884937	-0.794189	1	1	1
ENSMUSG00000051596	Otop1	0.0934734	0.725437	0.697049	2.95622	-0.0575909	1	0	0	0		-4.22744	-2.61358	-2.72811	0	1	1
ENSMUSG00000014104	Sval2	0	0	0	0	0	0	0	0	0		inf	inf	inf	0	0	0
ENSMUSG00000031165	Was	0.340242	2.64012	6.70661	2.95597	1.34498	1	0	1	0		-3.19971	-1.57524	-0.873941	0	1	1
ENSMUSG00000014164	Klhl3	0.0312081	0.00577457	0	-2.43414	#VALUE!	0	0	0	0		-5.10007	-6.49854	inf	0	0	0
ENSMUSG00000014177	Tvp23b	17.0144	15.5407	22.386	-0.130702	0.526541	0	0	0	0		-0.0877079	-0.150409	0.113214	1	1	1
ENSMUSG00000014195	Dnajc7	62.7012	84.5409	71.1033	0.431158	-0.249732	0	0	0	0		0.949839	1.21103	1.05971	1	1	1
ENSMUSG00000014198	Zfp385c	0.692846	0.133931	0.136657	-2.37104	0.0290695	0	1	0	0		-2.63401	-3.97154	-4.06255	1	0	0
ENSMUSG00000014226	Cacybp	106.747	118.061	62.7467	0.145329	-0.911915	0	0	0	1		1.37309	1.47947	0.957316	1	1	1
ENSMUSG00000014232	Cluap1	25.7246	22.7322	27.674	-0.178412	0.283797	0	0	0	0		0.241129	0.155288	0.286886	1	1	1
ENSMUSG00000014243	Zswim7	18.1018	8.5163	24.276	-1.08784	1.51123	0	1	1	0		-0.0384275	-0.633873	0.179595	1	1	1
ENSMUSG00000014245	Pigl	3.90862	4.27602	7.68346	0.129611	0.845486	0	0	1	0		-1.25774	-1.18765	-0.762579	1	1	1
ENSMUSG00000014294	Ndufa2	94.7172	64.3289	52.0914	-0.558159	-0.304423	0	0	0	0		1.27798	0.991411	0.804898	1	1	1
ENSMUSG00000014301	Pam16	36.2987	29.4738	23.0932	-0.300487	-0.351961	0	0	0	0		0.515037	0.364047	0.138686	1	1	1
ENSMUSG00000014303	Glis2	19.0731	14.5239	4.35923	-0.393108	-1.73629	0	0	0	1		0.00314972	-0.204799	-1.22676	1	1	1
ENSMUSG00000014313	Cox6c	248.289	200.421	167.06	-0.308986	-0.26267	0	0	0	0		2.04457	1.90485	1.7593	1	1	1
ENSMUSG00000048332	Lhfp	0.542813	4.20441	17.1824	2.95338	2.03096	1	0	1	0		-2.82814	-1.20123	-0.103448	1	1	1
ENSMUSG00000014349	Ube2z	86.47	120.75	129.698	0.481751	0.103139	0	0	0	0		1.20552	1.49757	1.55198	1	1	1
ENSMUSG00000014351	Gip	0.0307945	0.131572	0.115091	2.09511	-0.193074	0	0	0	0		-5.11068	-3.98582	-4.20321	0	0	0
ENSMUSG00000006488	Prl7a1	0.536786	4.14919	451.574	2.95041	6.76599	1	0	1	0		-2.83702	-1.21185	2.57369	1	1	1
ENSMUSG00000014355	Anapc1	63.1995	56.8365	52.2693	-0.153096	-0.120853	0	0	0	0		0.956136	0.891878	0.80769	1	1	1
ENSMUSG00000091243	Vgll3	4.2014	32.3305	28.7852	2.94396	-0.16757	1	0	0	0		-1.20028	0.438406	0.319127	1	1	1
ENSMUSG00000014402	Tsg101	47.8046	48.5846	60.9438	0.0233514	0.326979	0	0	0	0		0.734061	0.765785	0.933439	1	1	1
ENSMUSG00000005672	Kit	0.783228	6.00094	10.0008	2.93768	0.73685	1	0	1	0		-2.53647	-0.915252	-0.546699	1	1	1
ENSMUSG00000014426	Map3k4	28.4959	37.5493	22.6213	0.398029	-0.731102	0	0	0	1		0.322516	0.558688	0.121777	1	1	1
ENSMUSG00000014453	Blk	0	0	0	0	0	0	0	0	0		inf	inf	inf	0	0	0
ENSMUSG00000014496	Ankrd28	21.4157	17.9947	11.1846	-0.251092	-0.686065	0	0	0	1		0.0953011	-0.032562	-0.455077	1	1	1
ENSMUSG00000016942	Tmprss6	0.0917866	0.701908	0.663279	2.93493	-0.0816657	1	0	0	0		-4.24193	-2.64008	-2.76878	0	1	1
ENSMUSG00000014503	Pkd2l2	0.39209	0.625283	0.588422	0.673324	-0.0876572	0	0	0	0		-3.08688	-2.733	-2.86686	0	1	1
ENSMUSG00000014504	Srp19	63.5522	57.5995	47.5893	-0.141886	-0.27542	0	0	0	0		0.960563	0.902596	0.730868	1	1	1
ENSMUSG00000014529	Tmbim7	0	0	0	0	0	0	0	0	0		inf	inf	inf	0	0	0
ENSMUSG00000014542	Clec4f	0	0	0	0	0	0	0	0	0		inf	inf	inf	0	0	0
ENSMUSG00000014543	Klra17	0	0	0	0	0	0	0	0	0		inf	inf	inf	0	0	0
ENSMUSG00000014547	Wdfy2	5.7263	9.91301	16.4273	0.79172	0.728697	0	0	1	0		-0.953966	-0.511805	-0.140254	1	1	1
ENSMUSG00000014550	Rbsn	10.0495	10.8346	13.6648	0.108514	0.334822	0	0	0	0		-0.506552	-0.440351	-0.291047	1	1	1
ENSMUSG00000014551	Mrps25	24.8033	22.0288	11.4258	-0.17114	-0.947095	0	0	0	1		0.212118	0.130023	-0.437603	1	1	1
ENSMUSG00000014554	Dguok	14.0457	20.7289	28.7525	0.561518	0.47204	0	0	0	0		-0.240234	0.0811353	0.318196	1	1	1
ENSMUSG00000014592	Camta1	19.5563	5.62817	6.34994	-1.79689	0.174078	0	1	0	0		0.0230512	-0.966801	-0.918697	1	1	1
ENSMUSG00000063060	Sox7	0.0806794	0.615546	0.125731	2.93159	-2.29153	1	0	0	1		-4.34453	-2.74561	-4.1308	0	1	0
ENSMUSG00000014601	Strip1	20.5597	16.3096	23.9078	-0.334092	0.551758	0	0	0	0		0.0628528	-0.111593	0.167078	1	1	1
ENSMUSG00000014602	Kif1a	0.287388	0.0484334	0.00324996	-2.56893	-3.89751	0	0	0	0		-3.334	-4.7891	-7.12459	0	0	0
ENSMUSG00000014603	Alx3	0.498933	0.506691	0.0541615	0.0222589	-3.22577	0	0	0	1		-2.89519	-2.90204	-4.82052	1	1	0
ENSMUSG00000014606	Slc25a11	50.3366	55.1207	53.9799	0.130984	-0.0301702	0	0	0	0		0.775116	0.867239	0.834064	1	1	1
ENSMUSG00000014609	Chrne	0.209172	0	0.0130057	#VALUE!	inf	0	0	0	0		-3.58671	inf	-5.98887	0	0	0
ENSMUSG00000014633	Cmc2	15.4837	7.96672	6.05939	-0.958688	-0.394813	0	1	0	0		-0.162699	-0.687493	-0.957055	1	1	1
ENSMUSG00000014668	Chfr	29.3856	23.4281	21.2994	-0.326869	-0.137429	0	0	0	0		0.346972	0.179525	0.0724639	1	1	1
ENSMUSG00000014686	Ceacam16	0.0143256	0	0.0420112	#VALUE!	inf	0	0	0	0		-5.71945	inf	-5.02857	0	0	0
ENSMUSG00000014704	Hoxa2	0.477851	0.225728	0.291434	-1.08197	0.368583	0	1	0	0		-2.92954	-3.55196	-3.4423	1	0	0
ENSMUSG00000014725	Adam28	0	0	0.0128945	0	inf	0	0	0	0		inf	inf	-5.9959	0	0	0
ENSMUSG00000014747	Ankrd53	0.0105582	0.0756293	0.0590327	2.84059	-0.357432	0	0	0	0		-5.96218	-4.43089	-4.74999	0	0	0
ENSMUSG00000014748	Tex261	21.1612	31.1867	33.6221	0.559506	0.108477	0	0	0	0		0.0857913	0.409454	0.446334	1	1	1
ENSMUSG00000014763	Fam120b	9.78806	12.3229	16.1201	0.332242	0.387524	0	0	0	0		-0.52752	-0.336891	-0.155715	1	1	1
ENSMUSG00000014767	Tbp	25.5999	24.3589	21.2095	-0.071689	-0.199744	0	0	0	0		0.237264	0.210842	0.0689998	1	1	1
ENSMUSG00000014769	Psmb1	195.202	189.256	148.898	-0.0446314	-0.346009	0	0	0	0		1.85322	1.85877	1.66504	1	1	1
ENSMUSG00000014771	Pdcd2	37.7626	32.6457	32.0118	-0.210065	-0.0282917	0	0	0	0		0.546487	0.446204	0.406139	1	1	1
ENSMUSG00000014773	Dll1	0.180777	0.307927	0.232331	0.768377	-0.406405	0	0	0	0		-3.70276	-3.30235	-3.62793	0	0	0
ENSMUSG00000014776	Nol3	0.051074	0.0325329	0.0156293	-0.650689	-1.05765	0	0	0	0		-4.70822	-5.10896	-5.83837	0	0	0
ENSMUSG00000024366	Gfra3	0.372733	2.83609	7.50853	2.92769	1.40463	1	0	1	0		-3.12716	-1.51768	-0.78144	0	1	1
ENSMUSG00000014782	Plekhg4	0.393235	0.273229	0.121157	-0.52528	-1.17323	0	0	0	0		-3.08457	-3.39845	-4.16115	0	0	0
ENSMUSG00000014786	Slc9a5	3.06515	1.6279	1.96371	-0.912941	0.270564	0	1	0	0		-1.45111	-1.9639	-1.87986	1	1	1
ENSMUSG00000042817	Flt3	1.05602	8.03041	22.4892	2.92683	1.48569	1	0	1	0		-2.29876	-0.681093	0.116981	1	1	1
ENSMUSG00000014813	Stc1	0.746797	0.215338	0.0835195	-1.79412	-1.36642	0	1	0	0		-2.57436	-3.58983	-4.46581	1	0	0
ENSMUSG00000014837	4931428F04Rik	4.05096	3.07225	3.17458	-0.398972	0.0472725	0	0	0	0		-1.22929	-1.45339	-1.48647	1	1	1
ENSMUSG00000014846	Tppp3	2.81325	2.15601	2.2232	-0.383875	0.0442706	0	0	0	0		-1.51933	-1.73806	-1.77822	1	1	1
ENSMUSG00000014850	Msh3	6.36551	7.61975	7.98794	0.259468	0.06808	0	0	0	0		-0.869786	-0.723285	-0.730751	1	1	1
ENSMUSG00000014852	Adamts13	0	0	0	0	0	0	0	0	0		inf	inf	inf	0	0	0
ENSMUSG00000014856	Tmem208	20.7773	20.5045	28.8523	-0.0190695	0.492746	0	0	0	0		0.0712276	0.0723865	0.321034	1	1	1
ENSMUSG00000014859	E2f4	59.9877	48.048	42.3358	-0.320191	-0.182597	0	0	0	0		0.914647	0.756858	0.635068	1	1	1
ENSMUSG00000014867	Surf4	83.8803	99.2072	134.66	0.242113	0.440805	0	0	0	0		1.18133	1.33961	1.58273	1	1	1
ENSMUSG00000014873	Surf2	11.2039	10.8637	7.81239	-0.0444862	-0.475674	0	0	0	0		-0.420054	-0.438195	-0.74895	1	1	1
ENSMUSG00000044197	Gpr146	0.791847	5.99801	8.09572	2.92119	0.432676	1	0	0	0		-2.52777	-0.915645	-0.719774	1	1	1
ENSMUSG00000014907	Naf1	26.5847	22.5505	8.55327	-0.237436	-1.39861	0	0	0	1		0.267291	0.148837	-0.674748	1	1	1
ENSMUSG00000014932	Yes1	16.3956	22.1658	20.5192	0.435032	-0.111362	0	0	0	0		-0.117178	0.135007	0.0419012	1	1	1
ENSMUSG00000014956	Ppp1cb	157.18	110.014	81.8379	-0.514731	-0.426846	0	0	0	0		1.68088	1.42272	1.17487	1	1	1
ENSMUSG00000014959	Gorasp2	79.803	94.7714	84.7153	0.248008	-0.161829	0	0	0	0		1.14169	1.30285	1.20317	1	1	1
ENSMUSG00000014980	Tsen15	36.0894	39.1005	21.7534	0.115614	-0.845949	0	0	0	1		0.510437	0.591225	0.0897372	1	1	1
ENSMUSG00000015001	Oc90	0.0105435	0	0	#VALUE!	0	0	0	0	0		-5.96329	inf	inf	0	0	0
ENSMUSG00000015002	Efr3a	36.7202	33.0003	23.923	-0.154093	-0.464084	0	0	0	0		0.52422	0.454888	0.167598	1	1	1
ENSMUSG00000015023	Ddx19a	29.8858	37.9837	25.6846	0.345921	-0.564478	0	0	0	0		0.360399	0.567933	0.225788	1	1	1
ENSMUSG00000041362	Shtn1	0.82478	6.2242	5.52301	2.91581	-0.172436	1	0	0	0		-2.49535	-0.885891	-1.03296	1	1	1
ENSMUSG00000015083	C8g	1.0086	0.158865	0.374975	-2.66648	1.23899	0	1	0	0		-2.3353	-3.83431	-3.23588	1	0	0
ENSMUSG00000015085	Entpd2	16.2165	16.3122	20.4263	0.00849245	0.324475	0	0	0	0		-0.125915	-0.111465	0.0381848	1	1	1
ENSMUSG00000015087	Rabl6	32.0497	24.7402	20.395	-0.373454	-0.278639	0	0	0	0		0.416005	0.223326	0.0369289	1	1	1
ENSMUSG00000015090	Ptgds	0	0.0266258	0.026415	inf	-0.0114658	0	0	0	0		inf	-5.27002	-5.40858	0	0	0
ENSMUSG00000015092	Edf1	91.493	122.111	125.599	0.41646	0.0406322	0	0	0	0		1.25043	1.50658	1.52568	1	1	1
ENSMUSG00000015093	Clic3	0.286657	0.0373374	0.103379	-2.94063	1.46925	0	0	0	0		-3.33603	-4.99824	-4.29111	0	0	0
ENSMUSG00000015094	Npdc1	16.2165	16.3122	20.4263	0.00849245	0.324475	0	0	0	0		-0.125915	-0.111465	0.0381848	1	1	1
ENSMUSG00000015095	Fbxw5	9.12252	4.78537	12.1542	-0.930802	1.34475	0	1	1	0		-0.583535	-1.09719	-0.386989	1	1	1
ENSMUSG00000015112	Slc25a13	68.861	60.5803	22.1902	-0.18484	-1.44892	0	0	0	1		1.02438	0.943152	0.106019	1	1	1
ENSMUSG00000015120	Ube2i	232.688	232.982	191.693	0.00182111	-0.281415	0	0	0	0		1.99295	2.02585	1.87195	1	1	1
ENSMUSG00000015126	Tsr3	20.8619	28.8347	34.7987	0.466939	0.271224	0	0	0	0		0.07446	0.346427	0.474504	1	1	1
ENSMUSG00000015127	Unkl	7.47055	9.06845	9.95198	0.279641	0.134128	0	0	0	0		-0.742452	-0.58338	-0.550707	1	1	1
ENSMUSG00000015133	Lrrk1	3.38811	2.25569	0.641603	-0.586911	-1.81382	0	0	0	1		-1.37143	-1.70173	-2.796	1	1	1
ENSMUSG00000015134	Aldh1a3	1.44133	0.577041	0.231303	-1.32065	-1.31889	0	1	0	1		-2.05132	-2.79753	-3.63156	1	1	0
ENSMUSG00000038765	Lmx1b	0.758244	5.71856	1.67156	2.91492	-1.77445	1	0	0	1		-2.56226	-0.953994	-2.01178	1	1	1
ENSMUSG00000015149	Sirt2	25.1857	19.933	23.6757	-0.33745	0.248254	0	0	0	0		0.224288	0.0496652	0.159088	1	1	1
ENSMUSG00000015165	Hnrnpl	245.553	201.817	160.268	-0.282989	-0.332559	0	0	0	0		2.03576	1.91043	1.72531	1	1	1
ENSMUSG00000015176	Nolc1	70.2246	64.5349	31.452	-0.121898	-1.03693	0	0	0	1		1.03998	0.993981	0.39169	1	1	1
ENSMUSG00000001510	Dlx3	13.8064	101.773	42.5184	2.88194	-1.25919	1	0	0	1		-0.253904	1.36014	0.638593	1	1	1
ENSMUSG00000015202	Cnksr3	5.81994	3.21655	3.69853	-0.855489	0.201435	0	1	0	0		-0.941064	-1.4165	-1.36137	1	1	1
ENSMUSG00000052854	Nrk	19.6865	144.736	421.672	2.87815	1.54269	1	0	1	0		0.0283296	1.64321	2.51758	1	1	1
ENSMUSG00000015217	Hmgb3	25.3091	10.6727	1.11843	-1.24573	-3.25438	0	1	0	1		0.228176	-0.452452	-2.34088	1	1	1
ENSMUSG00000015222	Map2	2.69904	0.810022	0.302057	-1.73641	-1.42314	0	1	0	1		-1.5523	-2.52493	-3.41298	1	1	0
ENSMUSG00000015224	Cyp2j9	0.101496	0.0430789	0	-1.23637	#VALUE!	0	0	0	0		-4.16194	-4.88327	inf	0	0	0
ENSMUSG00000015242	Nipsnap3a	0	0	0	0	0	0	0	0	0		inf	inf	inf	0	0	0
ENSMUSG00000021403	Serpinb9b	8.67682	63.2104	184.837	2.86492	1.54802	1	0	1	0		-0.623381	0.977313	1.84212	1	1	1
ENSMUSG00000042804	Gpr153	2.65341	19.3272	22.9043	2.86471	0.244985	1	0	0	0		-1.56586	0.0248577	0.13196	1	1	1
ENSMUSG00000015289	Lage3	30.1375	29.0798	20.0039	-0.0515431	-0.53974	0	0	0	0		0.36707	0.35323	0.0210713	1	1	1
ENSMUSG00000015290	Ubl4a	24.0763	33.3696	40.8571	0.470918	0.292055	0	0	0	0		0.188453	0.463833	0.605951	1	1	1
ENSMUSG00000015291	Gdi1	30.6322	24.655	42.0325	-0.313169	0.769626	0	0	1	0		0.380021	0.220553	0.62918	1	1	1
ENSMUSG00000015305	Sash1	15.458	12.4911	29.1743	-0.307458	1.2238	0	0	1	0		-0.16402	-0.325994	0.330124	1	1	1
ENSMUSG00000052143	Gm9869	0.418274	3.03046	15.1128	2.85702	2.31816	1	0	1	0		-3.03546	-1.4644	-0.208559	0	1	1
ENSMUSG00000015314	Slamf6	0	0	0	0	0	0	0	0	0		inf	inf	inf	0	0	0
ENSMUSG00000015316	Slamf1	0.31841	0.0666755	0.057559	-2.25566	-0.212113	0	0	0	0		-3.25246	-4.53217	-4.7707	0	0	0
ENSMUSG00000015335	Zdhhc12	29.2028	29.5098	36.1862	0.0150875	0.294248	0	0	0	0		0.342008	0.365029	0.506524	1	1	1
ENSMUSG00000034282	Evpl	0.379147	2.74683	1.48894	2.85694	-0.883479	1	0	0	1		-3.11359	-1.54339	-2.10654	0	1	1
ENSMUSG00000015340	Cybb	0	0.00420767	0	inf	#VALUE!	0	0	0	0		inf	-6.75299	inf	0	0	0
ENSMUSG00000015341	Golga7	66.5916	73.5548	81.2342	0.143479	0.143267	0	0	0	0		0.997725	1.09914	1.1688	1	1	1
ENSMUSG00000015342	Xk	1.81048	0.979108	0.738684	-0.886835	-0.406509	0	1	0	0		-1.86993	-2.37255	-2.6806	1	1	1
ENSMUSG00000015354	Pcolce2	1.31763	0.280066	0.00938086	-2.23411	-4.8999	0	1	0	0		-2.1227	-3.37858	-6.25645	1	0	0
ENSMUSG00000015355	Cd48	0	0	0	0	0	0	0	0	0		inf	inf	inf	0	0	0
ENSMUSG00000015357	Clpx	20.9883	26.8401	30.7657	0.354808	0.196931	0	0	0	0		0.0792651	0.288809	0.373622	1	1	1
ENSMUSG00000015363	Trabd	17.074	15.9929	16.1201	-0.0943705	0.0114291	0	0	0	0		-0.0849263	-0.127355	-0.155715	1	1	1
ENSMUSG00000015365	Mov10l1	0.5413	0.228569	0.0986441	-1.2438	-1.21233	0	0	0	0		-2.83036	-3.5419	-4.3295	1	0	0
ENSMUSG00000015377	Dennd6b	0.568516	0.366488	1.30437	-0.633434	1.83151	0	1	1	0		-2.79134	-3.16241	-2.21492	1	0	1
ENSMUSG00000015396	Cd83	1.81563	0.114579	0.141447	-3.98606	0.303925	0	1	0	0		-1.86767	-4.09698	-4.03434	1	0	0
ENSMUSG00000015401	Tmem27	0	0	0	0	0	0	0	0	0		inf	inf	inf	0	0	0
ENSMUSG00000015405	Ace2	0	0	0.0057988	0	inf	0	0	0	0		inf	inf	-6.65039	0	0	0
ENSMUSG00000015437	Gzmb	0	0	0.0143407	0	inf	0	0	0	0		inf	inf	-5.90884	0	0	0
ENSMUSG00000015441	Gzmf	0	0	0.0222054	0	inf	0	0	0	0		inf	inf	-5.55076	0	0	0
ENSMUSG00000015443	Gzmn	0	0	0	0	0	0	0	0	0		inf	inf	inf	0	0	0
ENSMUSG00000015451	C4a	0.174668	0.184968	0.942384	0.0826567	2.34904	0	0	1	0		-3.7301	-3.71203	-2.48114	0	0	1
ENSMUSG00000036109	Mbnl3	14.0964	101.884	148.519	2.85353	0.543723	1	0	0	0		-0.237368	1.36101	1.66296	1	1	1
ENSMUSG00000015461	Atf6b	23.0276	23.6724	30.2401	0.0398429	0.353259	0	0	0	0		0.153028	0.187863	0.359509	1	1	1
ENSMUSG00000015467	Egfl8	31.1972	19.0234	9.85645	-0.71364	-0.948634	0	1	0	1		0.39456	0.0121227	-0.558606	1	1	1
ENSMUSG00000015468	Notch4	4.68787	0.292097	0.421752	-4.00441	0.529948	0	1	0	0		-1.11313	-3.34478	-3.1396	1	0	0
ENSMUSG00000015474	Ppt2	31.1972	19.0234	9.85645	-0.71364	-0.948634	0	1	0	1		0.39456	0.0121227	-0.558606	1	1	1
ENSMUSG00000015476	Prrt1	0.0267973	0	0	#VALUE!	0	0	0	0	0		-5.22128	inf	inf	0	0	0
ENSMUSG00000015478	Rnf5	25.3365	25.5704	11.4992	0.0132575	-1.15294	0	0	0	1		0.229037	0.249856	-0.432359	1	1	1
ENSMUSG00000015484	Fam163a	0.0494696	0.164881	0.434309	1.73681	1.39729	0	0	0	0		-4.73361	-3.80443	-3.11557	0	0	0
ENSMUSG00000015488	Cacfd1	7.83992	8.13365	18.3088	0.0530649	1.17056	0	0	1	0		-0.704063	-0.670825	-0.0514459	1	1	1
ENSMUSG00000028519	Dab1	0.419927	3.02871	2.6945	2.85049	-0.168686	1	0	0	0		-3.03232	-1.46487	-1.62076	0	1	1
ENSMUSG00000015519	2310057J18Rik	0	0	0	0	0	0	0	0	0		inf	inf	inf	0	0	0
ENSMUSG00000015522	Arnt	35.364	33.4763	47.0767	-0.0791414	0.491873	0	0	0	0		0.494285	0.466399	0.721999	1	1	1
ENSMUSG00000015533	Itga2	0.142924	0.0698064	1.01914	-1.03381	3.86785	0	0	1	0		-3.88966	-4.49529	-2.41702	0	0	1
ENSMUSG00000015536	Mocs2	18.3852	16.56	18.5367	-0.150841	0.162679	0	0	0	0		-0.0260702	-0.0993465	-0.0413145	1	1	1
ENSMUSG00000015542	Nat9	10.3123	15.3649	45.6305	0.575279	1.57035	0	0	1	0		-0.486017	-0.159554	0.696445	1	1	1
ENSMUSG00000028125	Abca4	0.156907	1.12894	1.17895	2.84698	0.062539	1	0	0	0		-3.81541	-2.25809	-2.29772	0	1	1
ENSMUSG00000015575	Atp6v0e	68.4301	100.795	102.889	0.558715	0.0296709	0	0	0	0		1.01939	1.35238	1.36234	1	1	1
ENSMUSG00000015579	Nkx2-5	0.125804	0.11619	0	-0.114686	#VALUE!	0	0	0	0		-3.99115	-4.08576	inf	0	0	0
ENSMUSG00000015597	Zfp318	9.4357	8.81925	7.78935	-0.0974728	-0.179154	0	0	0	0		-0.556685	-0.605777	-0.751369	1	1	1
ENSMUSG00000015599	Ttbk1	0.55234	0.222907	0.235799	-1.30911	0.0811111	0	0	0	0		-2.8143	-3.56206	-3.61579	1	0	0
ENSMUSG00000015605	Srf	25.1885	30.0283	28.519	0.25356	-0.074403	0	0	0	0		0.224377	0.379029	0.311518	1	1	1
ENSMUSG00000015619	Gata3	51.475	59.1966	66.3796	0.201642	0.165226	0	0	0	0		0.792905	0.92458	1.00341	1	1	1
ENSMUSG00000015627	Gata5	0.0322747	0.0209281	0	-0.624963	#VALUE!	0	0	0	0		-5.07334	-5.46356	inf	0	0	0
ENSMUSG00000015647	Lama5	64.0025	40.7569	57.3445	-0.651083	0.492611	0	1	0	0		0.966179	0.624575	0.883583	1	1	1
ENSMUSG00000015652	Steap1	17.9406	8.99629	0.476204	-0.995827	-4.23968	0	1	0	1		-0.0455431	-0.589801	-3.04015	1	1	0
ENSMUSG00000015653	Steap2	14.7015	9.78293	1.77286	-0.58762	-2.46419	0	0	0	1		-0.203934	-0.522422	-1.9636	1	1	1
ENSMUSG00000015656	Hspa8	845.845	810.025	726.441	-0.0624281	-0.157119	0	0	0	0		3.01961	3.02746	2.96305	1	1	1
ENSMUSG00000015659	Serac1	5.42767	4.4923	3.79565	-0.272878	-0.243108	0	0	0	0		-0.996571	-1.14799	-1.34014	1	1	1
ENSMUSG00000015665	Awat1	0.0134211	0	0.0758024	#VALUE!	inf	0	0	0	0		-5.77133	inf	-4.54521	0	0	0
ENSMUSG00000015668	Pdzd11	20.2925	25.8379	22.9275	0.34854	-0.172407	0	0	0	0		0.0524469	0.258221	0.132789	1	1	1
ENSMUSG00000015671	Psma2	76.1062	67.3099	48.3029	-0.177195	-0.478709	0	0	0	0		1.10396	1.02782	0.743058	1	1	1
ENSMUSG00000015672	Mrpl32	26.3321	31.0888	26.8809	0.239574	-0.209813	0	0	0	0		0.259696	0.406926	0.263072	1	1	1
ENSMUSG00000015697	Setdb1	33.5055	21.5333	16.6378	-0.637825	-0.372108	0	1	0	0		0.451341	0.111737	-0.129826	1	1	1
ENSMUSG00000029999	Tgfa	1.62122	11.5889	9.15372	2.8376	-0.340319	1	0	0	0		-1.95776	-0.386253	-0.619183	1	1	1
ENSMUSG00000015709	Arnt2	0.84105	0.167302	0.346249	-2.32974	1.04935	0	1	0	0		-2.47981	-3.79272	-3.30115	1	0	0
ENSMUSG00000034295	Fhod3	0.217348	1.54736	0.105085	2.83173	-3.88017	1	0	0	1		-3.55621	-2.00468	-4.2777	0	1	0
ENSMUSG00000015714	Cers2	127.497	140.116	126.283	0.136159	-0.149953	0	0	0	0		1.51439	1.61713	1.53013	1	1	1
ENSMUSG00000015721	Nlrp5	0	0	0	0	0	0	0	0	0		inf	inf	inf	0	0	0
ENSMUSG00000015733	Capza2	113.054	94.7418	83.5374	-0.254933	-0.181578	0	0	0	0		1.41876	1.3026	1.1917	1	1	1
ENSMUSG00000015745	Plekho1	8.78297	5.28426	3.2908	-0.733006	-0.683262	0	1	0	1		-0.613708	-1.01748	-1.45703	1	1	1
ENSMUSG00000015747	Vps45	9.8457	6.86908	8.27575	-0.519377	0.268772	0	0	0	0		-0.52285	-0.806649	-0.701762	1	1	1
ENSMUSG00000015748	Prpf3	27.0747	37.1466	24.7799	0.456282	-0.584056	0	0	0	0		0.281819	0.550021	0.19642	1	1	1
ENSMUSG00000015749	Anp32e	57.2242	42.1563	17.1125	-0.440879	-1.3007	0	0	0	1		0.87713	0.65171	-0.106787	1	1	1
ENSMUSG00000015750	Aph1a	53.6533	43.9607	54.2911	-0.287453	0.304503	0	0	0	0		0.825875	0.685398	0.838771	1	1	1
ENSMUSG00000015755	Tab2	48.3089	52.7298	99.747	0.12633	0.919655	0	0	1	0		0.742409	0.831595	1.33694	1	1	1
ENSMUSG00000015757	Ppil4	19.0228	24.4204	23.2052	0.36036	-0.0736386	0	0	0	0		0.00104912	0.212868	0.142649	1	1	1
ENSMUSG00000015759	Cnih1	97.5484	114.792	92.8332	0.234838	-0.306315	0	0	0	0		1.30141	1.4569	1.27811	1	1	1
ENSMUSG00000015766	Eps8	7.76488	9.41409	6.15993	0.277857	-0.611907	0	0	0	1		-0.711713	-0.553313	-0.943578	1	1	1
ENSMUSG00000015776	Med22	15.4217	18.4988	21.2474	0.262467	0.199856	0	0	0	0		-0.16589	-0.0103544	0.070462	1	1	1
ENSMUSG00000015787	Abo	0.0102293	0	0.0473287	#VALUE!	inf	0	0	0	0		-5.98735	inf	-4.93097	0	0	0
ENSMUSG00000015790	Surf1	13.13	16.5384	19.8688	0.332958	0.264679	0	0	0	0		-0.293862	-0.100396	0.0155214	1	1	1
ENSMUSG00000015804	Med28	59.367	62.914	49.0469	0.0837209	-0.359221	0	0	0	0		0.906373	0.973535	0.755576	1	1	1
ENSMUSG00000015806	Qdpr	24.0119	19.6189	25.7886	-0.291508	0.394492	0	0	0	0		0.186323	0.0368984	0.229097	1	1	1
ENSMUSG00000015812	Gnrh1	1.25209	0.752472	1.26303	-0.734629	0.747181	0	1	1	0		-2.16328	-2.58417	-2.2413	1	1	1
ENSMUSG00000015829	Tnr	0	0.0013779	0.0714584	inf	5.69656	0	0	0	0		inf	-7.65029	-4.59355	0	0	0
ENSMUSG00000015837	Sqstm1	203.456	269.574	466.737	0.405966	0.791927	0	0	1	0		1.88616	2.14311	2.60074	1	1	1
ENSMUSG00000015839	Nfe2l2	30.7652	44.1077	61.6648	0.519735	0.483414	0	0	0	0		0.383468	0.688081	0.943071	1	1	1
ENSMUSG00000015843	Rxrg	0.0107384	0.010452	0.0199478	-0.0390018	0.932446	0	0	0	0		-5.94872	-6.02163	-5.63857	0	0	0
ENSMUSG00000021604	Irx4	4.59494	32.5035	9.66682	2.82248	-1.74948	1	0	0	1		-1.12906	0.442695	-0.574516	1	1	1
ENSMUSG00000026630	Batf3	5.93431	41.9609	22.7557	2.8219	-0.882819	1	0	0	1		-0.925583	0.647975	0.126629	1	1	1
ENSMUSG00000015852	Fcrls	0	0.00769142	0	inf	#VALUE!	0	0	0	0		inf	-6.26814	inf	0	0	0
ENSMUSG00000015854	Cd5l	0	0	0	0	0	0	0	0	0		inf	inf	inf	0	0	0
ENSMUSG00000087484	2900089D17Rik	0.0934085	0.659622	0.70694	2.82001	0.0999475	1	0	0	0		-4.22799	-2.69002	-2.71657	0	1	1
ENSMUSG00000015879	Fam184b	0.0310029	0.0186283	0.0219845	-0.734909	0.238992	0	0	0	0		-5.10532	-5.55713	-5.55895	0	0	0
ENSMUSG00000015880	Ncapg	51.724	33.6756	6.48794	-0.619131	-2.37587	0	1	0	1		0.796744	0.47117	-0.901089	1	1	1
ENSMUSG00000015882	Lcorl	4.19334	2.88865	2.21196	-0.537705	-0.385069	0	0	0	0		-1.20181	-1.50292	-1.78237	1	1	1
ENSMUSG00000015889	Lta4h	41.2476	30.25	23.5319	-0.447375	-0.36232	0	0	0	0		0.616706	0.384942	0.154099	1	1	1
ENSMUSG00000015890	Amdhd1	0	0	0.00852996	0	inf	0	0	0	0		inf	inf	-6.33432	0	0	0
ENSMUSG00000030606	Hapln3	0.36619	2.58161	8.71076	2.81761	1.75453	1	0	1	0		-3.14125	-1.59325	-0.659805	0	1	1
ENSMUSG00000015937	H2afy	43.0827	48.5865	37.5763	0.173446	-0.370731	0	0	0	0		0.651332	0.765817	0.537396	1	1	1
ENSMUSG00000027210	Meis2	0.309543	2.17918	30.0042	2.81557	3.7833	1	0	1	0		-3.27493	-1.72947	0.353096	0	1	1
ENSMUSG00000015943	Bola1	13.0381	10.0726	11.0113	-0.372286	0.128543	0	0	0	0		-0.299449	-0.498968	-0.467866	1	1	1
ENSMUSG00000046056	Sbsn	18.6629	131.386	198.617	2.81557	0.596182	1	0	1	0		-0.0141449	1.56542	1.90101	1	1	1
ENSMUSG00000015947	Fcgr1	0	0	0	0	0	0	0	0	0		inf	inf	inf	0	0	0
ENSMUSG00000015950	Ncf1	0.160861	0.145237	0.0211921	-0.147408	-2.77681	0	0	0	0		-3.79561	-3.9064	-5.58901	0	0	0
ENSMUSG00000015957	Wnt11	1.36035	1.68849	0.945735	0.311748	-0.836223	0	0	0	1		-2.09732	-1.93452	-2.47824	1	1	1
ENSMUSG00000015961	Adss	80.4074	61.5385	41.755	-0.385838	-0.559543	0	0	0	0		1.14769	0.955766	0.623755	1	1	1
ENSMUSG00000015962	1700016C15Rik	0	0	0	0	0	0	0	0	0		inf	inf	inf	0	0	0
ENSMUSG00000015966	Il17rb	0.370871	2.61044	11.3507	2.8153	2.12042	1	0	1	0		-3.13114	-1.58432	-0.443004	0	1	1
ENSMUSG00000015968	Cacna1d	0.133813	0.675415	4.38058	2.33556	2.69728	0	0	1	0		-3.94205	-2.67101	-1.22276	0	1	1
ENSMUSG00000015970	Chdh	2.08892	12.3883	73.0031	2.56815	2.55898	0	0	1	0		-1.75614	-0.332637	1.08131	1	1	1
ENSMUSG00000015971	Actr8	18.8163	14.057	16.2403	-0.42069	0.208289	0	0	0	0		-0.00763323	-0.231063	-0.149631	1	1	1
ENSMUSG00000015980	Lrrc27	4.61358	0.917337	0.670711	-2.33036	-0.45176	0	1	0	0		-1.12584	-2.42493	-2.75966	1	1	1
ENSMUSG00000015981	Stk32c	0.466975	0.121386	0.0549905	-1.94375	-1.14235	0	1	0	0		-2.94785	-4.05059	-4.80808	1	0	0
ENSMUSG00000015994	Fnta	51.5226	72.0286	61.0416	0.483363	-0.238776	0	0	0	0		0.793641	1.08228	0.934752	1	1	1
ENSMUSG00000016018	Skiv2l2	47.808	47.387	33.0272	-0.0127596	-0.520839	0	0	0	0		0.734118	0.745724	0.431713	1	1	1
ENSMUSG00000016024	Lbp	0.0589458	0.356412	0.230677	2.59609	-0.627673	0	0	0	0		-4.5942	-3.18482	-3.63378	0	0	0
ENSMUSG00000032013	Trim29	0.172011	1.20151	0.43593	2.80428	-1.46268	1	0	0	1		-3.7423	-2.20802	-3.11252	0	1	0
ENSMUSG00000016087	Fli1	0.0188863	0.0591983	0.00675974	1.64821	-3.13052	0	0	0	0		-5.49959	-4.62778	-6.52482	0	0	0
ENSMUSG00000016128	Stard13	3.3519	1.12823	7.17906	-1.57091	2.66973	0	1	1	0		-1.37997	-2.2586	-0.818189	1	1	1
ENSMUSG00000016150	Tenm1	0.00705026	0	0	#VALUE!	0	0	0	0	0		-6.28342	inf	inf	0	0	0
ENSMUSG00000016179	Camk1g	0.00961571	0	0	#VALUE!	0	0	0	0	0		-6.03656	inf	inf	0	0	0
ENSMUSG00000016181	Diexf	9.76076	8.30545	7.32436	-0.232936	-0.181354	0	0	0	0		-0.529742	-0.654024	-0.801779	1	1	1
ENSMUSG00000016194	Hsd11b1	0.0166611	0.419238	0.035962	4.65322	-3.54323	0	0	0	0		-5.59931	-3.05432	-5.1559	0	0	0
ENSMUSG00000016200	Syt14	1.7746	1.33002	0.847448	-0.416041	-0.650255	0	0	0	1		-1.88585	-2.12634	-2.56811	1	1	1
ENSMUSG00000016206	H2-M3	1.98229	0.779965	0.710113	-1.34568	-0.135361	0	1	0	0		-1.79781	-2.55532	-2.71291	1	1	1
ENSMUSG00000079235	Ccdc13	0.149882	1.04413	1.44078	2.8004	0.464544	1	0	0	0		-3.85184	-2.32087	-2.13346	0	1	1
ENSMUSG00000016252	Atp5e	177.041	143.978	113.49	-0.29823	-0.343283	0	0	0	0		1.77554	1.63899	1.44265	1	1	1
ENSMUSG00000016253	Nelfcd	35.1369	40.4042	42.754	0.201519	0.0815536	0	0	0	0		0.48916	0.617588	0.643118	1	1	1
ENSMUSG00000016255	Tubb1	0	0.0240861	0.042033	inf	0.803322	0	0	0	0		inf	-5.35059	-5.02815	0	0	0
ENSMUSG00000029596	Sdsl	0.0725263	0.502774	0.733081	2.79333	0.544063	1	0	0	0		-4.42927	-2.90827	-2.68684	0	1	1
ENSMUSG00000016257	Prelid3b	58.9719	60.1137	41.7895	0.0276658	-0.524555	0	0	0	0		0.901061	0.936937	0.624431	1	1	1
ENSMUSG00000016262	Sertad4	2.4413	3.12821	0.189031	0.357685	-4.04864	0	0	0	1		-1.63213	-1.43889	-3.79684	1	1	0
ENSMUSG00000016283	H2-M2	0	0.0335291	0	inf	#VALUE!	0	0	0	0		inf	-5.08472	inf	0	0	0
ENSMUSG00000016308	Ube2a	110.637	95.6017	92.7123	-0.210722	-0.0442764	0	0	0	0		1.40157	1.30986	1.27704	1	1	1
ENSMUSG00000016319	Slc25a5	415.755	295.596	181.66	-0.492109	-0.702384	0	0	0	1		2.45464	2.21718	1.82792	1	1	1
ENSMUSG00000016327	Atp1b4	0.00445314	0	0	#VALUE!	0	0	0	0	0		-6.6489	inf	inf	0	0	0
ENSMUSG00000016344	Ppdpf	20.2365	18.9515	37.8646	-0.0946449	0.998533	0	0	1	0		0.0502486	0.00907899	0.543656	1	1	1
ENSMUSG00000016346	Kcnq2	0.0888483	0.106513	0.0947256	0.261614	-0.169204	0	0	0	0		-4.26781	-4.15565	-4.3627	0	0	0
ENSMUSG00000016349	Eef1a2	0	0	0	0	0	0	0	0	0		inf	inf	inf	0	0	0
ENSMUSG00000016356	Col20a1	0.8241	0.509004	1.94588	-0.695143	1.93467	0	1	1	0		-2.49601	-2.89837	-1.88733	1	1	1
ENSMUSG00000016382	Pls3	4.47392	4.87569	1.81529	0.124067	-1.4254	0	0	0	1		-1.15029	-1.08216	-1.94423	1	1	1
ENSMUSG00000016386	Mpped2	8.98136	0.917008	0.830477	-3.29193	-0.142994	0	1	0	0		-0.59594	-2.42522	-2.58467	1	1	1
ENSMUSG00000016409	Nkap	9.75785	8.83133	7.78288	-0.143933	-0.182327	0	0	0	0		-0.529979	-0.604677	-0.75205	1	1	1
ENSMUSG00000016427	Ndufa1	77.6281	75.7392	77.9241	-0.035539	0.0410298	0	0	0	0		1.11971	1.12266	1.13473	1	1	1
ENSMUSG00000016458	Wt1	9.68928	6.67168	4.99649	-0.538339	-0.417136	0	0	0	0		-0.535589	-0.830087	-1.11502	1	1	1
ENSMUSG00000016477	E2f3	19.3032	17.8629	9.68219	-0.111879	-0.883558	0	0	0	1		0.0126889	-0.0384709	-0.573215	1	1	1
ENSMUSG00000037664	Cdkn1c	66.3096	459.326	484.36	2.79223	0.0765611	1	0	0	0		0.994349	2.57146	2.63109	1	1	1
ENSMUSG00000016487	Ppfibp1	35.9217	37.3118	52.687	0.0547783	0.497814	0	0	0	0		0.506732	0.553587	0.814209	1	1	1
ENSMUSG00000016493	Cd46	0.0629025	0.277131	0.333164	2.13938	0.265665	0	0	0	0		-4.54252	-3.38705	-3.3327	0	0	0
ENSMUSG00000016494	Cd34	0.101506	0.0448501	0.00789589	-1.17838	-2.50594	0	0	0	0		-4.16186	-4.85088	-6.39758	0	0	0
ENSMUSG00000016495	Plgrkt	14.5765	13.6777	22.5692	-0.0918173	0.722527	0	0	1	0		-0.210727	-0.25305	0.119889	1	1	1
ENSMUSG00000030790	Adm	0.248612	1.71055	3.36883	2.78249	0.977788	1	0	1	0		-3.4493	-1.92409	-1.43783	0	1	1
ENSMUSG00000016498	Pdcd1lg2	0	0	0.0121265	0	inf	0	0	0	0		inf	inf	-6.0462	0	0	0
ENSMUSG00000016503	Gtf3a	49.5522	26.0259	16.4473	-0.929002	-0.662099	0	1	0	1		0.762622	0.264048	-0.139258	1	1	1
ENSMUSG00000016510	Mtif3	15.8875	13.2147	13.7946	-0.265753	0.0619617	0	0	0	0		-0.142219	-0.28073	-0.283304	1	1	1
ENSMUSG00000016520	Lnx2	11.2447	13.2484	21.4643	0.236576	0.696122	0	0	1	0		-0.417162	-0.278683	0.07878	1	1	1
ENSMUSG00000016524	Il19	0.0295222	0.0301634	0.126123	0.0309982	2.06396	0	0	0	0		-5.14425	-5.16974	-4.12825	0	0	0
ENSMUSG00000016526	Dyrk3	31.5828	15.6396	6.36138	-1.01394	-1.29779	0	1	0	1		0.404332	-0.14531	-0.917223	1	1	1
ENSMUSG00000041120	Nbl1	4.12799	28.0945	24.579	2.76678	-0.19286	1	0	0	0		-1.21431	0.325524	0.189753	1	1	1
ENSMUSG00000016529	Il10	0	0	0	0	0	0	0	0	0		inf	inf	inf	0	0	0
ENSMUSG00000056476	Med12l	0.971028	6.57403	4.45548	2.75919	-0.561196	1	0	0	0		-2.3655	-0.841938	-1.20887	1	1	1
ENSMUSG00000016541	Atxn10	187.108	263.847	262.773	0.49583	-0.0058821	0	0	0	0		1.81953	2.12585	2.13025	1	1	1
ENSMUSG00000016552	Foxred2	3.54635	2.89326	0.47711	-0.29364	-2.6003	0	0	0	1		-1.33512	-1.50164	-3.0386	1	1	0
ENSMUSG00000016554	Eif3d	117.415	104.358	84.5771	-0.170078	-0.303196	0	0	0	0		1.44886	1.3803	1.20183	1	1	1
ENSMUSG00000016559	H3f3b	320.519	364.774	291.072	0.186592	-0.325629	0	0	0	0		2.2477	2.3862	2.21402	1	1	1
ENSMUSG00000016619	Nup50	52.1633	34.45	30.5791	-0.598529	-0.171959	0	1	0	0		0.803472	0.489444	0.368639	1	1	1
ENSMUSG00000016624	Phf21b	0.297028	0.20319	0.124029	-0.54777	-0.712156	0	0	0	0		-3.30776	-3.63651	-4.14196	0	0	0
ENSMUSG00000016626	Nlrp14	0	0.0152441	0	inf	#VALUE!	0	0	0	0		inf	-5.71828	inf	0	0	0
ENSMUSG00000016637	Ift27	7.41323	5.83409	4.75509	-0.345595	-0.295036	0	0	0	0		-0.748579	-0.937918	-1.15557	1	1	1
ENSMUSG00000016664	Pacsin2	55.3269	49.287	39.4208	-0.166776	-0.32225	0	0	0	0		0.850309	0.777323	0.576642	1	1	1
ENSMUSG00000016756	Cmah	1.5225	0.694113	0.19159	-1.1332	-1.85715	0	1	0	1		-2.00774	-2.64906	-3.78583	1	1	0
ENSMUSG00000037370	Enpp1	0.242033	1.63684	0.597464	2.75764	-1.45399	1	0	0	1		-3.47063	-1.95949	-2.85437	0	1	1
ENSMUSG00000037035	Inhbb	0.0862867	0.582471	16.2059	2.75498	4.79819	1	0	1	0		-4.29108	-2.79	-0.151367	0	1	1
ENSMUSG00000037621	Atoh8	0.761684	5.12652	4.85247	2.75072	-0.0792604	1	0	0	0		-2.55866	-1.04184	-1.13897	1	1	1
ENSMUSG00000016831	Tox4	28.2764	28.3426	33.2662	0.00337195	0.231087	0	0	0	0		0.316365	0.332591	0.437618	1	1	1
ENSMUSG00000016833	Mrps18c	55.7543	50.7369	47.108	-0.136048	-0.107062	0	0	0	0		0.85643	0.800627	0.722543	1	1	1
ENSMUSG00000016918	Sulf1	0.0140451	0.0142992	0.0987264	0.0258658	2.78751	0	0	0	0		-5.73518	-5.76971	-4.32882	0	0	0
ENSMUSG00000016921	Srsf6	99.248	125.932	87.2853	0.343537	-0.528837	0	0	0	0		1.31515	1.53134	1.22764	1	1	1
ENSMUSG00000016933	Plcg1	36.5363	9.70759	14.4511	-1.91215	0.573993	0	1	0	0		0.520227	-0.528636	-0.245227	1	1	1
ENSMUSG00000016940	Kctd2	17.5802	14.5761	18.6133	-0.270347	0.352728	0	0	0	0		-0.0616856	-0.201916	-0.0379371	1	1	1
ENSMUSG00000034762	Glis1	1.27277	8.56043	13.3657	2.74971	0.642784	1	0	1	0		-2.15025	-0.629719	-0.309172	1	1	1
ENSMUSG00000016946	Kctd5	41.8047	32.4196	26.7118	-0.3668	-0.279387	0	0	0	0		0.627378	0.440618	0.257903	1	1	1
ENSMUSG00000016982	Pom121l2	0	0	0	0	0	0	0	0	0		inf	inf	inf	0	0	0
ENSMUSG00000016984	Etaa1	12.0621	12.3598	7.64148	0.0351839	-0.693737	0	0	0	1		-0.361343	-0.334488	-0.767066	1	1	1
ENSMUSG00000016995	Matn4	0.287497	0.27593	0.0719565	-0.0592419	-1.93911	0	0	0	0		-3.3337	-3.39054	-4.58786	0	0	0
ENSMUSG00000016998	Svs4	0	0	0	0	0	0	0	0	0		inf	inf	inf	0	0	0
ENSMUSG00000017000	Svs6	0	0	0	0	0	0	0	0	0		inf	inf	inf	0	0	0
ENSMUSG00000017002	Slpi	0.0238546	0	0.0277371	#VALUE!	inf	0	0	0	0		-5.31381	inf	-5.36859	0	0	0
ENSMUSG00000017003	Svs3a	0	0	0	0	0	0	0	0	0		inf	inf	inf	0	0	0
ENSMUSG00000017004	Svs5	0	0	0	0	0	0	0	0	0		inf	inf	inf	0	0	0
ENSMUSG00000017007	Rbpjl	0.0181173	0.0311132	0	0.780164	#VALUE!	0	0	0	0		-5.53265	-5.14482	inf	0	0	0
ENSMUSG00000017009	Sdc4	63.3102	24.9138	6.91237	-1.34549	-1.84969	0	1	0	1		0.957528	0.228947	-0.849193	1	1	1
ENSMUSG00000017049	Ccdc70	0	0	0	0	0	0	0	0	0		inf	inf	inf	0	0	0
ENSMUSG00000025496	Drd4	0.221622	1.49004	4.20878	2.74919	1.49805	1	0	1	0		-3.54071	-2.03502	-1.25552	0	1	1
ENSMUSG00000017064	Prl5a1	0.0634876	0.0401272	0.745129	-0.661893	4.21484	0	0	0	0		-4.53515	-4.94032	-2.67349	0	0	1
ENSMUSG00000017119	Nbr1	57.8999	48.6377	101.632	-0.251486	1.06321	0	0	1	0		0.886468	0.766663	1.35227	1	1	1
ENSMUSG00000046856	Gpr1	0.119754	0.804905	3.21956	2.74874	1.99997	1	0	1	0		-4.03035	-2.53002	-1.47495	0	1	1
ENSMUSG00000017144	Rnd3	1.73916	2.18876	4.5121	0.331722	1.04369	0	0	1	0		-1.9019	-1.72594	-1.19853	1	1	1
ENSMUSG00000017146	Brca1	18.9613	16.6006	9.59063	-0.191824	-0.791536	0	0	0	1		-0.00152677	-0.0973783	-0.580997	1	1	1
ENSMUSG00000017165	Gast	0.563496	0	0	#VALUE!	0	0	1	0	0		-2.79839	inf	inf	1	0	0
ENSMUSG00000017167	Cntnap1	1.0958	1.08808	0.955661	-0.0101985	-0.18721	0	0	0	0		-2.26934	-2.28772	-2.46969	1	1	1
ENSMUSG00000017176	Nt5c3b	27.6601	22.7921	16.0408	-0.279273	-0.506782	0	0	0	0		0.298835	0.157403	-0.159753	1	1	1
ENSMUSG00000017188	Coa3	60.2586	58.7098	49.5852	-0.037566	-0.243691	0	0	0	0		0.918231	0.917943	0.764516	1	1	1
ENSMUSG00000017195	Zpbp2	0.0420089	0	0.0770076	#VALUE!	inf	0	0	0	0		-4.86365	inf	-4.5323	0	0	0
ENSMUSG00000017204	Gsdma	0.0183951	0.00591099	0.0137193	-1.63785	1.21474	0	0	0	0		-5.52055	-6.47977	-5.94512	0	0	0
ENSMUSG00000017210	Med24	34.3	30.07	26.9945	-0.189883	-0.155658	0	0	0	0		0.469984	0.380144	0.266525	1	1	1
ENSMUSG00000017211	Gsdma2	0	0	0	0	0	0	0	0	0		inf	inf	inf	0	0	0
ENSMUSG00000017221	Psmd3	136.254	138.542	85.957	0.024021	-0.688638	0	0	0	1		1.56723	1.60805	1.21508	1	1	1
ENSMUSG00000017264	Exosc10	35.5718	38.584	29.2088	0.11727	-0.401602	0	0	0	0		0.498945	0.580537	0.331092	1	1	1
ENSMUSG00000017286	Glod4	77.4727	78.3334	76.2257	0.0159387	-0.0393493	0	0	0	0		1.11812	1.14973	1.11668	1	1	1
ENSMUSG00000017288	Vps53	77.4727	78.3334	76.2257	0.0159387	-0.0393493	0	0	0	0		1.11812	1.14973	1.11668	1	1	1
ENSMUSG00000017291	Taok1	20.5684	26.9134	33.1076	0.387895	0.298839	0	0	0	0		0.0631893	0.291001	0.433704	1	1	1
ENSMUSG00000017299	Dnttip1	23.9743	23.0762	19.899	-0.0550882	-0.213705	0	0	0	0		0.185076	0.16736	0.0167653	1	1	1
ENSMUSG00000017300	Tnnc2	0.233218	0.0259085	0.0936093	-3.17018	1.85323	0	0	0	0		-3.50015	-5.29197	-4.37241	0	0	0
ENSMUSG00000017307	Acot8	7.83164	7.91877	12.5313	0.0159608	0.662192	0	0	1	0		-0.704903	-0.692346	-0.361965	1	1	1
ENSMUSG00000017309	Cd300lg	0	0.0633868	0.0330846	inf	-0.938021	0	0	0	0		inf	-4.57283	-5.2242	0	0	0
ENSMUSG00000017310	Spint4	0	0	0	0	0	0	0	0	0		inf	inf	inf	0	0	0
ENSMUSG00000017311	Pyy	0	0	0	0	0	0	0	0	0		inf	inf	inf	0	0	0
ENSMUSG00000017314	Mpp2	2.52151	1.2791	0.291754	-0.979162	-2.1323	0	1	0	1		-1.60642	-2.15772	-3.4414	1	1	0
ENSMUSG00000017316	Ppy	0	0	0	0	0	0	0	0	0		inf	inf	inf	0	0	0
ENSMUSG00000017344	Vtn	0.0108538	0	0	#VALUE!	0	0	0	0	0		-5.94021	inf	inf	0	0	0
ENSMUSG00000017376	Nlk	23.7514	23.7029	26.9607	-0.00294921	0.185794	0	0	0	0		0.177646	0.188898	0.265499	1	1	1
ENSMUSG00000017386	Traf4	84.3372	79.2155	24.8263	-0.0903863	-1.67391	0	0	0	1		1.18565	1.15873	0.197952	1	1	1
ENSMUSG00000017390	Aldoc	8.51935	5.32115	8.5932	-0.679005	0.691457	0	1	1	0		-0.63795	-1.01189	-0.670934	1	1	1
ENSMUSG00000017400	Stac2	8.055	1.63849	0.226104	-2.29752	-2.85731	0	1	0	1		-0.682534	-1.95868	-3.65018	1	1	0
ENSMUSG00000017404	Rpl19	1076.37	960.594	768.423	-0.164176	-0.322025	0	0	0	0		3.21133	3.16449	3.00906	1	1	1
ENSMUSG00000017405	Nek8	5.01376	2.92123	4.44336	-0.779315	0.605073	0	1	1	0		-1.05967	-1.49391	-1.2111	1	1	1
ENSMUSG00000017412	Cacnb4	0.0162453	0.0211855	0.0522296	0.383057	1.30179	0	0	0	0		-5.61941	-5.45373	-4.85027	0	0	0
ENSMUSG00000017417	Plxdc1	0.0534482	0.0708679	0.154562	0.406992	1.12498	0	0	0	0		-4.67208	-4.48316	-3.96172	0	0	0
ENSMUSG00000017418	Arl5b	16.8547	11.8897	8.77855	-0.503441	-0.437657	0	0	0	0		-0.0952096	-0.365656	-0.653457	1	1	1
ENSMUSG00000017421	Zfp207	122.068	135.734	97.5609	0.153101	-0.476409	0	0	0	0		1.47978	1.59159	1.31879	1	1	1
ENSMUSG00000017428	Psmd11	128.61	128.969	91.4121	0.00401891	-0.496566	0	0	0	0		1.52131	1.5505	1.26548	1	1	1
ENSMUSG00000017446	C1qtnf1	0.0198302	0.0462267	0.9436	1.22103	4.35138	0	0	1	0		-5.46079	-4.82658	-2.48009	0	0	1
ENSMUSG00000017453	Pipox	0.159892	0.00922362	0.0270031	-4.11562	1.54972	0	0	0	0		-3.80042	-6.12212	-5.39055	0	0	0
ENSMUSG00000029605	Oas1b	0.187384	1.25903	10.3751	2.74824	3.04274	1	0	1	0		-3.6742	-2.17043	-0.516606	0	1	1
ENSMUSG00000017485	Top2b	23.9603	24.5185	29.6142	0.0332262	0.272416	0	0	0	0		0.184612	0.216091	0.34238	1	1	1
ENSMUSG00000017491	Rarb	0.0483625	0.243737	0.269802	2.33337	0.146575	0	0	0	0		-4.75162	-3.49026	-3.50547	0	0	0
ENSMUSG00000097399	Gm26555	0.107853	0.724217	4.68882	2.74735	2.69473	1	0	1	0		-4.11361	-2.61493	-1.16707	0	1	1
ENSMUSG00000017499	Cdc6	43.5974	39.8477	7.45654	-0.129746	-2.41792	0	0	0	1		0.660779	0.606441	-0.787131	1	1	1
ENSMUSG00000017548	Suz12	101.622	70.2808	61.0269	-0.532003	-0.203687	0	0	0	0		1.33395	1.06254	0.934555	1	1	1
ENSMUSG00000017550	Atad5	10.4124	9.42635	3.9731	-0.143525	-1.24643	0	0	0	1		-0.478333	-0.552267	-1.30272	1	1	1
ENSMUSG00000017561	Crlf3	32.6137	31.9212	34.8457	-0.0309647	0.126466	0	0	0	0		0.429882	0.428165	0.475609	1	1	1
ENSMUSG00000017588	Krt27	0	0	0	0	0	0	0	0	0		inf	inf	inf	0	0	0
ENSMUSG00000017607	Tns4	14.0101	19.3236	52.1276	0.463892	1.43169	0	0	1	0		-0.242253	0.0247079	0.805467	1	1	1
ENSMUSG00000019876	Pkib	0.426835	2.86525	0.743942	2.74691	-1.9454	1	0	0	1		-3.01934	-1.50946	-2.67479	0	1	1
ENSMUSG00000017631	Abr	39.6503	17.1373	25.8654	-1.21019	0.593881	0	1	1	0		0.58529	-0.0718029	0.231533	1	1	1
ENSMUSG00000102881	Gm3807	0.317848	2.12248	3.20839	2.73934	0.596097	1	0	1	0		-3.25387	-1.75066	-1.4778	0	1	1
ENSMUSG00000017652	Cd40	11.8917	3.97695	1.01212	-1.58022	-1.97428	0	1	0	1		-0.37266	-1.24593	-2.42268	1	1	1
ENSMUSG00000017664	Slc35c2	21.2249	17.5801	16.2845	-0.271817	-0.110441	0	0	0	0		0.0881822	-0.0512981	-0.147405	1	1	1
ENSMUSG00000017667	Zfp334	4.49337	5.37056	17.4173	0.257273	1.69738	0	0	1	0		-1.14684	-1.00446	-0.0923278	1	1	1
ENSMUSG00000017670	Elmo2	23.2216	22.1203	46.996	-0.0700908	1.08716	0	0	1	0		0.159701	0.133355	0.720594	1	1	1
ENSMUSG00000017677	Wsb1	64.682	52.6415	49.0028	-0.297164	-0.103336	0	0	0	0		0.97458	0.830248	0.75484	1	1	1
ENSMUSG00000037747	Phyhipl	1.02271	6.8262	3.8578	2.73869	-0.823303	1	0	0	1		-2.32425	-0.811683	-1.32684	1	1	1
ENSMUSG00000017686	Rhot1	34.8353	41.0443	38.8472	0.236629	-0.0793711	0	0	0	0		0.482302	0.630223	0.564638	1	1	1
ENSMUSG00000017688	Hnf4g	0	0	0	0	0	0	0	0	0		inf	inf	inf	0	0	0
ENSMUSG00000017692	Rhbdl3	0.0150521	0.133081	0.0791343	3.14427	-0.749925	0	0	0	0		-5.68009	-3.97666	-4.50998	0	0	0
ENSMUSG00000019647	Sema6a	0.303983	2.02152	13.5732	2.73338	2.74725	1	0	1	0		-3.28935	-1.78983	-0.296555	0	1	1
ENSMUSG00000017707	Serinc3	58.6016	49.6063	79.7638	-0.240415	0.68521	0	0	1	0		0.896051	0.782513	1.15384	1	1	1
ENSMUSG00000017713	Tha1	0.0186926	0	0.228291	#VALUE!	inf	0	0	0	0		-5.50779	inf	-3.64229	0	0	0
ENSMUSG00000017715	Pgs1	31.6006	23.7932	37.397	-0.409404	0.652374	0	0	1	0		0.40478	0.191955	0.533479	1	1	1
ENSMUSG00000017716	Birc5	171.696	113.557	18.4738	-0.596435	-2.61987	0	1	0	1		1.75115	1.4482	-0.0440982	1	1	1
ENSMUSG00000065418	Mir322	17.0182	111.881	255.132	2.71681	1.18928	1	0	1	0		-0.0875303	1.43625	2.10608	1	1	1
ENSMUSG00000017720	Trp53tg5	0	0	0	0	0	0	0	0	0		inf	inf	inf	0	0	0
ENSMUSG00000017721	Pigt	42.2156	45.9197	51.7751	0.121335	0.173146	0	0	0	0		0.635159	0.720442	0.79991	1	1	1
ENSMUSG00000017723	Wfdc2	38.0548	57.2427	5.02064	0.589014	-3.51115	0	0	0	1		0.552619	0.897602	-1.11107	1	1	1
ENSMUSG00000017724	Etv4	45.3906	1.08184	1.46989	-5.39083	0.442211	0	1	0	0		0.692842	-2.29235	-2.11708	1	1	1
ENSMUSG00000017733	Eppin	0	0	0	0	0	0	0	0	0		inf	inf	inf	0	0	0
ENSMUSG00000017734	Dbndd2	38.653	40.6895	29.7361	0.0740776	-0.452439	0	0	0	0		0.565026	0.623244	0.345745	1	1	1
ENSMUSG00000017737	Mmp9	102.386	7.48487	20.6133	-3.7739	1.46153	0	1	1	0		1.33991	-0.737641	0.0456484	1	1	1
ENSMUSG00000017740	Slc12a5	0.588159	0.412438	0.135763	-0.512031	-1.60309	0	0	0	0		-2.76432	-3.06747	-4.06793	1	0	0
ENSMUSG00000017747	Ghdc	11.0653	10.3294	15.0883	-0.0992862	0.54667	0	0	0	0		-0.429955	-0.478732	-0.209888	1	1	1
ENSMUSG00000065503	Mir351	17.0182	111.881	255.132	2.71681	1.18928	1	0	1	0		-0.0875303	1.43625	2.10608	1	1	1
ENSMUSG00000076122	Mir503	17.0182	111.881	255.132	2.71681	1.18928	1	0	1	0		-0.0875303	1.43625	2.10608	1	1	1
ENSMUSG00000017760	Ctsa	22.6906	39.623	94.6119	0.804242	1.25568	0	0	1	0		0.1413	0.601895	1.29365	1	1	1
ENSMUSG00000017764	Zswim1	17.267	13.6925	9.83602	-0.33463	-0.477239	0	0	0	0		-0.075985	-0.252181	-0.560305	1	1	1
ENSMUSG00000017765	Slc12a4	28.7019	25.3022	24.0378	-0.181888	-0.0739565	0	0	0	0		0.328246	0.241381	0.171519	1	1	1
ENSMUSG00000017767	Spata25	5.02482	3.74609	2.43592	-0.423687	-0.620916	0	0	0	1		-1.05792	-1.294	-1.70338	1	1	1
ENSMUSG00000087365	C430049B03Rik	17.0182	111.881	255.132	2.71681	1.18928	1	0	1	0		-0.0875303	1.43625	2.10608	1	1	1
ENSMUSG00000017776	Crk	100.754	140.507	151.106	0.479799	0.104921	0	0	0	0		1.32713	1.61937	1.6771	1	1	1
ENSMUSG00000017778	Cox7c	282.208	258.408	219.841	-0.127107	-0.23319	0	0	0	0		2.14643	2.10911	1.98416	1	1	1
ENSMUSG00000101603	Gm28730	17.0182	111.881	255.132	2.71681	1.18928	1	0	1	0		-0.0875303	1.43625	2.10608	1	1	1
ENSMUSG00000017801	Mlx	45.2655	41.7458	30.3709	-0.11678	-0.458943	0	0	0	0		0.690647	0.643844	0.363044	1	1	1
ENSMUSG00000017802	Fam134c	29.1893	37.4201	56.3609	0.358375	0.59088	0	0	1	0		0.34164	0.555917	0.869414	1	1	1
ENSMUSG00000017817	Jph2	0.816916	0.190572	0.0387915	-2.09985	-2.29652	0	1	0	0		-2.50297	-3.68804	-5.09387	1	0	0
ENSMUSG00000017830	Dhx58	0.752112	0.399448	0.951316	-0.912939	1.25192	0	0	0	0		-2.56872	-3.09319	-2.47342	1	0	1
ENSMUSG00000017831	Rab5a	74.8459	77.4126	71.5243	0.0486449	-0.114135	0	0	0	0		1.09068	1.14023	1.06455	1	1	1
ENSMUSG00000017832	Hspb9	0.606525	0.66424	0.522183	0.131137	-0.347148	0	0	0	0		-2.73986	-2.68442	-2.96467	1	1	1
ENSMUSG00000017837	Nkiras2	22.4263	22.8956	33.0265	0.0298791	0.528559	0	0	0	0		0.13198	0.161045	0.431696	1	1	1
ENSMUSG00000017843	Ppp2r5c	82.7724	68.7125	66.9483	-0.268578	-0.037526	0	0	0	0		1.17075	1.0444	1.0104	1	1	1
ENSMUSG00000017858	Ift52	16.2599	10.7726	15.7231	-0.593951	0.545524	0	1	0	0		-0.123789	-0.444963	-0.176137	1	1	1
ENSMUSG00000017861	Mybl2	159.978	107.523	18.7237	-0.573231	-2.5217	0	0	0	1		1.69492	1.40431	-0.0330939	1	1	1
ENSMUSG00000034701	Neurod1	0.0764556	0.501861	1.34589	2.71459	1.4232	1	0	1	0		-4.3873	-2.90973	-2.18926	0	1	1
ENSMUSG00000075256	Cerkl	0.0764556	0.501861	1.34589	2.71459	1.4232	1	0	1	0		-4.3873	-2.90973	-2.18926	0	1	1
ENSMUSG00000017922	Prl3c1	0	0	0.0616736	0	inf	0	0	0	0		inf	inf	-4.71415	0	0	0
ENSMUSG00000017929	B4galt5	56.9478	39.9235	98.6552	-0.512404	1.30516	0	0	1	0		0.873279	0.607968	1.32793	1	1	1
ENSMUSG00000017943	Gdap1l1	0.0236562	0	0.0385899	#VALUE!	inf	0	0	0	0		-5.32046	inf	-5.09814	0	0	0
ENSMUSG00000017950	Hnf4a	0	0	0.00873078	0	inf	0	0	0	0		inf	inf	-6.31526	0	0	0
ENSMUSG00000017969	Ptgis	11.0392	5.32542	29.2899	-1.05166	2.45944	0	1	1	0		-0.431834	-1.01124	0.333362	1	1	1
ENSMUSG00000017978	Cadps2	0.14183	0.155184	0.111159	0.12982	-0.481361	0	0	0	0		-3.89577	-3.85315	-4.23168	0	0	0
ENSMUSG00000017999	Ddx27	42.8799	38.7329	28.5498	-0.146743	-0.44008	0	0	0	0		0.647579	0.583633	0.312402	1	1	1
ENSMUSG00000018001	Cyth3	12.765	13.7811	51.8266	0.110494	1.911	0	0	1	0		-0.316288	-0.246996	0.800724	1	1	1
ENSMUSG00000018008	Cyth4	0.517232	0.210253	0.424783	-1.29868	1.0146	0	1	0	0		-2.86654	-3.60904	-3.13374	1	0	0
ENSMUSG00000018012	Rac3	18.5956	27.7228	7.93604	0.576111	-1.80458	0	0	0	1		-0.0170186	0.314818	-0.736089	1	1	1
ENSMUSG00000018040	Rrp7a	43.1197	63.3319	66.675	0.554586	0.074214	0	0	0	0		0.652015	0.978856	1.00705	1	1	1
ENSMUSG00000018042	Cyb5r3	94.0272	118.953	176.161	0.339236	0.566505	0	0	0	0		1.27217	1.48552	1.80275	1	1	1
ENSMUSG00000018068	Ints2	25.1471	22.7275	18.7933	-0.145955	-0.274224	0	0	0	0		0.223068	0.155122	-0.0300552	1	1	1
ENSMUSG00000018076	Med13l	15.6637	9.15602	19.4121	-0.77463	1.08417	0	1	1	0		-0.153504	-0.575655	-0.00352329	1	1	1
ENSMUSG00000026563	Tada1	1.44551	9.4764	12.0743	2.71276	0.34953	1	0	0	0		-2.04902	-0.54801	-0.392391	1	1	1
ENSMUSG00000018126	Baiap2l2	0.9564	1.01832	0.387325	0.0905118	-1.39458	0	0	0	0		-2.37758	-2.34098	-3.20934	1	1	0
ENSMUSG00000018143	Mafk	29.7924	25.1387	50.5329	-0.245036	1.00731	0	0	1	0		0.357909	0.23617	0.780021	1	1	1
ENSMUSG00000018160	Med1	34.7234	27.1405	31.803	-0.355463	0.228717	0	0	0	0		0.479743	0.297755	0.400779	1	1	1
ENSMUSG00000018166	Erbb3	26.6048	11.4408	18.1554	-1.21751	0.666219	0	1	1	0		0.267892	-0.396591	-0.0583367	1	1	1
ENSMUSG00000018167	Stard3	14.5258	15.8078	30.3729	0.122021	0.942142	0	0	1	0		-0.213498	-0.136712	0.363098	1	1	1
ENSMUSG00000018168	Ikzf3	0.00623374	0	0	#VALUE!	0	0	0	0	0		-6.38133	inf	inf	0	0	0
ENSMUSG00000018169	Mfng	0.574178	0.0164438	0.0227162	-5.12588	0.466182	0	0	0	0		-2.78345	-5.65739	-5.53213	1	0	0
ENSMUSG00000018171	Vmp1	61.4441	58.3983	78.2037	-0.0733495	0.421312	0	0	0	0		0.933729	0.913667	1.13766	1	1	1
ENSMUSG00000018189	Uchl5	78.8636	58.8851	30.3154	-0.421456	-0.957853	0	0	0	1		1.13227	0.920339	0.361546	1	1	1
ENSMUSG00000018196	Glrx2	36.5973	29.1357	52.0926	-0.32895	0.83829	0	0	1	0		0.521553	0.354774	0.804917	1	1	1
ENSMUSG00000018199	Trove2	5.18155	5.21967	5.29522	0.010574	0.0207328	0	0	0	0		-1.03349	-1.02737	-1.06746	1	1	1
ENSMUSG00000018209	Stk4	28.1144	36.1541	33.9305	0.36285	-0.0915754	0	0	0	0		0.311794	0.528253	0.453812	1	1	1
ENSMUSG00000018211	Wfdc15b	0	0	0	0	0	0	0	0	0		inf	inf	inf	0	0	0
ENSMUSG00000024659	Anxa1	3.64738	23.8462	73.754	2.70882	1.62896	1	0	1	0		-1.31277	0.193743	1.08969	1	1	1
ENSMUSG00000018238	Gdf9	0.484	0.328086	0.316369	-0.560932	-0.0524686	0	0	0	0		-2.91936	-3.25138	-3.37507	1	0	0
ENSMUSG00000018239	Zcchc10	21.6269	18.5127	14.7423	-0.224312	-0.328552	0	0	0	0		0.103108	-0.00975066	-0.228888	1	1	1
ENSMUSG00000018259	Prl8a2	0	0	0	0	0	0	0	0	0		inf	inf	inf	0	0	0
ENSMUSG00000018263	Tbx5	0	0	0.0256476	0	inf	0	0	0	0		inf	inf	-5.43273	0	0	0
ENSMUSG00000018286	Psmb6	242.091	225.968	155.142	-0.0994322	-0.542533	0	0	0	0		2.02446	2.00128	1.69869	1	1	1
ENSMUSG00000018287	Spag7	81.4188	76.7792	53.9123	-0.0846469	-0.5101	0	0	0	0		1.15764	1.13362	0.833037	1	1	1
ENSMUSG00000018293	Pfn1	737.995	782.441	453.016	0.0843719	-0.78842	0	0	0	1		2.91111	2.99961	2.5763	1	1	1
ENSMUSG00000018322	Tomm34	25.8457	24.1843	21.193	-0.0958511	-0.190485	0	0	0	0		0.244865	0.205059	0.0683625	1	1	1
ENSMUSG00000018326	Ywhab	150.904	142.858	97.6646	-0.0790468	-0.548674	0	0	0	0		1.64847	1.63271	1.31966	1	1	1
ENSMUSG00000037224	Zfyve28	0.0786752	0.513758	0.40419	2.70711	-0.346056	1	0	0	0		-4.36454	-2.8909	-3.17444	0	1	0
ENSMUSG00000018339	Gpx3	112.706	40.8759	13.8204	-1.46324	-1.56446	0	1	0	1		1.4163	0.626918	-0.281774	1	1	1
ENSMUSG00000018340	Anxa6	42.1155	38.5639	20.604	-0.127101	-0.904325	0	0	0	1		0.63327	0.580118	0.0452788	1	1	1
ENSMUSG00000018341	Il12rb2	0.64157	0.277195	0.132328	-1.21071	-1.06678	0	1	0	0		-2.69517	-3.38687	-4.08891	1	0	0
ENSMUSG00000018347	Zkscan6	5.52685	5.88408	8.99899	0.0903599	0.612947	0	0	1	0		-0.982167	-0.93106	-0.633145	1	1	1
ENSMUSG00000018362	Kpna2	192.837	150.849	49.2243	-0.354274	-1.61566	0	0	0	1		1.84352	1.67646	0.758533	1	1	1
ENSMUSG00000018363	Smurf2	24.9184	28.8278	27.7731	0.210252	-0.0537728	0	0	0	0		0.215801	0.346234	0.289813	1	1	1
ENSMUSG00000018372	Cep95	5.84979	4.74433	8.77337	-0.302181	0.886927	0	0	1	0		-0.936994	-1.10412	-0.65394	1	1	1
ENSMUSG00000018377	Vezf1	26.3399	14.631	14.8216	-0.848218	0.0186738	0	1	0	0		0.259932	-0.198894	-0.224494	1	1	1
ENSMUSG00000018378	Cuedc1	9.36004	6.17634	5.30281	-0.599763	-0.219994	0	1	0	0		-0.563089	-0.892096	-1.06629	1	1	1
ENSMUSG00000018379	Srsf1	205.785	235.722	102.868	0.19595	-1.19629	0	0	0	1		1.89522	2.03525	1.36217	1	1	1
ENSMUSG00000018381	Abi3	1.83114	1.06241	1.90655	-0.785395	0.843616	0	1	1	0		-1.86091	-2.30691	-1.90406	1	1	1
ENSMUSG00000017897	Eya2	0.856756	5.57472	1.19323	2.70194	-2.22403	1	0	0	1		-2.4651	-0.974471	-2.28786	1	1	1
ENSMUSG00000018395	Kif3a	10.1635	12.2938	18.9992	0.274534	0.628009	0	0	1	0		-0.497579	-0.338792	-0.0211312	1	1	1
ENSMUSG00000036334	Igsf10	0.14586	0.947047	0.639905	2.69885	-0.565579	1	0	0	0		-3.87348	-2.39931	-2.79817	0	1	1
ENSMUSG00000036030	Prtg	0.552279	3.5783	1.51224	2.6958	-1.24259	1	0	0	1		-2.81439	-1.33083	-2.09382	1	1	1
ENSMUSG00000021720	Rnf180	0.0931585	0.600595	0.270119	2.68863	-1.1528	1	0	0	1		-4.23012	-2.76538	-3.5045	0	1	0
ENSMUSG00000026180	Cxcr2	0.235191	1.50296	19.1051	2.67591	3.66807	1	0	1	0		-3.49344	-2.02808	-0.0165789	0	1	1
ENSMUSG00000018412	Kansl1	31.847	41.1934	47.354	0.371252	0.201075	0	0	0	0		0.410958	0.633137	0.726809	1	1	1
ENSMUSG00000018415	Gid4	13.4215	11.9989	17.208	-0.161635	0.520171	0	0	0	0		-0.276395	-0.358308	-0.102229	1	1	1
ENSMUSG00000018417	Myo1b	23.488	26.2302	53.5779	0.159304	1.03041	0	0	1	0		0.168775	0.270333	0.827942	1	1	1
ENSMUSG00000018425	Dhx40	22.6414	14.4646	15.4697	-0.646433	0.0969163	0	1	0	0		0.139574	-0.208088	-0.189443	1	1	1
ENSMUSG00000050761	Gp1bb	0.416619	2.6593	10.4585	2.67424	1.97556	1	0	1	0		-3.03862	-1.56942	-0.510049	0	1	1
ENSMUSG00000018428	Akap1	26.1437	31.3999	52.6402	0.264296	0.745406	0	0	1	0		0.253984	0.41493	0.813481	1	1	1
ENSMUSG00000018433	Nol11	53.4943	43.1617	22.7917	-0.309632	-0.921247	0	0	0	1		0.823514	0.670654	0.127923	1	1	1
ENSMUSG00000018442	Derl2	33.4552	49.8546	55.7904	0.575495	0.162288	0	0	0	0		0.450146	0.786527	0.861082	1	1	1
ENSMUSG00000018446	C1qbp	284.256	240.401	119.578	-0.241753	-1.00748	0	0	0	1		2.15219	2.05105	1.48545	1	1	1
ENSMUSG00000018449	Rpain	23.7486	22.864	26.2287	-0.0547668	0.198068	0	0	0	0		0.177552	0.159935	0.242956	1	1	1
ENSMUSG00000018451	6330403K07Rik	0.607176	0.677083	0.216234	0.157218	-1.64674	0	0	0	1		-2.739	-2.66902	-3.68673	1	1	0
ENSMUSG00000018459	Slc13a3	0.0172551	0.0219772	0.0651214	0.348989	1.56712	0	0	0	0		-5.57144	-5.42424	-4.6696	0	0	0
ENSMUSG00000018470	Kcnab3	0.50893	0.190144	0.0334227	-1.42037	-2.50819	0	0	0	0		-2.87941	-3.68985	-5.21588	1	0	0
ENSMUSG00000018474	Chd3	1.2764	1.12543	1.06202	-0.181608	-0.0836588	0	0	0	0		-2.14799	-2.2606	-2.38326	1	1	1
ENSMUSG00000018476	Kdm6b	17.1599	17.2988	10.511	0.0116246	-0.718773	0	0	0	1		-0.0809343	-0.0642636	-0.505949	1	1	1
ENSMUSG00000018479	1700125H20Rik	0.229867	0.333711	0.747209	0.537799	1.16291	0	0	0	0		-3.51166	-3.23772	-2.6712	0	0	1
ENSMUSG00000018481	Appbp2	73.5136	88.934	71.4519	0.274725	-0.315763	0	0	0	0		1.07639	1.25175	1.06372	1	1	1
ENSMUSG00000018486	Wnt9b	0.0869846	0.200867	0.0224794	1.20741	-3.15957	0	0	0	0		-4.28467	-3.64575	-5.54071	0	0	0
ENSMUSG00000072214	Sept5	0.416619	2.6593	10.4585	2.67424	1.97556	1	0	1	0		-3.03862	-1.56942	-0.510049	0	1	1
ENSMUSG00000018501	Ncor1	49.9562	47.3077	53.8227	-0.0785901	0.18614	0	0	0	0		0.769081	0.744378	0.831675	1	1	1
ENSMUSG00000039477	Tnrc18	6.03923	38.5374	63.9847	2.67382	0.731468	1	0	1	0		-0.911642	0.579566	0.973317	1	1	1
ENSMUSG00000018509	Cenpv	11.3206	2.5291	8.88676	-2.16226	1.81304	0	1	1	0		-0.411811	-1.60977	-0.643423	1	1	1
ENSMUSG00000018537	Pcgf2	28.6341	21.4676	16.0305	-0.415576	-0.421336	0	0	0	0		0.326364	0.109281	-0.16028	1	1	1
ENSMUSG00000018541	Cwc25	18.6588	17.431	23.2432	-0.0982012	0.415153	0	0	0	0		-0.0143196	-0.0581442	0.143989	1	1	1
ENSMUSG00000018543	1700001P01Rik	0.340471	0.307304	0.3565	-0.147866	0.214234	0	0	0	0		-3.19917	-3.30398	-3.27726	0	0	0
ENSMUSG00000018547	Pip4k2b	17.378	14.2406	14.7626	-0.287255	0.0519354	0	0	0	0		-0.0708877	-0.220633	-0.227761	1	1	1
ENSMUSG00000018548	Trim37	28.8859	17.441	9.27433	-0.727884	-0.911167	0	1	0	1		0.333329	-0.0576832	-0.608462	1	1	1
ENSMUSG00000018554	Ybx2	4.49878	3.00522	0.575579	-0.582064	-2.38438	0	0	0	1		-1.14588	-1.47113	-2.88493	1	1	1
ENSMUSG00000018559	Ctdnep1	49.8412	54.7919	59.2369	0.136625	0.112533	0	0	0	0		0.767248	0.86243	0.910174	1	1	1
ENSMUSG00000018565	Elp5	67.5043	70.281	71.7253	0.0581559	0.0293466	0	0	0	0		1.00855	1.06254	1.06684	1	1	1
ENSMUSG00000018566	Slc2a4	5.78607	0.515786	0.277832	-3.48774	-0.892558	0	1	0	0		-0.945706	-2.88774	-3.48145	1	1	0
ENSMUSG00000018567	Gabarap	81.8119	85.5883	146.229	0.0651035	0.772746	0	0	1	0		1.16147	1.22092	1.65023	1	1	1
ENSMUSG00000018569	Cldn7	23.6565	30.5877	9.17066	0.370718	-1.73785	0	0	0	1		0.174461	0.393865	-0.617669	1	1	1
ENSMUSG00000018570	2810408A11Rik	1.31289	0.379191	0.170871	-1.79174	-1.15002	0	1	0	0		-2.12556	-3.13502	-3.87956	1	0	0
ENSMUSG00000018572	Phf23	74.6833	83.0002	76.4254	0.15233	-0.119063	0	0	0	0		1.08895	1.19624	1.11883	1	1	1
ENSMUSG00000018574	Acadvl	36.4777	39.6055	49.6771	0.118685	0.326881	0	0	0	0		0.51895	0.60154	0.766032	1	1	1
ENSMUSG00000018581	Dnah11	1.59013	0.989694	0.55435	-0.684086	-0.836185	0	1	0	1		-1.97316	-2.3639	-2.91571	1	1	1
ENSMUSG00000018583	G3bp1	103.347	94.4965	59.5497	-0.12916	-0.666166	0	0	0	1		1.34734	1.30051	0.914487	1	1	1
ENSMUSG00000018585	Atox1	141.631	137.036	158.605	-0.0475864	0.210883	0	0	0	0		1.59802	1.59926	1.71677	1	1	1
ENSMUSG00000018589	Glra2	0	0	0	0	0	0	0	0	0		inf	inf	inf	0	0	0
ENSMUSG00000018593	Sparc	278.636	100.686	332.279	-1.46852	1.72253	0	1	1	0		2.1363	1.35151	2.32245	1	1	1
ENSMUSG00000018595	Glra4	0.0113986	0.0113215	0.0128931	-0.00979631	0.187537	0	0	0	0		-5.90126	-5.9574	-5.99599	0	0	0
ENSMUSG00000018599	Mief2	10.0777	11.1048	11.3633	0.140017	0.0331933	0	0	0	0		-0.504323	-0.420551	-0.442095	1	1	1
ENSMUSG00000057751	Megf6	0.709041	4.51542	1.96405	2.67092	-1.20103	1	0	0	1		-2.61563	-1.14386	-1.87972	1	1	1
ENSMUSG00000018620	Mmp20	0	0	0	0	0	0	0	0	0		inf	inf	inf	0	0	0
ENSMUSG00000018623	Mmp7	0	0	0	0	0	0	0	0	0		inf	inf	inf	0	0	0
ENSMUSG00000018634	Crhr1	0	0.00738049	0.00774462	inf	0.0694783	0	0	0	0		inf	-6.30131	-6.41342	0	0	0
ENSMUSG00000018648	Dusp14	26.675	17.5611	14.3913	-0.603101	-0.287187	0	1	0	0		0.269988	-0.0521672	-0.248623	1	1	1
ENSMUSG00000018651	Tada2a	26.1079	18.2242	9.9191	-0.518626	-0.877577	0	0	0	1		0.252894	-0.0223755	-0.553417	1	1	1
ENSMUSG00000018654	Ikzf1	0.0325493	0.0507749	0.0174469	0.641488	-1.54114	0	0	0	0		-5.0666	-4.75115	-5.74827	0	0	0
ENSMUSG00000018656	Tcaf3	0	0	0.0067366	0	inf	0	0	0	0		inf	inf	-6.52762	0	0	0
ENSMUSG00000018659	Pnpo	32.0003	41.9699	49.4259	0.391267	0.235912	0	0	0	0		0.414778	0.648148	0.761881	1	1	1
ENSMUSG00000018661	Cog1	17.33	23.0001	19.1942	0.408372	-0.260969	0	0	0	0		-0.073088	0.164705	-0.0127683	1	1	1
ENSMUSG00000018666	Cbx1	52.0091	39.1354	34.4073	-0.410289	-0.18576	0	0	0	0		0.801117	0.591942	0.46524	1	1	1
ENSMUSG00000018669	Cdk5rap3	35.8374	27.8632	27.3634	-0.363106	-0.0261136	0	0	0	0		0.504863	0.318879	0.277642	1	1	1
ENSMUSG00000020684	Rasl10b	0.107816	0.683888	0.397045	2.66519	-0.784458	1	0	0	1		-4.11389	-2.66098	-3.18904	0	1	0
ENSMUSG00000018677	Slc25a39	119.312	30.4097	95.1547	-1.97214	1.64575	0	1	1	0		1.46161	0.389174	1.29834	1	1	1
ENSMUSG00000018678	Sp2	17.7338	20.3889	23.6092	0.201277	0.211568	0	0	0	0		-0.0547657	0.0678421	0.156784	1	1	1
ENSMUSG00000018697	Aatf	22.3626	31.0419	26.2349	0.473126	-0.24273	0	0	0	0		0.129718	0.405713	0.24315	1	1	1
ENSMUSG00000018698	Lhx1	0.18391	0.129382	0.032714	-0.507361	-1.98366	0	0	0	0		-3.68909	-3.99931	-5.23343	0	0	0
ENSMUSG00000032014	Oaf	4.65643	29.4861	83.866	2.66274	1.50805	1	0	1	0		-1.11849	0.364383	1.19491	1	1	1
ENSMUSG00000018727	Cpsf4l	2.19272	0.583692	2.27603	-1.90944	1.96324	0	1	1	0		-1.71756	-2.78832	-1.75898	1	1	1
ENSMUSG00000018733	Pex12	12.7057	13.0794	14.0129	0.0418183	0.0994637	0	0	0	0		-0.319992	-0.289002	-0.270445	1	1	1
ENSMUSG00000018736	Ndel1	40.2858	45.6103	58.3296	0.179085	0.354868	0	0	0	0		0.597938	0.715008	0.897533	1	1	1
ENSMUSG00000018740	Slc25a35	2.15723	1.39047	1.39572	-0.633603	0.00542979	0	0	0	0		-1.73054	-2.09061	-2.15949	1	1	1
ENSMUSG00000031790	Mmp15	2.2571	14.2744	15.2761	2.66089	0.0978448	1	0	0	0		-1.69454	-0.218727	-0.199758	1	1	1
ENSMUSG00000009378	Slc16a12	0.161706	1.02197	0.24567	2.65991	-2.05656	1	0	0	1		-3.79144	-2.33811	-3.5822	0	1	0
ENSMUSG00000018761	Mpdu1	50.3119	74.781	62.5916	0.571771	-0.256704	0	0	0	0		0.774725	1.11243	0.955289	1	1	1
ENSMUSG00000018765	Fxr2	85.3684	70.0182	66.1194	-0.285972	-0.0826571	0	0	0	0		1.19532	1.05953	1.00019	1	1	1
ENSMUSG00000018770	Atp5g3	400.703	422.785	359.772	0.0773921	-0.232842	0	0	0	0		2.42531	2.50483	2.38756	1	1	1
ENSMUSG00000018774	Cd68	7.20429	8.20145	17.7998	0.187021	1.11791	0	0	1	0		-0.771321	-0.664153	-0.0745368	1	1	1
ENSMUSG00000018776	Slc35g3	0.0865619	0.0801722	0.156621	-0.110629	0.966106	0	0	0	0		-4.28855	-4.384	-3.95088	0	0	0
ENSMUSG00000018796	Acsl1	11.8233	8.01579	5.99598	-0.560711	-0.41885	0	0	0	0		-0.377249	-0.682558	-0.965671	1	1	1
ENSMUSG00000018800	Abca5	0	0	0	0	0	0	0	0	0		inf	inf	inf	0	0	0
ENSMUSG00000018809	Smyd4	4.66254	5.83301	6.42397	0.323122	0.139226	0	0	0	0		-1.11744	-0.938066	-0.909205	1	1	1
ENSMUSG00000015243	Abca1	1.78433	11.2705	70.0016	2.6591	2.63484	1	0	1	0		-1.8815	-0.408646	1.04692	1	1	1
ENSMUSG00000018820	Zfyve27	16.1343	19.4504	25.9989	0.269663	0.418653	0	0	0	0		-0.129957	0.0299651	0.235749	1	1	1
ENSMUSG00000011632	Pinlyp	0.238425	1.49792	4.43298	2.65135	1.56532	1	0	1	0		-3.48258	-2.03078	-1.21302	0	1	1
ENSMUSG00000018822	Sfrp5	3.34966	4.55325	0.397212	0.44288	-3.51892	0	0	0	1		-1.38051	-1.13716	-3.1887	1	1	0
ENSMUSG00000018830	Myh11	0.018135	0.0159447	0.0344421	-0.185701	1.1111	0	0	0	0		-5.53188	-5.68216	-5.19127	0	0	0
ENSMUSG00000018841	Rad51d	11.6373	12.5588	6.25059	0.109951	-1.00664	0	0	0	1		-0.389863	-0.321649	-0.931612	1	1	1
ENSMUSG00000018844	Fndc8	0.0626252	0.0224358	0.00836644	-1.48094	-1.42312	0	0	0	0		-4.54603	-5.40764	-6.35017	0	0	0
ENSMUSG00000018845	Unc45b	0.0668522	0.0908989	0.0557097	0.443289	-0.706336	0	0	0	0		-4.49408	-4.28307	-4.79744	0	0	0
ENSMUSG00000041653	Pnpla3	0.0758263	0.475611	1.28556	2.64901	1.43454	1	0	1	0		-4.39388	-2.95292	-2.22682	0	1	1
ENSMUSG00000018848	Rars	105.32	116.588	72.5034	0.14664	-0.685295	0	0	0	1		1.36239	1.46937	1.07568	1	1	1
ENSMUSG00000018849	Wwc1	43.57	31.4888	14.8327	-0.468498	-1.08605	0	0	0	1		0.660279	0.417202	-0.223881	1	1	1
ENSMUSG00000018858	Mrpl58	51.9686	49.744	36.364	-0.0631198	-0.452011	0	0	0	0		0.800497	0.784741	0.510538	1	1	1
ENSMUSG00000018861	Fdxr	11.3288	11.7545	18.5489	0.0532266	0.658117	0	0	1	0		-0.411235	-0.374849	-0.0407756	1	1	1
ENSMUSG00000018862	Otop3	0	0	0	0	0	0	0	0	0		inf	inf	inf	0	0	0
ENSMUSG00000018865	Sult4a1	4.92227	2.751	0.762906	-0.839369	-1.85038	0	1	0	1		-1.07432	-1.54217	-2.65418	1	1	1
ENSMUSG00000018868	Pnpla5	0	0.0104391	0	inf	#VALUE!	0	0	0	0		inf	-6.02262	inf	0	0	0
ENSMUSG00000018882	Mrpl45	52.0149	41.5161	25.0774	-0.325253	-0.727287	0	0	0	1		0.801205	0.639409	0.206194	1	1	1
ENSMUSG00000018893	Mb	0.434552	0.0878308	0.109625	-2.30673	0.319777	0	0	0	0		-3.00509	-4.31067	-4.24306	0	0	0
ENSMUSG00000018899	Irf1	15.7497	5.79716	2.76621	-1.44191	-1.06744	0	1	0	1		-0.149149	-0.943022	-1.59925	1	1	1
[truncated: 48,846 more rows]
