# Supplementary material for: Histone demethylase JMJD2B/KDM4B regulates transcriptional program via distinctive epigenetic targets and protein interactors for the maintenance of trophoblast stem cells
Source: Sci Rep. 2021 Jan 13;11:884. doi: 10.1038/s41598-020-79601-7 (PMC7806742; doi:10.1038/s41598-020-79601-7)
Supplement: Supplementary file 4 — Supplementary Information 4. [file 41598_2020_79601_MOESM4_ESM.xlsx]

## Sheet: zfpkm_inf_for_bed
Supplementary Table 3. Promoter occupancy by different protein complexes in TSCs
Ensembl_id	Gene name	Jmjd2b only	Tfap2c-Lsd1	Jmjd2b-Tfap2c-Lsd1		D0_Status (Active = 1, Silence = 0)	D2_Status (Active = 1, Silence = 0)	D6_Status (Active = 1, Silence = 0)
ENSMUSG00000000001	Gnai3	0	0	1		1	1	1
ENSMUSG00000000003	Pbsn	0	0	0		0	0	0
ENSMUSG00000000028	Cdc45	0	0	1		1	1	1
ENSMUSG00000000031	H19	0	0	0		1	1	1
ENSMUSG00000000037	Scml2	0	0	0		0	0	0
ENSMUSG00000000049	Apoh	0	1	0		0	0	0
ENSMUSG00000000056	Narf	0	0	0		1	1	1
ENSMUSG00000000058	Cav2	0	0	0		0	0	0
ENSMUSG00000000078	Klf6	0	1	0		1	1	1
ENSMUSG00000000085	Scmh1	0	0	1		1	1	1
ENSMUSG00000000088	Cox5a	0	0	1		1	1	1
ENSMUSG00000000093	Tbx2	0	0	1		0	0	0
ENSMUSG00000000094	Tbx4	0	0	0		1	0	0
ENSMUSG00000000103	Zfy2	1	0	0		0	0	0
ENSMUSG00000000120	Ngfr	0	0	1		1	1	0
ENSMUSG00000000125	Wnt3	0	0	1		1	1	0
ENSMUSG00000000126	Wnt9a	0	0	1		1	1	1
ENSMUSG00000000127	Fer	0	0	0		1	1	1
ENSMUSG00000000131	Xpo6	0	0	1		1	1	1
ENSMUSG00000000134	Tfe3	0	0	0		1	1	1
ENSMUSG00000000142	Axin2	0	1	0		0	0	0
ENSMUSG00000000148	Brat1	0	0	1		1	1	1
ENSMUSG00000000149	Gna12	0	0	1		1	1	1
ENSMUSG00000000154	Slc22a18	0	0	0		1	1	1
ENSMUSG00000000157	Itgb2l	0	0	0		0	0	0
ENSMUSG00000000159	Igsf5	0	0	0		0	0	0
ENSMUSG00000000167	Pih1d2	0	0	1		1	1	1
ENSMUSG00000000168	Dlat	0	0	1		1	1	1
ENSMUSG00000000171	Sdhd	0	0	1		1	1	1
ENSMUSG00000000182	Fgf23	0	0	0		0	0	0
ENSMUSG00000000183	Fgf6	0	0	0		0	0	0
ENSMUSG00000000184	Ccnd2	0	0	1		0	0	0
ENSMUSG00000000194	Gpr107	0	0	1		1	1	1
ENSMUSG00000000197	Nalcn	0	0	0		0	0	0
ENSMUSG00000000202	Btbd17	0	0	1		1	0	0
ENSMUSG00000000204	Slfn4	1	0	0		0	0	0
ENSMUSG00000000214	Th	0	0	0		0	1	0
ENSMUSG00000000215	Ins2	0	0	0		0	0	1
ENSMUSG00000000216	Scnn1g	1	0	0		0	0	0
ENSMUSG00000000223	Drp2	0	0	0		0	0	1
ENSMUSG00000000244	Tspan32	0	0	1		0	0	0
ENSMUSG00000000247	Lhx2	0	0	1		1	1	1
ENSMUSG00000000248	Clec2g	0	0	0		0	0	0
ENSMUSG00000000253	Gmpr	0	0	1		1	1	1
ENSMUSG00000000263	Glra1	0	1	0		0	0	0
ENSMUSG00000000266	Mid2	0	0	0		0	0	1
ENSMUSG00000000275	Trim25	0	0	1		1	1	1
ENSMUSG00000000276	Dgke	0	0	1		1	1	1
ENSMUSG00000000278	Scpep1	0	0	1		1	1	1
ENSMUSG00000000282	Mnt	0	0	1		1	1	1
ENSMUSG00000000290	Itgb2	0	0	1		0	0	0
ENSMUSG00000000295	Hddc2	0	0	1		1	1	1
ENSMUSG00000000296	Tpd52l1	0	0	0		1	1	0
ENSMUSG00000000301	Pemt	0	0	1		1	1	1
ENSMUSG00000000303	Cdh1	0	0	1		1	1	1
ENSMUSG00000000305	Cdh4	0	0	0		0	1	0
ENSMUSG00000000308	Ckmt1	0	0	1		1	1	1
ENSMUSG00000000317	Bcl6b	0	0	1		1	1	0
ENSMUSG00000000318	Clec10a	0	0	0		0	0	0
ENSMUSG00000000320	Alox12	0	0	1		1	0	0
ENSMUSG00000000325	Arvcf	0	0	1		1	1	1
ENSMUSG00000000326	Comt	0	0	1		1	1	1
ENSMUSG00000000339	Rtca	0	0	1		1	1	1
ENSMUSG00000000340	Dbt	0	0	1		1	1	1
ENSMUSG00000000346	Dazap2	0	0	1		1	1	1
ENSMUSG00000000355	Mcts1	0	0	0		1	1	1
ENSMUSG00000000359	Rem1	0	0	1		0	0	0
ENSMUSG00000000365	Rnf17	0	0	0		1	1	1
ENSMUSG00000000374	Trappc10	0	0	1		1	1	1
ENSMUSG00000000378	Ccm2	0	0	1		1	1	1
ENSMUSG00000000381	Wap	1	0	0		0	0	0
ENSMUSG00000000384	Tbrg4	0	0	1		1	1	1
ENSMUSG00000000385	Tmprss2	1	0	0		0	1	0
ENSMUSG00000000386	Mx1	0	0	0		0	0	0
ENSMUSG00000000392	Fap	0	0	0		0	0	0
ENSMUSG00000000394	Gcg	0	0	0		0	0	0
ENSMUSG00000000399	Ndufa9	0	0	0		1	1	1
ENSMUSG00000000402	Egfl6	1	0	0		0	0	0
ENSMUSG00000000409	Lck	0	0	1		1	1	1
ENSMUSG00000000411	Tssk3	0	0	1		0	0	0
ENSMUSG00000000416	Cttnbp2	0	0	0		0	0	0
ENSMUSG00000000420	Galnt1	0	0	1		1	1	1
ENSMUSG00000000435	Myf5	1	0	0		0	0	0
ENSMUSG00000000439	Mkrn2	0	0	1		1	1	1
ENSMUSG00000000440	Pparg	0	0	1		1	1	1
ENSMUSG00000000441	Raf1	0	0	1		1	1	1
ENSMUSG00000000486	Sept1	0	0	1		1	1	1
ENSMUSG00000000489	Pdgfb	0	0	1		1	1	1
ENSMUSG00000000530	Acvrl1	0	0	1		1	1	1
ENSMUSG00000000531	Grasp	0	0	1		1	1	1
ENSMUSG00000000532	Acvr1b	0	0	1		1	1	1
ENSMUSG00000000538	Tom1l2	0	0	1		1	1	1
ENSMUSG00000000544	Gpa33	0	0	0		0	1	1
ENSMUSG00000000552	Zfp385a	0	0	0		1	1	1
ENSMUSG00000000555	Itga5	0	0	1		1	1	1
ENSMUSG00000000560	Gabra2	1	0	0		0	0	0
ENSMUSG00000000561	Wdr77	0	0	1		1	1	1
ENSMUSG00000000562	Adora3	0	0	0		0	0	0
ENSMUSG00000000563	Atp5f1	0	0	1		1	1	1
ENSMUSG00000000567	Sox9	0	1	0		0	0	0
ENSMUSG00000000568	Hnrnpd	0	0	1		1	1	1
ENSMUSG00000000579	Dynlt1c	0	0	1		1	1	1
ENSMUSG00000000581	C1d	1	0	0		1	1	1
ENSMUSG00000000594	Gm2a	0	0	1		1	1	1
ENSMUSG00000000600	Krit1	0	0	1		1	1	1
ENSMUSG00000000605	Clcn4	0	0	1		1	1	1
ENSMUSG00000000606	Vmn2r88	0	0	0		0	0	0
ENSMUSG00000000617	Grm6	0	0	0		0	0	0
ENSMUSG00000000627	Sema4f	0	0	0		0	0	0
ENSMUSG00000000628	Hk2	0	0	1		1	1	1
ENSMUSG00000000631	Myo18a	0	0	1		1	1	1
ENSMUSG00000000632	Sez6	0	0	1		0	0	0
ENSMUSG00000000673	Haao	0	0	0		0	0	1
ENSMUSG00000000682	Cd52	0	1	0		1	0	1
ENSMUSG00000000686	Abhd15	0	0	1		0	0	1
ENSMUSG00000000690	Hoxb6	0	0	1		0	0	0
ENSMUSG00000000693	Loxl3	0	0	1		0	0	0
ENSMUSG00000000701	Tcl1b5	0	0	0		0	0	0
ENSMUSG00000000706	Btn1a1	0	0	1		0	0	0
ENSMUSG00000000708	Kat2b	0	0	1		1	1	1
ENSMUSG00000000711	Rab5b	0	0	1		1	1	1
ENSMUSG00000000724	Cryba1	0	0	0		0	0	0
ENSMUSG00000000730	Dnmt3l	0	0	1		1	1	1
ENSMUSG00000000731	Aire	0	0	1		1	0	0
ENSMUSG00000000732	Icosl	0	0	1		1	1	0
ENSMUSG00000000751	Rpa1	0	0	1		1	1	1
ENSMUSG00000000753	Serpinf1	0	0	0		0	0	0
ENSMUSG00000000759	Tubgcp3	0	0	1		1	1	1
ENSMUSG00000000766	Oprm1	1	0	0		0	0	0
ENSMUSG00000000776	Polr3d	0	0	1		1	1	1
ENSMUSG00000000782	Tcf7	0	0	1		1	1	1
ENSMUSG00000000787	Ddx3x	0	0	1		1	1	1
ENSMUSG00000000791	Il12rb1	0	0	1		1	0	0
ENSMUSG00000000792	Slc5a5	0	0	0		1	1	1
ENSMUSG00000000794	Kcnn3	1	0	0		0	0	0
ENSMUSG00000000804	Usp32	0	0	1		1	1	1
ENSMUSG00000000805	Car4	0	0	1		1	1	1
ENSMUSG00000000811	Txnrd3	0	0	1		1	1	1
ENSMUSG00000000817	Fasl	0	0	1		1	1	1
ENSMUSG00000000823	Zfp512b	0	0	1		1	1	1
ENSMUSG00000000826	Dnajc5	0	0	1		1	1	1
ENSMUSG00000000827	Tpd52l2	0	0	1		1	1	1
ENSMUSG00000000838	Fmr1	0	0	1		1	1	1
ENSMUSG00000000861	Bcl11a	0	0	1		0	0	0
ENSMUSG00000000869	Il4	1	0	0		0	0	0
ENSMUSG00000000876	Pxmp4	0	0	1		1	1	1
ENSMUSG00000000881	Dlg3	0	0	1		1	1	1
ENSMUSG00000000884	Gnb1l	0	0	1		1	1	1
ENSMUSG00000000889	Dbh	0	0	0		0	0	0
ENSMUSG00000000901	Mmp11	0	0	1		1	1	1
ENSMUSG00000000902	Smarcb1	0	0	1		1	1	1
ENSMUSG00000000903	Vpreb3	0	0	0		0	0	0
ENSMUSG00000000915	Hip1r	0	0	1		1	1	1
ENSMUSG00000000916	Nsun5	0	0	1		1	1	1
ENSMUSG00000000934	Top1mt	0	0	1		1	1	1
ENSMUSG00000000938	Hoxa10	0	0	1		0	0	0
ENSMUSG00000000942	Hoxa4	0	0	1		0	0	0
ENSMUSG00000000948	Gm38393	0	0	0		0	0	0
ENSMUSG00000000957	Mmp14	0	0	1		1	1	1
ENSMUSG00000000958	Slc7a7	0	0	1		1	1	1
ENSMUSG00000000959	Oxa1l	0	0	1		1	1	1
ENSMUSG00000000976	Heatr6	0	0	1		1	1	1
ENSMUSG00000000982	Ccl3	0	0	0		0	0	0
ENSMUSG00000000983	Wfdc18	0	0	0		0	0	0
ENSMUSG00000001014	Icam4	0	0	1		1	1	0
ENSMUSG00000001016	Ilf2	0	0	1		1	1	1
ENSMUSG00000001017	Chtop	0	0	0		1	1	1
ENSMUSG00000001018	Snapin	0	0	1		1	1	1
ENSMUSG00000001020	S100a4	0	0	0		1	0	1
ENSMUSG00000001021	S100a3	0	0	0		1	0	1
ENSMUSG00000001023	S100a5	0	1	0		0	0	1
ENSMUSG00000001025	S100a6	0	0	1		1	1	1
ENSMUSG00000001027	Scn4a	1	0	0		0	0	0
ENSMUSG00000001029	Icam2	0	0	0		0	0	0
ENSMUSG00000001034	Mapk7	0	0	1		1	1	1
ENSMUSG00000001036	Epn2	0	0	1		1	1	1
ENSMUSG00000001039	B9d1	0	0	1		1	1	1
ENSMUSG00000001052	Sec24b	0	0	1		1	1	1
ENSMUSG00000001053	N4bp3	0	0	1		1	1	1
ENSMUSG00000001054	Rmnd5b	0	0	1		1	1	1
ENSMUSG00000001056	Nhp2	0	0	0		1	1	1
ENSMUSG00000001076	C1ql4	0	0	1		1	0	0
ENSMUSG00000001082	Mfsd10	0	0	1		1	1	1
ENSMUSG00000001089	Luzp1	0	0	1		1	1	1
ENSMUSG00000001095	Slc13a2	0	1	0		0	0	0
ENSMUSG00000001098	Kctd10	0	0	1		1	1	1
ENSMUSG00000001100	Poldip2	0	0	1		1	1	1
ENSMUSG00000001103	Sebox	0	0	1		0	0	0
ENSMUSG00000001105	Ift20	0	0	1		1	1	1
ENSMUSG00000001119	Col6a1	0	0	0		0	0	0
ENSMUSG00000001120	Pcbp3	0	0	1		1	1	1
ENSMUSG00000001123	Lgals9	0	0	1		1	1	1
ENSMUSG00000001127	Araf	0	0	0		1	1	1
ENSMUSG00000001128	Cfp	0	0	0		1	1	1
ENSMUSG00000001131	Timp1	0	0	0		1	1	1
ENSMUSG00000001134	Uxt	0	0	0		1	1	1
ENSMUSG00000001138	Cnnm3	0	0	1		1	1	1
ENSMUSG00000001143	Lman2l	0	0	1		1	1	1
ENSMUSG00000001150	Mcm3ap	0	0	0		1	1	1
ENSMUSG00000001151	Pcnt	0	0	1		1	1	1
ENSMUSG00000001155	Ftcd	1	0	0		0	0	0
ENSMUSG00000001156	Mxd1	0	0	1		1	1	1
ENSMUSG00000001157	Gmcl1	0	0	1		1	1	1
ENSMUSG00000001158	Snrnp27	0	0	0		1	1	1
ENSMUSG00000001166	Oas1c	0	0	1		1	1	1
ENSMUSG00000001168	Oas1h	0	0	0		0	0	0
ENSMUSG00000001173	Ocrl	0	0	0		1	1	1
ENSMUSG00000001175	Calm1	0	0	1		1	1	1
ENSMUSG00000001211	Agpat3	0	0	1		1	1	1
ENSMUSG00000001225	Slc26a3	0	0	0		0	0	0
ENSMUSG00000001227	Sema6b	0	0	1		1	1	1
ENSMUSG00000001228	Uhrf1	0	0	1		1	1	1
ENSMUSG00000001229	Dpp9	0	0	1		1	1	1
ENSMUSG00000001240	Ramp2	0	0	1		1	1	1
ENSMUSG00000001247	Lsr	0	0	1		1	1	1
ENSMUSG00000001248	Gramd1a	0	0	1		1	1	1
ENSMUSG00000001249	Hpn	0	0	1		1	1	1
ENSMUSG00000001260	Gabrg1	0	0	0		0	0	0
ENSMUSG00000001270	Ckb	0	0	1		1	1	1
ENSMUSG00000001280	Sp1	0	1	0		1	1	1
ENSMUSG00000001281	Itgb7	0	0	0		0	0	0
ENSMUSG00000001285	Myg1	0	0	0		1	1	1
ENSMUSG00000001288	Rarg	0	0	1		1	1	1
ENSMUSG00000001289	Pfdn5	0	0	1		1	1	1
ENSMUSG00000001300	Efnb2	0	0	1		1	1	1
ENSMUSG00000001305	Rrp15	0	0	1		1	1	1
ENSMUSG00000001313	Rnd2	0	0	1		1	1	1
ENSMUSG00000001323	Srr	0	0	1		1	1	1
ENSMUSG00000001333	Sync	0	0	1		1	1	1
ENSMUSG00000001334	Fndc5	0	0	1		1	1	1
ENSMUSG00000001348	Acp5	0	0	1		1	1	1
ENSMUSG00000001349	Cnn1	0	0	1		0	0	0
ENSMUSG00000001366	Fbxo9	0	0	1		1	1	1
ENSMUSG00000001376	Vps50	1	0	0		1	1	1
ENSMUSG00000001380	Hars	0	0	1		1	1	1
ENSMUSG00000001383	Zmat2	0	0	1		1	1	1
ENSMUSG00000001403	Ube2c	0	0	1		1	1	1
ENSMUSG00000001415	Smg5	0	0	1		1	1	1
ENSMUSG00000001416	Cct3	0	0	0		1	1	1
ENSMUSG00000001418	Glmp	0	0	1		1	1	1
ENSMUSG00000001419	Mef2d	0	0	1		1	1	1
ENSMUSG00000001420	Tmem79	0	0	1		1	1	1
ENSMUSG00000001424	Snd1	0	0	1		1	1	1
ENSMUSG00000001435	Col18a1	0	0	1		1	1	1
ENSMUSG00000001436	Slc19a1	0	0	1		1	1	1
ENSMUSG00000001440	Kpnb1	0	0	1		1	1	1
ENSMUSG00000001441	Npepps	0	0	1		1	1	1
ENSMUSG00000001444	Tbx21	0	0	1		0	0	0
ENSMUSG00000001445	Mrpl10	0	0	1		1	1	1
ENSMUSG00000001467	Cyp51	0	0	1		1	1	1
ENSMUSG00000001473	Tubb6	0	0	1		1	1	1
ENSMUSG00000001493	Meox1	0	0	1		0	0	0
ENSMUSG00000001494	Sost	0	1	0		0	0	0
ENSMUSG00000001496	Nkx2-1	0	0	1		0	0	0
ENSMUSG00000001497	Pax9	0	0	1		1	0	0
ENSMUSG00000001504	Irx2	0	0	1		1	1	1
ENSMUSG00000001506	Col1a1	0	0	1		0	1	0
ENSMUSG00000001507	Itga3	0	0	1		1	1	1
ENSMUSG00000001508	Sgca	0	0	1		0	0	0
ENSMUSG00000001510	Dlx3	0	0	1		1	1	1
ENSMUSG00000001517	Foxm1	0	0	1		1	1	1
ENSMUSG00000001518	Itfg2	0	0	1		1	1	1
ENSMUSG00000001520	Nrip2	0	0	0		1	1	1
ENSMUSG00000001521	Tulp3	0	0	1		1	1	1
ENSMUSG00000001524	Gtf2h4	0	0	1		1	1	1
ENSMUSG00000001525	Tubb5	0	0	1		1	1	1
ENSMUSG00000001542	Ell2	0	0	1		1	1	1
ENSMUSG00000001552	Jup	0	1	0		1	1	1
ENSMUSG00000001555	Fkbp10	0	0	1		1	1	1
ENSMUSG00000001558	Klhl10	0	0	1		0	0	1
ENSMUSG00000001566	Mnx1	0	0	1		0	0	0
ENSMUSG00000001569	Nom1	0	0	0		1	1	1
ENSMUSG00000001576	Ergic1	0	0	1		1	1	1
ENSMUSG00000001583	Tnk1	0	0	1		1	1	1
ENSMUSG00000001588	Acap1	0	0	1		1	1	1
ENSMUSG00000001604	Tcea3	0	0	1		1	1	1
ENSMUSG00000001622	Csn3	0	0	0		0	0	0
ENSMUSG00000001627	Ifrd1	0	0	0		1	1	1
ENSMUSG00000001630	Stk38l	0	0	1		1	1	1
ENSMUSG00000001632	Brpf1	0	0	1		1	1	1
ENSMUSG00000001642	Akr1b3	0	0	1		1	1	1
ENSMUSG00000001655	Hoxc13	0	0	1		1	1	0
ENSMUSG00000001656	Hoxc11	0	0	0		0	0	0
ENSMUSG00000001657	Hoxc8	1	0	0		0	0	0
ENSMUSG00000001661	Hoxc6	0	0	0		0	0	0
ENSMUSG00000001663	Gstt1	1	0	0		0	0	0
ENSMUSG00000001665	Gstt3	0	0	1		1	1	1
ENSMUSG00000001666	Ddt	0	0	1		1	1	1
ENSMUSG00000001670	Tat	0	0	0		0	0	0
ENSMUSG00000001672	Marveld3	0	0	1		1	1	1
ENSMUSG00000001674	Ddx18	0	0	1		1	1	1
ENSMUSG00000001687	Ubl3	0	0	1		1	1	1
ENSMUSG00000001700	Gramd3	0	0	1		1	1	1
ENSMUSG00000001707	Eef1e1	0	0	1		1	1	1
ENSMUSG00000001729	Akt1	0	0	1		1	1	1
ENSMUSG00000001739	Cldn15	0	0	0		0	0	0
ENSMUSG00000001741	Il16	1	0	0		0	0	0
ENSMUSG00000001750	Tcirg1	0	0	1		1	1	1
ENSMUSG00000001751	Naglu	0	0	1		1	1	1
ENSMUSG00000001755	Coasy	0	0	1		1	1	1
ENSMUSG00000001761	Smo	0	0	1		1	1	1
ENSMUSG00000001763	Tspan33	0	0	1		1	1	1
ENSMUSG00000001767	Crnkl1	0	0	1		1	1	1
ENSMUSG00000001768	Rin2	0	0	1		1	1	1
ENSMUSG00000001773	Folh1	1	0	0		0	0	0
ENSMUSG00000001774	Chordc1	0	0	0		1	1	1
ENSMUSG00000001783	Rtcb	0	0	0		1	1	1
ENSMUSG00000001785	Pwp1	0	0	1		1	1	1
ENSMUSG00000001786	Fbxo7	0	0	1		1	1	1
ENSMUSG00000001794	Capns1	0	0	1		1	1	1
ENSMUSG00000001802	Lrp3	0	0	1		0	1	0
ENSMUSG00000001804	Dsg4	0	0	0		0	0	0
ENSMUSG00000001815	Evx2	1	0	0		0	0	0
ENSMUSG00000001819	Hoxd13	0	0	1		0	0	0
ENSMUSG00000001823	Hoxd12	0	0	0		0	0	0
ENSMUSG00000001827	Folr1	0	1	0		1	1	1
ENSMUSG00000001829	Clpb	0	0	1		1	1	1
ENSMUSG00000001833	Sept7	0	0	1		1	1	1
ENSMUSG00000001844	Zdhhc4	0	0	1		1	1	1
ENSMUSG00000001847	Rac1	0	0	1		1	1	1
ENSMUSG00000001855	Nup214	0	0	1		1	1	1
ENSMUSG00000001864	Aif1l	0	0	1		1	1	1
ENSMUSG00000001865	Cpa3	0	0	0		0	0	0
ENSMUSG00000001870	Ltbp1	0	0	1		1	0	1
ENSMUSG00000001891	Ugp2	0	0	1		1	1	1
ENSMUSG00000001901	Kcnh6	0	0	0		0	0	0
ENSMUSG00000001909	Trmt1	0	0	1		1	1	1
ENSMUSG00000001910	Nacc1	0	0	1		1	1	1
ENSMUSG00000001911	Nfix	0	0	1		1	1	0
ENSMUSG00000001918	Slc1a5	0	0	1		1	1	1
ENSMUSG00000001924	Uba1	0	0	0		1	1	1
ENSMUSG00000001930	Vwf	0	0	0		0	0	0
ENSMUSG00000001942	Siae	0	0	1		1	1	1
ENSMUSG00000001943	Vsig2	1	0	0		0	0	1
ENSMUSG00000001946	Esam	0	0	1		1	1	1
ENSMUSG00000001948	Spa17	0	0	1		1	1	1
ENSMUSG00000001962	Fam50a	0	0	1		1	1	1
ENSMUSG00000001964	Emd	0	0	1		1	1	1
ENSMUSG00000001983	Taco1	0	0	1		1	1	1
ENSMUSG00000001985	Grik3	0	0	1		1	0	0
ENSMUSG00000001986	Gria3	1	0	0		0	0	0
ENSMUSG00000001988	Npas1	0	0	1		0	0	0
ENSMUSG00000001995	Sipa1l2	0	0	1		1	1	1
ENSMUSG00000001998	Ap4e1	0	0	1		1	1	1
ENSMUSG00000001999	Blvra	0	0	0		1	1	1
ENSMUSG00000002006	Pdzd4	0	0	1		0	0	0
ENSMUSG00000002007	Srpk3	0	0	0		0	0	0
ENSMUSG00000002010	Idh3g	0	0	1		1	1	1
ENSMUSG00000002012	Pnck	0	0	1		1	1	1
ENSMUSG00000002014	Ssr4	0	0	1		1	1	1
ENSMUSG00000002015	Bcap31	0	0	1		1	1	1
ENSMUSG00000002017	Fam98a	0	0	1		1	1	1
ENSMUSG00000002020	Ltbp2	0	0	1		0	0	0
ENSMUSG00000002028	Kmt2a	0	0	1		1	1	1
ENSMUSG00000002031	Ift46	0	0	1		1	1	1
ENSMUSG00000002032	Tmem25	0	0	1		1	1	1
ENSMUSG00000002033	Cd3g	0	0	0		0	0	0
ENSMUSG00000002043	Trappc6a	0	0	1		1	1	1
ENSMUSG00000002052	Supt6	0	0	1		1	1	1
ENSMUSG00000002055	Spag5	0	0	0		1	1	1
ENSMUSG00000002057	Foxn1	0	0	0		0	0	0
ENSMUSG00000002058	Unc119	0	0	1		1	1	1
ENSMUSG00000002059	Rab34	0	0	1		1	1	1
ENSMUSG00000002064	Sdf2	0	0	1		1	1	1
ENSMUSG00000002068	Ccne1	0	0	1		1	1	1
ENSMUSG00000002076	Hsf2bp	0	0	1		1	0	0
ENSMUSG00000002083	Bbc3	0	0	1		1	1	1
ENSMUSG00000002100	Mybpc3	0	0	0		0	1	0
ENSMUSG00000002102	Psmc3	1	0	0		1	1	1
ENSMUSG00000002103	Acp2	0	0	1		1	1	1
ENSMUSG00000002104	Rapsn	0	0	1		0	0	0
ENSMUSG00000002105	Slc39a13	0	0	1		1	1	1
ENSMUSG00000002107	Celf2	0	0	1		1	1	1
ENSMUSG00000002108	Nr1h3	0	0	1		1	1	1
ENSMUSG00000002109	Ddb2	0	0	1		1	1	1
ENSMUSG00000002111	Spi1	0	0	0		0	0	0
ENSMUSG00000002129	Sf3a1	0	0	1		1	1	1
ENSMUSG00000002147	Stat6	0	0	0		1	1	1
ENSMUSG00000002190	Clgn	0	0	1		0	0	0
ENSMUSG00000002204	Napsa	0	0	0		0	0	0
ENSMUSG00000002205	Vrk3	0	0	1		1	1	1
ENSMUSG00000002210	Smg9	0	0	1		1	1	1
ENSMUSG00000002221	Paxip1	0	0	1		1	1	1
ENSMUSG00000002222	Rmnd5a	0	0	1		1	1	1
ENSMUSG00000002227	Mov10	0	0	1		1	1	1
ENSMUSG00000002228	Ppm1j	0	0	1		1	1	1
ENSMUSG00000002233	Rhoc	0	0	1		1	1	1
ENSMUSG00000002240	Prr27	0	0	0		0	0	0
ENSMUSG00000002249	Tead3	0	0	1		1	1	1
ENSMUSG00000002250	Ppard	0	0	1		1	1	1
ENSMUSG00000002257	Def6	0	0	1		1	1	1
ENSMUSG00000002265	Peg3	0	1	0		1	1	1
ENSMUSG00000002266	Zim1	0	0	1		1	1	1
ENSMUSG00000002274	Metrn	0	0	1		1	1	0
ENSMUSG00000002279	Lmf1	0	0	0		1	1	1
ENSMUSG00000002280	Narfl	1	0	0		1	1	1
ENSMUSG00000002289	Angptl4	0	0	0		1	1	0
ENSMUSG00000002297	Dbf4	0	0	1		1	1	1
ENSMUSG00000002307	Daxx	0	0	1		1	1	1
ENSMUSG00000002308	Cd320	0	0	1		1	1	1
ENSMUSG00000002319	Ipo4	0	0	1		1	1	1
ENSMUSG00000002320	Tm9sf1	0	0	1		1	1	1
ENSMUSG00000002324	Rec8	0	0	1		1	1	1
ENSMUSG00000002325	Irf9	0	0	1		1	1	1
ENSMUSG00000002326	Gmpr2	0	0	1		1	1	1
ENSMUSG00000002329	Mdp1	0	0	1		1	1	1
ENSMUSG00000002332	Dhrs1	0	0	1		1	1	1
ENSMUSG00000002341	Ncan	0	0	0		0	0	0
ENSMUSG00000002342	Tmem161a	0	0	0		1	1	1
ENSMUSG00000002343	Armc6	0	0	1		1	1	1
ENSMUSG00000002345	Borcs8	0	0	0		1	1	1
ENSMUSG00000002346	Slc25a42	0	0	1		1	1	1
ENSMUSG00000002365	Snx9	0	0	1		1	1	1
ENSMUSG00000002372	Ranbp3	0	0	1		1	1	1
ENSMUSG00000002379	Ndufa11	0	0	1		1	1	1
ENSMUSG00000002384	Bmp8b	0	0	1		1	1	1
ENSMUSG00000002393	Nr2f6	0	0	1		1	1	1
ENSMUSG00000002395	Use1	0	0	1		1	1	1
ENSMUSG00000002396	Ocel1	0	0	1		1	1	1
ENSMUSG00000002409	Dyrk1b	0	0	1		1	1	1
ENSMUSG00000002413	Braf	0	0	1		1	1	1
ENSMUSG00000002416	Ndufb2	0	0	1		1	1	1
ENSMUSG00000002428	Hltf	0	0	0		1	1	1
ENSMUSG00000002455	Prpf6	0	0	1		1	1	1
ENSMUSG00000002458	Rgs19	0	0	1		1	1	1
ENSMUSG00000002459	Rgs20	0	0	1		0	0	0
ENSMUSG00000002475	Abhd3	0	0	1		1	1	1
ENSMUSG00000002477	Snrpd1	0	0	1		1	1	1
ENSMUSG00000002486	Tchp	0	0	1		1	1	1
ENSMUSG00000002489	Tiam1	0	0	1		1	1	1
ENSMUSG00000002496	Tsc2	0	0	1		1	1	1
ENSMUSG00000002500	Rpl3l	0	0	0		0	0	0
ENSMUSG00000002504	Slc9a3r2	0	0	1		1	1	1
ENSMUSG00000002524	Puf60	0	0	1		1	1	1
ENSMUSG00000002546	Golga2	0	0	1		1	1	1
ENSMUSG00000002550	Uck1	0	0	1		1	1	1
ENSMUSG00000002565	Scin	0	0	0		0	0	1
ENSMUSG00000002578	Ikzf4	0	0	1		1	1	0
ENSMUSG00000002580	Mien1	0	0	1		1	1	1
ENSMUSG00000002588	Pon1	0	0	0		0	0	0
ENSMUSG00000002602	Axl	1	0	0		0	0	0
ENSMUSG00000002603	Tgfb1	0	0	1		1	1	1
ENSMUSG00000002608	Ccdc97	0	1	0		1	1	1
ENSMUSG00000002617	Zfp40	0	0	1		1	1	1
ENSMUSG00000002625	Akap8l	0	0	1		1	1	1
ENSMUSG00000002633	Shh	0	0	0		0	0	0
ENSMUSG00000002635	Pdcd2l	0	0	0		1	1	1
ENSMUSG00000002658	Gtf2f1	0	0	0		1	1	1
ENSMUSG00000002660	Clpp	0	0	0		1	1	1
ENSMUSG00000002661	Alkbh7	0	0	1		1	1	1
ENSMUSG00000002664	Pspn	0	0	0		0	0	0
ENSMUSG00000002668	Dennd1c	0	0	0		1	0	1
ENSMUSG00000002679	Med6	0	0	0		1	1	1
ENSMUSG00000002688	Prkd1	0	0	1		1	1	0
ENSMUSG00000002699	Lcp2	0	0	0		0	0	0
ENSMUSG00000002718	Cse1l	0	0	1		1	1	1
ENSMUSG00000002728	Naa20	0	0	1		1	1	1
ENSMUSG00000002731	Prkra	0	0	1		1	1	1
ENSMUSG00000002732	Fkbp7	0	0	1		1	1	1
ENSMUSG00000002733	Plekha3	0	0	1		1	1	1
ENSMUSG00000002741	Ykt6	0	0	1		1	1	1
ENSMUSG00000002748	Baz1b	0	0	1		1	1	1
ENSMUSG00000002763	Pex6	0	0	1		1	1	1
ENSMUSG00000002767	Mrpl2	0	0	1		1	1	1
ENSMUSG00000002768	Mea1	0	0	1		1	1	1
ENSMUSG00000002769	Gnmt	0	0	0		1	0	0
ENSMUSG00000002771	Grin2d	0	0	1		1	1	1
ENSMUSG00000002778	Kdelr1	0	0	1		1	1	1
ENSMUSG00000002781	Tmem143	0	0	1		1	1	1
ENSMUSG00000002791	Pdxk-ps	0	0	1		0	0	0
ENSMUSG00000002797	Ggct	0	0	1		1	1	1
ENSMUSG00000002799	Jag2	0	0	1		1	1	1
ENSMUSG00000002803	Btbd6	0	0	1		1	1	1
ENSMUSG00000002804	Nudt14	0	0	1		1	1	1
ENSMUSG00000002808	Epdr1	0	0	0		0	0	0
ENSMUSG00000002812	Flii	0	0	1		1	1	1
ENSMUSG00000002814	Top3a	0	0	1		1	1	1
ENSMUSG00000002820	Atg4d	0	0	1		1	1	1
ENSMUSG00000002825	Qtrt1	0	0	0		1	1	1
ENSMUSG00000002831	Plin4	0	0	0		0	0	0
ENSMUSG00000002833	Hdgfrp2	0	0	1		1	1	1
ENSMUSG00000002835	Chaf1a	0	0	1		1	1	1
ENSMUSG00000002844	Adprh	0	0	1		1	1	1
ENSMUSG00000002845	Tmem39a	0	0	1		1	1	1
ENSMUSG00000002846	Timmdc1	0	0	1		1	1	1
ENSMUSG00000002847	Pla1a	0	0	1		1	0	0
ENSMUSG00000002870	Mcm2	0	0	1		1	1	1
ENSMUSG00000002871	Tpra1	0	0	1		1	1	1
ENSMUSG00000002881	Nab1	0	0	1		1	1	1
ENSMUSG00000002885	Adgre5	0	0	1		1	1	1
ENSMUSG00000002897	Il17ra	0	0	1		1	1	1
ENSMUSG00000002900	Lamb1	0	0	1		1	1	1
ENSMUSG00000002908	Kcnn1	0	0	1		1	1	1
ENSMUSG00000002910	Arrdc2	0	0	1		1	1	1
ENSMUSG00000002930	Ppp1r17	0	0	0		0	0	0
ENSMUSG00000002944	Cd36	0	0	0		0	0	0
ENSMUSG00000002948	Map2k7	0	0	1		1	1	1
ENSMUSG00000002949	Timm44	0	0	1		1	1	1
ENSMUSG00000002957	Ap2a2	0	0	1		1	1	1
ENSMUSG00000002963	Pnkp	0	0	1		1	1	1
ENSMUSG00000002968	Med25	0	0	1		1	1	1
ENSMUSG00000002980	Bcam	0	0	1		1	1	1
ENSMUSG00000002981	Clptm1	0	0	1		1	1	1
ENSMUSG00000002983	Relb	0	0	1		1	1	1
ENSMUSG00000002984	Tomm40	0	1	0		1	1	1
ENSMUSG00000002985	Apoe	0	1	0		1	1	1
ENSMUSG00000002992	Apoc2	0	0	0		0	0	0
ENSMUSG00000002996	Hbp1	0	0	1		1	1	1
ENSMUSG00000002997	Prkar2b	0	0	1		0	0	1
ENSMUSG00000003031	Cdkn1b	0	0	1		1	1	1
ENSMUSG00000003032	Klf4	0	0	1		1	1	1
ENSMUSG00000003033	Ap1m1	0	0	1		1	1	1
ENSMUSG00000003037	Rab8a	0	0	1		1	1	1
ENSMUSG00000003038	Hmgn2	0	0	1		1	1	1
ENSMUSG00000003039	Fam32a	0	0	1		1	1	1
ENSMUSG00000003051	Elf3	0	0	1		1	1	1
ENSMUSG00000003053	Cyp2c29	1	0	0		0	0	0
ENSMUSG00000003062	Stard3nl	0	0	1		1	1	1
ENSMUSG00000003068	Stk11	0	0	1		1	1	1
ENSMUSG00000003070	Efna2	0	0	1		1	1	1
ENSMUSG00000003072	Atp5d	0	0	1		1	1	1
ENSMUSG00000003099	Ppp5c	0	0	1		1	1	1
ENSMUSG00000003119	Cdk12	0	1	0		1	1	1
ENSMUSG00000003123	Lipe	0	0	1		1	1	1
ENSMUSG00000003131	Pafah1b2	0	0	1		1	1	1
ENSMUSG00000003134	Tbc1d8	0	0	1		1	1	1
ENSMUSG00000003135	Cnot11	0	0	1		1	1	1
ENSMUSG00000003153	Slc2a3	0	0	1		1	1	1
ENSMUSG00000003154	Foxj2	0	0	1		1	1	1
ENSMUSG00000003161	Sri	0	0	1		1	1	1
ENSMUSG00000003166	Dgcr2	0	0	1		1	1	1
ENSMUSG00000003184	Irf3	0	0	1		1	1	1
ENSMUSG00000003190	Bcl2l12	0	0	1		1	1	1
ENSMUSG00000003198	Zfp959	0	0	1		1	1	1
ENSMUSG00000003199	Mpnd	0	0	1		1	1	1
ENSMUSG00000003200	Sh3gl1	0	0	1		1	1	1
ENSMUSG00000003206	Ebi3	1	0	0		0	0	0
ENSMUSG00000003208	Ccdc94	0	0	1		1	1	1
ENSMUSG00000003226	Ranbp2	0	0	1		1	1	1
ENSMUSG00000003227	Edar	0	0	0		0	0	0
ENSMUSG00000003228	Grk5	0	0	1		1	1	1
ENSMUSG00000003233	Dvl3	0	0	1		1	1	1
ENSMUSG00000003234	Abcf3	0	0	1		1	1	1
ENSMUSG00000003235	Eif2b5	0	0	1		1	1	1
ENSMUSG00000003269	Cyth2	0	0	1		1	1	1
ENSMUSG00000003271	Sult2b1	0	0	1		1	1	0
ENSMUSG00000003273	Car11	0	0	1		1	1	1
ENSMUSG00000003279	Dlgap1	0	0	1		0	0	0
ENSMUSG00000003282	Plag1	0	0	1		1	1	1
ENSMUSG00000003283	Hck	0	0	1		0	0	0
ENSMUSG00000003299	Mrpl4	0	0	1		1	1	1
ENSMUSG00000003308	Keap1	0	0	1		1	1	1
ENSMUSG00000003309	Ap1m2	0	0	1		1	1	1
ENSMUSG00000003316	Glg1	0	0	1		1	1	1
ENSMUSG00000003341	Atp8b3	0	0	1		1	1	1
ENSMUSG00000003344	Btbd2	0	0	1		1	1	1
ENSMUSG00000003345	Csnk1g2	0	0	1		1	1	1
ENSMUSG00000003346	Abhd17a	0	0	1		1	1	1
ENSMUSG00000003348	Mob3a	0	0	1		1	1	1
ENSMUSG00000003352	Cacnb3	0	0	1		1	1	1
ENSMUSG00000003354	Ccdc65	0	0	0		0	0	0
ENSMUSG00000003355	Fkbp11	0	0	0		1	1	1
ENSMUSG00000003360	Ddx23	0	0	1		1	1	1
ENSMUSG00000003363	Pld3	0	0	1		1	1	1
ENSMUSG00000003378	Grik5	0	0	1		1	1	1
ENSMUSG00000003379	Cd79a	1	0	0		0	0	0
ENSMUSG00000003380	Rabac1	0	0	1		1	1	1
ENSMUSG00000003382	Etv3	0	0	1		1	1	1
ENSMUSG00000003402	Prkcsh	0	0	1		1	1	1
ENSMUSG00000003410	Elavl3	0	0	1		1	1	1
ENSMUSG00000003411	Rab3b	1	0	0		0	0	0
ENSMUSG00000003418	St8sia6	0	0	0		0	0	0
ENSMUSG00000003420	Fcgrt	0	0	0		0	0	0
ENSMUSG00000003421	Nosip	0	0	0		1	1	1
ENSMUSG00000003423	Pih1d1	0	0	1		1	1	1
ENSMUSG00000003429	Rps11	0	0	0		1	1	1
ENSMUSG00000003435	Supt5	0	0	1		1	1	1
ENSMUSG00000003436	Dll3	0	0	1		1	0	1
ENSMUSG00000003437	Paf1	0	0	1		1	1	1
ENSMUSG00000003438	Timm50	0	0	1		1	1	1
ENSMUSG00000003444	Med29	0	0	1		1	1	1
ENSMUSG00000003452	Bicd1	0	0	1		0	0	0
ENSMUSG00000003458	Ncstn	0	0	1		1	1	1
ENSMUSG00000003464	Pex19	0	0	0		1	1	1
ENSMUSG00000003469	Phyhip	0	0	0		1	1	1
ENSMUSG00000003476	Crhr2	0	0	1		0	0	0
ENSMUSG00000003477	Inmt	0	0	0		0	0	0
ENSMUSG00000003484	Cyp4f18	0	0	0		0	0	1
ENSMUSG00000003500	Impdh1	0	0	1		1	1	1
ENSMUSG00000003505	Psg18	0	0	0		0	0	1
ENSMUSG00000003518	Dusp3	0	0	1		1	1	1
ENSMUSG00000003526	Prodh	0	0	1		1	1	1
ENSMUSG00000003527	Dgcr14	0	0	1		1	1	1
ENSMUSG00000003528	Slc25a1	0	0	1		1	1	1
ENSMUSG00000003531	Dgcr6	0	0	1		1	1	1
ENSMUSG00000003534	Ddr1	0	0	1		1	1	1
ENSMUSG00000003541	Ier3	0	0	1		1	1	1
ENSMUSG00000003545	Fosb	0	0	1		1	1	1
ENSMUSG00000003546	Klc4	0	0	1		1	1	1
ENSMUSG00000003549	Ercc1	0	0	1		1	1	1
ENSMUSG00000003555	Cyp17a1	0	0	0		1	1	1
ENSMUSG00000003559	As3mt	1	0	0		1	1	1
ENSMUSG00000003573	Homer3	0	0	1		1	1	1
ENSMUSG00000003575	Crtc1	0	0	1		1	1	1
ENSMUSG00000003581	Rnf215	0	0	1		1	1	1
ENSMUSG00000003585	Sec14l2	0	0	1		1	1	1
ENSMUSG00000003604	Aven	0	0	1		1	1	1
ENSMUSG00000003617	Cp	0	0	0		0	0	0
ENSMUSG00000003623	Crot	0	0	1		1	1	1
ENSMUSG00000003644	Rps6ka1	0	0	1		1	1	1
ENSMUSG00000003657	Calb2	1	0	0		0	0	0
ENSMUSG00000003660	Snrnp200	0	0	0		1	1	1
ENSMUSG00000003662	Ciao1	0	0	1		1	1	1
ENSMUSG00000003665	Has1	0	0	0		0	0	0
ENSMUSG00000003680	Taf6l	0	0	1		1	1	1
ENSMUSG00000003721	Insig2	0	0	1		1	1	1
ENSMUSG00000003731	Kpna6	0	0	1		1	1	1
ENSMUSG00000003746	Man1a	0	0	1		1	1	1
ENSMUSG00000003752	Itpkc	0	0	1		1	1	1
ENSMUSG00000003762	Coq8b	0	0	1		1	1	1
ENSMUSG00000003778	Brd8	0	0	1		1	1	1
ENSMUSG00000003779	Kif20a	0	0	1		1	1	1
ENSMUSG00000003808	Farsa	0	0	0		1	1	1
ENSMUSG00000003809	Gcdh	0	0	1		1	1	1
ENSMUSG00000003810	Mast2	0	0	1		1	1	1
ENSMUSG00000003812	Dnase2a	0	0	1		1	1	1
ENSMUSG00000003813	Rad23a	0	0	1		1	1	1
ENSMUSG00000003814	Calr	0	0	1		1	1	1
ENSMUSG00000003824	Syce2	0	0	1		1	1	1
ENSMUSG00000003847	Nfat5	0	0	1		1	1	1
ENSMUSG00000003848	Nob1	0	0	1		1	1	1
ENSMUSG00000003849	Nqo1	0	0	1		1	1	1
ENSMUSG00000003863	Ppfia3	0	0	1		1	1	0
ENSMUSG00000003865	Gys1	0	0	1		1	1	1
ENSMUSG00000003868	Ruvbl2	0	0	1		1	1	1
ENSMUSG00000003872	Lin7b	0	0	0		0	1	0
ENSMUSG00000003873	Bax	0	0	1		1	1	1
ENSMUSG00000003882	Il7r	0	0	0		0	0	0
ENSMUSG00000003923	Tfam	0	0	1		1	1	1
ENSMUSG00000003929	Zfp81	0	0	1		1	1	1
ENSMUSG00000003934	Efnb3	0	0	0		1	0	0
ENSMUSG00000003948	Mmd	0	0	1		1	1	1
ENSMUSG00000003949	Hlf	0	0	1		0	0	0
ENSMUSG00000003955	Fam162a	0	0	1		1	1	1
ENSMUSG00000003970	Rpl8	0	0	0		1	1	1
ENSMUSG00000003974	Grm3	1	0	0		0	0	0
ENSMUSG00000003992	Ssbp2	0	0	1		1	1	1
ENSMUSG00000004018	Fancl	0	0	0		1	1	1
ENSMUSG00000004031	Brinp2	0	0	0		0	0	0
ENSMUSG00000004032	Gstm5	0	0	1		1	1	1
ENSMUSG00000004035	Gstm7	0	0	1		1	1	0
ENSMUSG00000004038	Gstm3	0	0	0		0	0	0
ENSMUSG00000004040	Stat3	0	0	1		1	1	1
ENSMUSG00000004043	Stat5a	0	0	1		1	1	1
ENSMUSG00000004044	Ptrf	0	0	1		1	1	1
ENSMUSG00000004054	Map3k11	0	0	1		1	1	1
ENSMUSG00000004056	Akt2	0	0	1		1	1	1
ENSMUSG00000004069	Dnaja3	0	0	1		1	1	1
ENSMUSG00000004070	Hmox2	0	0	1		1	1	1
ENSMUSG00000004071	Cdip1	0	0	1		1	1	1
ENSMUSG00000004085	Map3k20	0	0	1		1	1	1
ENSMUSG00000004096	Cwc15	0	0	1		1	1	1
ENSMUSG00000004098	Col5a3	0	0	1		1	1	1
ENSMUSG00000004099	Dnmt1	0	0	1		1	1	1
ENSMUSG00000004100	Ppan	0	0	1		1	1	1
ENSMUSG00000004105	Angptl2	1	0	0		0	1	1
ENSMUSG00000004110	Cacna1e	0	0	1		0	0	0
ENSMUSG00000004113	Cacna1b	0	0	1		0	0	0
ENSMUSG00000004127	Trmt10a	0	0	0		1	1	1
ENSMUSG00000004151	Etv1	0	0	1		1	0	0
ENSMUSG00000004187	Kifc2	0	0	1		1	1	1
ENSMUSG00000004207	Psap	0	0	1		1	1	1
ENSMUSG00000004221	Ikbkg	0	0	1		1	1	1
ENSMUSG00000004231	Pax2	0	0	1		0	1	1
ENSMUSG00000004233	Wars2	0	0	1		1	1	1
ENSMUSG00000004263	Atn1	0	0	1		1	1	1
ENSMUSG00000004264	Phb2	0	0	1		1	1	1
ENSMUSG00000004266	Ptpn6	0	0	1		1	1	1
ENSMUSG00000004267	Eno2	0	0	1		1	1	0
ENSMUSG00000004268	Emg1	0	0	1		1	1	1
ENSMUSG00000004270	Lpcat3	0	0	1		1	1	1
ENSMUSG00000004285	Atp6v1f	0	0	1		1	1	1
ENSMUSG00000004296	Il12b	0	0	1		0	0	0
ENSMUSG00000004317	Clcn5	0	0	1		1	1	1
ENSMUSG00000004319	Clcn3	0	0	1		1	1	1
ENSMUSG00000004328	Hif3a	0	0	1		1	1	1
ENSMUSG00000004341	Gpx6	0	0	0		0	0	0
ENSMUSG00000004344	Gpx5	0	0	0		0	0	0
ENSMUSG00000004347	Pde1c	1	0	0		0	0	0
ENSMUSG00000004356	Utp20	0	0	0		1	1	1
ENSMUSG00000004359	Spic	0	0	0		0	0	0
ENSMUSG00000004360	9330159F19Rik	0	0	0		0	0	0
ENSMUSG00000004364	Cul3	0	0	1		1	1	1
ENSMUSG00000004366	Sst	0	0	0		0	0	0
ENSMUSG00000004371	Il11	0	0	1		1	1	0
ENSMUSG00000004383	Large1	0	0	1		1	1	1
ENSMUSG00000004393	Ddx56	0	0	1		1	1	1
ENSMUSG00000004394	Tmed4	0	0	1		1	1	1
ENSMUSG00000004415	Col26a1	0	0	1		0	0	0
ENSMUSG00000004446	Bid	0	0	1		1	1	1
ENSMUSG00000004451	Ralb	0	0	1		1	1	1
ENSMUSG00000004455	Ppp1cc	0	0	1		1	1	1
ENSMUSG00000004460	Dnajb11	0	0	1		1	1	1
ENSMUSG00000004462	Tbccd1	0	0	1		1	1	1
ENSMUSG00000004473	Clec11a	0	0	0		0	0	0
ENSMUSG00000004500	Zfp324	0	0	1		1	1	1
ENSMUSG00000004508	Gab2	0	0	1		1	1	1
ENSMUSG00000004530	Coro1c	0	0	1		1	1	1
ENSMUSG00000004535	Tax1bp1	0	0	1		1	1	1
ENSMUSG00000004540	Psg17	0	0	0		0	0	1
ENSMUSG00000004542	Psg19	0	0	0		0	0	1
ENSMUSG00000004552	Ctse	0	0	0		0	0	0
ENSMUSG00000004558	Ndrg2	0	0	1		1	1	1
ENSMUSG00000004561	Mettl17	0	0	1		1	1	1
ENSMUSG00000004562	Arhgef40	0	0	1		1	1	1
ENSMUSG00000004565	Pnpla6	0	0	1		1	1	1
ENSMUSG00000004567	Mcoln1	0	0	1		1	1	1
ENSMUSG00000004568	Arhgef18	0	0	1		1	1	1
ENSMUSG00000004591	Pkn2	0	0	1		1	1	1
ENSMUSG00000004609	Cd33	0	0	0		0	0	1
ENSMUSG00000004610	Etfb	0	0	1		1	1	1
ENSMUSG00000004612	Nkg7	0	0	0		0	0	0
ENSMUSG00000004613	Lim2	1	0	0		0	0	0
ENSMUSG00000004626	Stxbp2	0	0	1		1	1	1
ENSMUSG00000004630	Pcp2	0	0	0		0	0	0
ENSMUSG00000004631	Sgce	0	0	1		1	1	1
ENSMUSG00000004633	Chn2	0	0	1		0	1	0
ENSMUSG00000004637	Wwox	0	0	1		1	1	1
ENSMUSG00000004642	Slbp	0	0	1		1	1	1
ENSMUSG00000004651	Tyr	0	0	0		0	0	0
ENSMUSG00000004654	Ghrhr	0	0	0		0	0	0
ENSMUSG00000004655	Aqp1	0	0	0		0	0	0
ENSMUSG00000004661	Arid3b	0	0	1		1	1	1
ENSMUSG00000004665	Cnn2	0	0	1		1	1	1
ENSMUSG00000004667	Polr2e	0	0	1		1	1	1
ENSMUSG00000004668	Abca13	1	0	0		0	0	0
ENSMUSG00000004677	Myo9b	0	0	1		1	1	1
ENSMUSG00000004698	Hdac9	0	0	0		0	0	0
ENSMUSG00000004707	Ly9	0	0	0		0	0	0
ENSMUSG00000004709	Cd244	1	0	0		0	0	0
ENSMUSG00000004730	Adgre1	0	0	0		0	0	0
ENSMUSG00000004748	Mtfp1	0	0	1		1	1	1
ENSMUSG00000004768	Rab23	0	0	1		1	1	1
ENSMUSG00000004771	Rab11a	0	0	1		1	1	1
ENSMUSG00000004788	Eif2b2	0	0	1		1	1	1
ENSMUSG00000004789	Dlst	0	0	1		1	1	1
ENSMUSG00000004791	Pgf	0	0	0		1	1	1
ENSMUSG00000004798	Ulk2	0	0	1		1	1	1
ENSMUSG00000004814	Ccl24	0	0	0		0	0	0
ENSMUSG00000004815	Dgkq	0	0	0		1	1	1
ENSMUSG00000004821	Tmed11	0	0	0		0	0	0
ENSMUSG00000004837	Grap	0	0	1		0	0	1
ENSMUSG00000004842	Pou1f1	0	0	0		0	0	0
ENSMUSG00000004843	Chmp2b	0	0	1		1	1	1
ENSMUSG00000004846	Plod3	0	0	1		1	1	1
ENSMUSG00000004849	Ap1s1	0	0	1		1	1	1
ENSMUSG00000004864	Mapk13	0	0	1		1	1	1
ENSMUSG00000004865	Srpk1	0	0	1		1	1	1
ENSMUSG00000004872	Pax3	0	0	1		0	0	0
ENSMUSG00000004880	Lbr	0	0	1		1	1	1
ENSMUSG00000004885	Crabp2	0	1	0		1	1	0
ENSMUSG00000004891	Nes	0	0	1		1	1	0
ENSMUSG00000004892	Bcan	0	0	1		0	0	0
ENSMUSG00000004894	Hapln2	0	0	1		0	0	0
ENSMUSG00000004895	Prcc	0	0	1		1	1	1
ENSMUSG00000004896	Rrnad1	0	0	1		1	1	1
ENSMUSG00000004897	Hdgf	0	0	1		1	1	1
ENSMUSG00000004902	Slc25a18	0	0	0		1	0	0
ENSMUSG00000004929	Thop1	0	0	0		1	1	1
ENSMUSG00000004931	Apba3	0	0	1		1	1	1
ENSMUSG00000004933	Matk	0	0	1		1	1	1
ENSMUSG00000004934	Pias4	0	0	1		1	1	1
ENSMUSG00000004936	Map2k1	0	0	1		1	1	1
ENSMUSG00000004937	Sgta	0	0	1		1	1	1
ENSMUSG00000004939	Nmrk2	0	0	0		0	0	0
ENSMUSG00000004945	Tmem242	0	0	0		1	1	1
ENSMUSG00000004947	Dtx2	0	0	1		1	1	1
ENSMUSG00000004948	Zp3	1	0	0		0	0	0
ENSMUSG00000004951	Hspb1	0	0	1		1	1	1
ENSMUSG00000004952	Rasa4	0	0	1		1	1	0
ENSMUSG00000004961	Syt5	1	0	0		0	0	0
ENSMUSG00000004980	Hnrnpa2b1	0	0	1		1	1	1
ENSMUSG00000004988	Fxyd4	0	0	0		0	0	1
ENSMUSG00000004994	Ccdc130	0	0	1		1	1	1
ENSMUSG00000004996	Mri1	0	0	1		1	1	1
ENSMUSG00000005034	Prkacb	0	0	1		1	1	1
ENSMUSG00000005043	Sgsh	0	0	1		1	1	1
ENSMUSG00000005045	Chd5	0	0	1		0	0	0
ENSMUSG00000005054	Cstb	0	0	1		1	1	1
ENSMUSG00000005057	Sh2b2	0	0	1		1	1	1
ENSMUSG00000005069	Pex5	0	0	1		1	1	1
ENSMUSG00000005078	Jkamp	0	0	1		1	1	1
ENSMUSG00000005087	Cd44	0	0	0		1	1	1
ENSMUSG00000005089	Slc1a2	0	0	1		0	0	0
ENSMUSG00000005102	Eif2ak4	0	0	1		1	1	1
ENSMUSG00000005103	Wdr1	0	0	1		1	1	1
ENSMUSG00000005107	Slc2a9	0	0	1		0	0	1
ENSMUSG00000005124	Wisp1	0	0	1		1	1	1
ENSMUSG00000005125	Ndrg1	0	0	1		1	1	1
ENSMUSG00000005131	4930550C14Rik	0	0	1		1	1	1
ENSMUSG00000005142	Man2b1	0	0	1		1	1	1
ENSMUSG00000005148	Klf5	0	0	0		1	1	1
ENSMUSG00000005150	Wdr83	0	0	1		1	1	1
ENSMUSG00000005161	Prdx2	0	0	1		1	1	1
ENSMUSG00000005198	Polr2a	0	0	1		1	1	1
ENSMUSG00000005202	Shbg	0	0	0		0	0	0
ENSMUSG00000005204	Senp3	0	0	1		1	1	1
ENSMUSG00000005220	Corin	0	0	0		0	0	0
ENSMUSG00000005225	Plekha8	0	0	1		1	1	1
ENSMUSG00000005232	G6pc2	0	0	0		0	0	0
ENSMUSG00000005233	Spc25	0	0	1		1	1	1
ENSMUSG00000005237	Dnah2	0	0	1		0	0	0
ENSMUSG00000005251	Ripk4	0	0	1		1	1	1
ENSMUSG00000005262	Ufd1	0	0	1		1	1	1
ENSMUSG00000005267	Zfp287	0	0	1		1	1	0
ENSMUSG00000005268	Prlr	0	0	1		1	1	1
ENSMUSG00000005299	Letm1	0	0	1		1	1	1
ENSMUSG00000005312	Ubqln1	0	0	1		1	1	1
ENSMUSG00000005320	Fgfr4	0	0	1		1	1	0
ENSMUSG00000005338	Cadm3	0	0	1		0	0	0
ENSMUSG00000005339	Fcer1a	0	0	0		0	0	0
ENSMUSG00000005354	Txn2	0	0	1		1	1	1
ENSMUSG00000005355	Casp14	0	0	0		0	0	0
ENSMUSG00000005357	Slc1a6	0	0	1		0	0	0
ENSMUSG00000005360	Slc1a3	0	0	0		1	0	0
ENSMUSG00000005362	Crbn	0	0	0		1	1	1
ENSMUSG00000005364	Il5ra	0	0	0		0	0	0
ENSMUSG00000005370	Msh6	0	0	1		1	1	1
ENSMUSG00000005371	Fbxo11	0	0	1		1	1	1
ENSMUSG00000005373	Mlxipl	0	0	0		0	0	0
ENSMUSG00000005374	Tbl2	0	0	1		1	1	1
ENSMUSG00000005378	Wbscr22	0	0	1		1	1	1
ENSMUSG00000005397	Nid1	0	0	0		1	1	1
ENSMUSG00000005410	Mcm5	0	0	0		1	1	1
ENSMUSG00000005413	Hmox1	0	1	0		1	1	1
ENSMUSG00000005417	Mprip	0	0	1		1	1	1
ENSMUSG00000005442	Cic	0	0	1		1	1	1
ENSMUSG00000005447	Pafah1b3	0	0	1		1	1	1
ENSMUSG00000005465	Il27ra	0	0	1		0	0	0
ENSMUSG00000005469	Prkaca	0	0	1		1	1	1
ENSMUSG00000005470	Asf1b	0	0	0		1	1	1
ENSMUSG00000005474	Myl10	0	0	0		0	0	0
ENSMUSG00000005481	Ddx39	0	0	1		1	1	1
ENSMUSG00000005483	Dnajb1	0	0	1		1	1	1
ENSMUSG00000005493	Msh4	0	0	0		0	0	0
ENSMUSG00000005501	Usp40	0	0	1		1	1	1
ENSMUSG00000005503	Evx1	1	0	0		0	0	0
ENSMUSG00000005505	Kbtbd4	0	0	1		1	1	1
ENSMUSG00000005506	Celf1	0	0	1		1	1	1
ENSMUSG00000005510	Ndufs3	0	0	1		1	1	1
ENSMUSG00000005514	Por	0	0	1		1	1	1
ENSMUSG00000005533	Igf1r	0	0	1		1	1	1
ENSMUSG00000005534	Insr	0	0	1		1	1	1
ENSMUSG00000005540	Fcer2a	0	0	0		0	0	0
ENSMUSG00000005547	Cyp2a5	1	0	0		0	0	0
ENSMUSG00000005553	Atp4a	0	0	1		0	0	0
ENSMUSG00000005566	Trim28	0	0	1		1	1	1
ENSMUSG00000005575	Ube2m	0	0	1		1	1	1
ENSMUSG00000005580	Adcy9	0	0	1		1	1	1
ENSMUSG00000005583	Mef2c	0	0	0		0	0	0
ENSMUSG00000005609	Ctr9	0	0	1		1	1	1
ENSMUSG00000005610	Eif4g2	0	0	1		1	1	1
ENSMUSG00000005611	Mrvi1	0	0	0		0	0	0
ENSMUSG00000005615	Pcyt1a	0	0	1		1	1	1
ENSMUSG00000005621	Zfp592	0	0	1		1	1	1
ENSMUSG00000005625	Psmd4	1	0	0		1	1	1
ENSMUSG00000005628	Tmod4	0	0	0		0	0	1
ENSMUSG00000005640	Insrr	0	0	1		0	0	0
ENSMUSG00000005649	Cabp5	0	0	0		0	0	0
ENSMUSG00000005656	Snx6	0	0	1		1	1	1
ENSMUSG00000005667	Mthfd2	0	0	1		1	1	1
ENSMUSG00000005672	Kit	0	0	1		1	1	1
ENSMUSG00000005674	Tomm40l	0	0	1		1	1	1
ENSMUSG00000005677	Nr1i3	0	0	0		0	0	0
ENSMUSG00000005681	Apoa2	0	0	1		0	0	1
ENSMUSG00000005682	Pan2	0	0	1		1	1	1
ENSMUSG00000005683	Cs	0	0	1		1	1	1
ENSMUSG00000005686	Ampd3	0	0	1		0	1	1
ENSMUSG00000005687	Bcas2	0	0	1		1	1	1
ENSMUSG00000005696	Sh2d1a	0	0	0		0	0	0
ENSMUSG00000005698	Ctcf	0	0	1		1	1	1
ENSMUSG00000005699	Pard6a	0	0	1		1	1	1
ENSMUSG00000005705	Agrp	0	0	1		1	1	1
ENSMUSG00000005716	Pvalb	1	0	0		0	0	0
ENSMUSG00000005718	Tfap4	0	0	1		1	1	1
ENSMUSG00000005732	Ranbp1	0	0	1		1	1	1
ENSMUSG00000005763	Cd247	0	0	0		0	0	0
ENSMUSG00000005774	Rfx5	0	0	1		1	1	1
ENSMUSG00000005779	Psmb4	0	0	1		1	1	1
ENSMUSG00000005800	Mmp8	0	0	0		0	0	0
ENSMUSG00000005802	Slc30a4	0	0	1		1	1	1
ENSMUSG00000005803	Sqrdl	0	0	1		1	0	0
ENSMUSG00000005804	Bloc1s6	0	0	1		1	1	1
ENSMUSG00000005813	Metap1	0	0	1		1	1	1
ENSMUSG00000005823	Gpr108	0	0	1		1	1	1
ENSMUSG00000005824	Tnfsf14	0	0	0		0	0	0
ENSMUSG00000005836	Gata6	0	0	1		1	1	1
ENSMUSG00000005846	Rsl1d1	0	0	1		1	1	1
ENSMUSG00000005864	Cnga2	0	0	0		0	0	0
ENSMUSG00000005871	Apc	0	0	1		1	1	1
ENSMUSG00000005873	Reep5	0	0	0		1	1	1
ENSMUSG00000005881	Ergic3	0	0	0		1	1	1
ENSMUSG00000005882	Uqcc1	0	0	1		1	1	1
ENSMUSG00000005883	Spo11	0	0	1		0	0	0
ENSMUSG00000005886	Ncoa2	0	0	1		1	1	1
ENSMUSG00000005891	Prl4a1	0	0	0		0	1	1
ENSMUSG00000005892	Trh	1	0	0		0	0	0
ENSMUSG00000005893	Nr2c2	0	0	1		1	1	1
ENSMUSG00000005897	Nr2c1	0	0	1		1	1	1
ENSMUSG00000005899	Smpd4	0	0	0		1	1	1
ENSMUSG00000005907	Pex1	0	0	1		1	1	1
ENSMUSG00000005917	Otx1	0	0	1		1	1	1
ENSMUSG00000005936	Kctd20	0	0	1		1	1	1
ENSMUSG00000005947	Itgae	0	0	0		0	0	0
ENSMUSG00000005949	Ctns	0	0	1		1	1	1
ENSMUSG00000005950	P2rx5	0	0	1		1	1	1
ENSMUSG00000005951	Shpk	0	0	1		0	0	1
ENSMUSG00000005952	Trpv1	0	0	0		0	0	0
ENSMUSG00000005958	Ephb3	0	0	1		1	1	0
ENSMUSG00000005968	Tuft1	0	0	1		1	1	1
ENSMUSG00000005973	Rcn1	0	0	1		1	1	1
ENSMUSG00000005980	Dnase1	0	0	0		1	1	1
ENSMUSG00000005981	Trap1	0	0	1		1	1	1
ENSMUSG00000005982	Naa60	0	0	1		1	1	1
ENSMUSG00000005983	1700037C18Rik	0	0	0		1	1	1
ENSMUSG00000005986	Ankrd13d	0	0	1		1	1	1
ENSMUSG00000005994	Tyrp1	0	0	0		0	0	0
ENSMUSG00000006005	Tpr	0	0	1		1	1	1
ENSMUSG00000006007	Pdc	0	0	0		0	0	0
ENSMUSG00000006010	BC003331	0	0	1		1	1	1
ENSMUSG00000006014	Prg4	0	0	0		1	1	1
ENSMUSG00000006019	Dhx34	0	0	1		1	1	1
ENSMUSG00000006021	Kptn	0	0	1		1	1	1
ENSMUSG00000006024	Napa	0	0	1		1	1	1
ENSMUSG00000006050	Sra1	0	0	1		1	1	1
ENSMUSG00000006056	Calcoco2	0	0	0		0	0	0
ENSMUSG00000006057	Atp5g1	0	0	1		1	1	1
ENSMUSG00000006058	Snf8	0	0	1		1	1	1
ENSMUSG00000006095	Tbcb	0	0	0		1	1	1
ENSMUSG00000006127	Inpp5k	0	0	0		1	1	1
ENSMUSG00000006134	Crkl	0	0	1		1	1	1
ENSMUSG00000006143	Upk3bl	0	0	1		0	0	0
ENSMUSG00000006154	Eps8l1	0	0	1		0	1	1
ENSMUSG00000006169	Clint1	0	0	1		1	1	1
ENSMUSG00000006179	Prss16	0	0	1		1	1	1
ENSMUSG00000006191	Cdkal1	1	0	0		1	1	1
ENSMUSG00000006200	Rhox6	0	0	0		1	1	1
ENSMUSG00000006204	5430419D17Rik	0	0	0		0	0	0
ENSMUSG00000006205	Htra1	0	0	1		1	1	1
ENSMUSG00000006215	Zbtb17	0	0	1		1	1	1
ENSMUSG00000006216	Clcnkb	0	0	0		0	0	0
ENSMUSG00000006218	Fam131c	0	0	1		1	1	0
ENSMUSG00000006219	Fblim1	0	1	0		1	1	1
ENSMUSG00000006221	Hspb7	0	0	0		0	0	0
ENSMUSG00000006235	Epor	0	0	1		1	1	1
ENSMUSG00000006241	Ccdc159	0	0	0		1	1	1
ENSMUSG00000006262	Mob1b	0	0	1		1	1	1
ENSMUSG00000006269	Atp6v1b1	1	0	0		0	0	0
ENSMUSG00000006270	Vax1	0	0	1		0	0	0
ENSMUSG00000006273	Atp6v1b2	0	0	1		1	1	1
ENSMUSG00000006276	Eps15l1	0	0	1		1	1	1
ENSMUSG00000006281	Tep1	0	0	1		1	1	1
ENSMUSG00000006288	Ttc5	0	0	1		1	1	1
ENSMUSG00000006289	Osgep	0	0	1		1	1	1
ENSMUSG00000006299	Aamp	0	0	1		1	1	1
ENSMUSG00000006301	Tmbim1	0	0	1		1	1	1
ENSMUSG00000006304	Arpc2	0	0	1		1	1	1
ENSMUSG00000006307	Kmt2b	0	0	1		1	1	1
ENSMUSG00000006310	Zbtb32	0	0	1		1	1	1
ENSMUSG00000006311	Etv2	0	0	1		1	0	0
ENSMUSG00000006313	Upk1a	0	1	0		1	0	0
ENSMUSG00000006315	Tmem147	0	0	1		1	1	1
ENSMUSG00000006333	Rps9	0	0	0		1	1	1
ENSMUSG00000006335	Tfpt	1	0	0		1	1	1
ENSMUSG00000006342	Susd2	0	1	0		0	1	1
ENSMUSG00000006344	Ggt5	0	0	0		0	0	0
ENSMUSG00000006345	Ggt1	0	0	1		1	1	1
ENSMUSG00000006356	Crip2	0	0	1		1	1	1
ENSMUSG00000006360	Crip1	0	0	1		1	1	1
ENSMUSG00000006369	Fbln1	0	0	1		1	1	1
ENSMUSG00000006373	Pgrmc1	0	0	1		1	1	1
ENSMUSG00000006378	Gcat	0	0	1		1	1	1
ENSMUSG00000006386	Tek	0	0	0		0	0	0
ENSMUSG00000006389	Mpl	0	0	0		0	0	0
ENSMUSG00000006390	Elovl1	0	0	1		1	1	1
ENSMUSG00000006392	Med8	0	0	1		1	1	1
ENSMUSG00000006395	Hyi	0	0	1		1	1	1
ENSMUSG00000006398	Cdc20	0	0	1		1	1	1
ENSMUSG00000006403	Adamts4	0	0	1		1	1	1
ENSMUSG00000006411	Nectin4	1	0	0		0	1	0
ENSMUSG00000006412	Pfdn2	0	0	1		1	1	1
ENSMUSG00000006418	Rnf114	0	0	1		1	1	1
ENSMUSG00000006423	C330007P06Rik	0	0	0		1	1	1
ENSMUSG00000006435	Neurl1a	0	0	1		1	1	1
ENSMUSG00000006442	Srm	0	0	1		1	1	1
ENSMUSG00000006445	Epha2	0	1	0		1	1	0
ENSMUSG00000006456	Rbm14	0	0	1		1	1	1
ENSMUSG00000006457	Actn3	0	0	1		1	0	0
ENSMUSG00000006462	A530013C23Rik	0	0	1		0	0	0
ENSMUSG00000006463	Zdhhc24	0	0	1		1	1	1
ENSMUSG00000006464	Bbs1	0	0	0		1	1	1
ENSMUSG00000006469	Slc34a3	0	0	0		0	0	0
ENSMUSG00000006471	Ndor1	0	0	1		1	1	1
ENSMUSG00000006476	Nsmf	0	0	1		1	1	1
ENSMUSG00000006488	Prl7a1	0	0	0		1	1	1
ENSMUSG00000006490	Prl8a9	0	0	0		0	1	1
ENSMUSG00000006494	Pdk1	0	0	1		1	1	1
ENSMUSG00000006498	Ptbp1	0	1	0		1	1	1
ENSMUSG00000006522	Itih3	0	0	0		0	0	0
ENSMUSG00000006526	Tmem110	0	0	1		1	1	1
ENSMUSG00000006527	Sfmbt1	0	0	1		1	1	1
ENSMUSG00000006529	Itih1	0	0	0		0	0	0
ENSMUSG00000006538	Ihh	0	0	1		0	0	0
ENSMUSG00000006542	Prkag3	0	0	1		0	0	0
ENSMUSG00000006546	Cryba2	0	0	0		0	0	0
ENSMUSG00000006567	Atp7b	0	0	1		1	1	0
ENSMUSG00000006570	Defb2	0	0	0		0	0	0
ENSMUSG00000006574	Slc4a1	0	0	0		0	0	0
ENSMUSG00000006575	Rundc3a	0	0	1		1	0	1
ENSMUSG00000006576	Slc4a3	0	0	1		1	1	1
ENSMUSG00000006586	Runx1t1	0	0	1		0	0	0
ENSMUSG00000006599	Gtf2h1	0	0	1		1	1	1
ENSMUSG00000006611	Hfe	0	0	0		1	0	0
ENSMUSG00000006638	Abhd1	0	0	1		1	1	1
ENSMUSG00000006641	Slc5a6	0	0	1		1	1	1
ENSMUSG00000006642	Tcf23	1	0	0		0	0	0
ENSMUSG00000006649	Nphs1	0	0	0		0	0	0
ENSMUSG00000006651	Aplp1	0	0	1		1	1	1
ENSMUSG00000006673	Qrich1	0	0	1		1	1	1
ENSMUSG00000006675	P4htm	0	0	1		1	1	1
ENSMUSG00000006676	Usp19	0	0	1		1	1	1
ENSMUSG00000006678	Pola1	0	0	1		1	1	1
ENSMUSG00000006699	Cdc42	0	1	0		1	1	1
ENSMUSG00000006705	Pknox1	0	0	1		1	1	1
ENSMUSG00000006711	D130043K22Rik	0	0	0		0	0	0
ENSMUSG00000006715	Gmnn	0	0	1		1	1	1
ENSMUSG00000006717	Acot13	0	0	1		1	1	1
ENSMUSG00000006720	Zfp184	0	0	1		1	1	1
ENSMUSG00000006724	Cyp27b1	1	0	0		0	0	0
ENSMUSG00000006728	Cdk4	0	0	1		1	1	1
ENSMUSG00000006731	B4galnt1	0	0	1		1	1	1
ENSMUSG00000006732	Mettl1	0	0	1		1	1	1
ENSMUSG00000006736	Tspan31	0	0	1		1	1	1
ENSMUSG00000006740	Kif5b	0	0	1		1	1	1
ENSMUSG00000006763	Saal1	0	0	0		1	1	1
ENSMUSG00000006764	Tph2	0	0	0		0	0	0
ENSMUSG00000006777	Krt23	0	0	0		0	0	0
ENSMUSG00000006782	Cnp	0	0	1		1	1	1
ENSMUSG00000006784	Ttc25	0	0	1		1	0	1
ENSMUSG00000006800	Sulf2	0	0	1		1	1	1
ENSMUSG00000006818	Sod2	0	0	1		1	1	1
ENSMUSG00000006850	Tmco6	0	0	1		1	1	1
ENSMUSG00000006906	Stambp	0	0	0		1	1	1
ENSMUSG00000006920	Ezh1	0	0	1		1	1	1
ENSMUSG00000006930	Hap1	0	0	1		1	1	1
ENSMUSG00000006931	P3h4	0	0	1		1	1	1
ENSMUSG00000006932	Ctnnb1	0	0	1		1	1	1
ENSMUSG00000006941	Eif1b	0	0	1		1	1	1
ENSMUSG00000006948	Klk4	0	1	0		0	0	1
ENSMUSG00000006958	Chrd	0	0	1		0	0	0
ENSMUSG00000006998	Psmd2	0	0	1		1	1	1
ENSMUSG00000007021	Syngr3	0	0	1		1	1	1
ENSMUSG00000007029	Vars	0	0	1		1	1	1
ENSMUSG00000007030	Vwa7	0	0	0		0	0	0
ENSMUSG00000007033	Hspa1l	0	0	1		0	0	0
ENSMUSG00000007034	Slc44a4	0	0	1		1	1	1
ENSMUSG00000007035	Msh5	0	0	1		1	1	1
ENSMUSG00000007036	Abhd16a	0	0	1		1	1	1
ENSMUSG00000007038	Neu1	0	0	1		1	1	1
ENSMUSG00000007039	Ddah2	0	0	1		1	1	1
ENSMUSG00000007041	Clic1	0	0	1		1	1	1
ENSMUSG00000007050	Lsm2	0	0	1		1	1	1
ENSMUSG00000007080	Pole	0	0	1		1	1	1
ENSMUSG00000007097	Atp1a2	1	0	0		0	1	1
ENSMUSG00000007107	Atp1a4	0	0	0		0	0	1
ENSMUSG00000007122	Casq1	0	0	1		1	1	1
ENSMUSG00000007207	Stx1a	0	0	1		1	1	1
ENSMUSG00000007209	Ceacam9	0	0	0		0	1	1
ENSMUSG00000007216	Zfp775	0	0	1		1	1	1
ENSMUSG00000007279	Scube2	0	0	1		0	1	1
ENSMUSG00000007338	Mrpl49	0	0	0		1	1	1
ENSMUSG00000007379	Dennd2c	0	0	1		1	1	1
ENSMUSG00000007411	Mark3	0	0	1		1	1	1
ENSMUSG00000007415	Gatad1	0	0	1		1	1	1
ENSMUSG00000007440	Pcdha11	1	0	0		1	1	1
ENSMUSG00000007457	2310003L06Rik	0	0	0		0	0	0
ENSMUSG00000007458	M6pr	0	0	0		1	1	1
ENSMUSG00000007476	Lrrc8a	0	0	1		1	1	1
ENSMUSG00000007480	Mc5r	1	0	0		0	0	0
ENSMUSG00000007564	Ppp2r1a	0	0	1		1	1	1
ENSMUSG00000007570	Fance	0	0	1		1	1	1
ENSMUSG00000007589	Tinf2	0	0	1		1	1	1
ENSMUSG00000007591	Tssk4	0	0	0		0	0	0
ENSMUSG00000007594	Hapln4	0	0	1		1	1	1
ENSMUSG00000007603	Dus3l	0	0	1		1	1	1
ENSMUSG00000007610	Gtpbp3	0	0	1		1	1	1
ENSMUSG00000007613	Tgfbr1	0	0	1		1	1	1
ENSMUSG00000007617	Homer1	0	0	1		1	1	1
ENSMUSG00000007646	Rad51c	0	0	0		1	1	1
ENSMUSG00000007653	Gabrb2	1	0	0		0	0	0
ENSMUSG00000007655	Cav1	1	0	0		0	0	0
ENSMUSG00000007656	Arpp19	0	0	1		1	1	1
ENSMUSG00000007659	Bcl2l1	0	0	1		1	1	1
ENSMUSG00000007670	Khsrp	0	0	1		1	1	1
ENSMUSG00000007682	Dio2	1	0	0		0	0	0
ENSMUSG00000007721	Ccdc124	0	0	1		1	1	1
ENSMUSG00000007739	Cct4	0	0	1		1	1	1
ENSMUSG00000007777	0610009B22Rik	0	0	1		1	1	1
ENSMUSG00000007783	Cpt1c	0	0	1		1	1	1
ENSMUSG00000007805	Twist2	0	0	1		1	1	1
ENSMUSG00000007812	Zfp655	0	0	1		1	1	1
ENSMUSG00000007815	Rhoa	0	0	1		1	1	1
ENSMUSG00000007817	Zmiz1	0	0	1		1	1	1
ENSMUSG00000007827	Ankrd26	0	0	1		1	1	1
ENSMUSG00000007833	Aldh16a1	0	0	1		1	1	1
ENSMUSG00000007836	Hnrnpa0	0	0	1		1	1	1
ENSMUSG00000007837	Prrg2	0	0	1		1	1	1
ENSMUSG00000007850	Hnrnph1	0	0	1		1	1	1
ENSMUSG00000007867	Ift43	0	0	1		1	1	1
ENSMUSG00000007872	Id3	0	0	1		1	1	1
ENSMUSG00000007877	Tcap	0	0	0		0	0	0
ENSMUSG00000007880	Arid1a	0	0	1		1	1	1
ENSMUSG00000007888	Crlf1	0	0	1		1	1	1
ENSMUSG00000007891	Ctsd	0	0	0		1	1	1
ENSMUSG00000007892	Rplp1	0	0	1		1	1	1
ENSMUSG00000007907	Cabs1	0	0	0		0	0	0
ENSMUSG00000007908	Hmgcll1	0	0	1		0	0	0
ENSMUSG00000007944	Ttc9b	0	0	1		0	0	0
ENSMUSG00000007946	Phox2a	0	0	1		1	1	1
ENSMUSG00000007950	Abhd8	0	0	1		1	1	1
ENSMUSG00000007987	Ift22	0	0	0		1	1	1
ENSMUSG00000007989	Fzd3	0	0	1		1	1	1
ENSMUSG00000008028	1700008O03Rik	0	0	1		1	1	0
ENSMUSG00000008035	Mid1ip1	0	0	0		1	0	0
ENSMUSG00000008036	Ap2s1	0	0	1		1	1	1
ENSMUSG00000008090	Fgfrl1	0	0	1		1	1	1
ENSMUSG00000008129	4930432K21Rik	0	0	1		0	0	1
ENSMUSG00000008136	Fhl2	0	0	1		1	1	1
ENSMUSG00000008140	Emc10	0	0	1		1	1	1
ENSMUSG00000008153	Clstn3	1	0	0		1	0	0
ENSMUSG00000008167	Fbxw9	0	0	1		1	1	1
ENSMUSG00000008193	Spib	0	0	0		0	1	1
ENSMUSG00000008200	Fnbp4	0	0	1		1	1	1
ENSMUSG00000008206	Cers4	1	0	0		1	1	1
ENSMUSG00000008226	Scrn3	0	0	0		1	1	1
ENSMUSG00000008301	Phax	0	0	1		1	1	1
ENSMUSG00000008305	Tle1	0	0	1		1	1	1
ENSMUSG00000008307	1700109H08Rik	0	0	0		1	0	1
ENSMUSG00000008318	Relt	0	0	1		1	1	1
ENSMUSG00000008333	Snrpb2	0	0	0		1	1	1
ENSMUSG00000008348	Ubc	0	0	1		1	1	1
ENSMUSG00000008373	Prpf31	1	0	0		1	1	1
ENSMUSG00000008384	Sertad1	0	0	1		1	1	1
ENSMUSG00000008393	Carhsp1	0	0	1		1	1	1
ENSMUSG00000008398	Elk3	0	0	1		1	1	1
ENSMUSG00000008429	Herpud2	0	0	1		1	1	1
ENSMUSG00000008435	Rdh13	0	0	0		1	1	1
ENSMUSG00000008438	Adam21	0	0	0		0	0	0
ENSMUSG00000008450	Nutf2	0	0	1		1	1	1
ENSMUSG00000008461	Fut1	0	0	0		0	0	0
ENSMUSG00000008475	Arpc5	0	0	1		1	1	1
ENSMUSG00000008482	Rnf151	0	0	1		0	0	0
ENSMUSG00000008489	Elavl2	0	0	1		1	1	0
ENSMUSG00000008496	Pou2f2	0	0	1		0	0	0
ENSMUSG00000008540	Mgst1	1	0	0		1	1	1
ENSMUSG00000008575	Nfib	0	0	1		0	1	1
ENSMUSG00000008590	Htr3b	0	0	0		0	0	0
ENSMUSG00000008601	Rab25	0	0	1		0	1	0
ENSMUSG00000008604	Ubqln4	0	0	1		1	1	1
ENSMUSG00000008658	Rbfox1	0	0	0		0	0	0
ENSMUSG00000008668	Rps18	0	0	1		1	1	1
ENSMUSG00000008682	Rpl10	0	0	0		1	1	1
ENSMUSG00000008683	Rps15a	0	1	0		1	1	1
ENSMUSG00000008690	Ncaph2	0	0	1		1	1	1
ENSMUSG00000008730	Hipk1	0	0	1		1	1	1
ENSMUSG00000008734	Gprc5b	0	0	1		1	1	1
ENSMUSG00000008763	Man1a2	0	0	1		1	1	1
ENSMUSG00000008789	Ceacam5	0	0	0		0	0	0
ENSMUSG00000008813	Tppp2	0	0	0		0	0	0
ENSMUSG00000008822	Acyp1	0	0	1		1	1	1
ENSMUSG00000008843	Cldn13	0	0	1		0	0	0
ENSMUSG00000008845	Cd163	0	0	0		0	0	0
ENSMUSG00000008855	Hdac5	0	0	1		1	1	1
ENSMUSG00000008859	Rala	0	0	1		1	1	1
ENSMUSG00000008874	Clec3a	0	0	0		0	0	0
ENSMUSG00000008892	Vdac3	0	0	1		1	1	1
ENSMUSG00000008932	Slc1a7	0	0	0		0	0	0
ENSMUSG00000008958	Vps72	0	0	1		1	1	1
ENSMUSG00000008976	Gabpa	0	0	1		1	1	1
ENSMUSG00000008999	Bmp7	0	0	1		1	1	1
ENSMUSG00000009013	Dynll1	0	0	1		1	1	1
ENSMUSG00000009030	Pdcl	0	0	1		1	1	1
ENSMUSG00000009035	Tmem184b	0	0	1		1	1	1
ENSMUSG00000009047	Gm5965	0	0	0		0	0	0
ENSMUSG00000009070	Rsph14	0	0	0		0	0	0
ENSMUSG00000009073	Nf2	0	0	1		1	1	1
ENSMUSG00000009075	Cabp7	0	0	1		1	1	1
ENSMUSG00000009076	Zmat5	0	0	1		1	1	1
ENSMUSG00000009079	Ewsr1	0	0	1		1	1	1
ENSMUSG00000009090	Ap1b1	0	0	1		1	1	1
ENSMUSG00000009092	Derl3	0	0	1		1	1	1
ENSMUSG00000009093	Gstt4	0	0	0		0	0	0
ENSMUSG00000009097	Tbx1	0	0	1		0	0	1
ENSMUSG00000009108	Gnat2	0	0	0		1	1	1
ENSMUSG00000009112	Bcl2l13	0	0	1		1	1	1
ENSMUSG00000009114	2610028H24Rik	1	0	0		0	0	0
ENSMUSG00000009115	Spatc1l	0	0	0		0	0	0
ENSMUSG00000009145	Dqx1	0	0	1		1	1	1
ENSMUSG00000009185	Ccl8	0	0	0		0	0	0
ENSMUSG00000009207	Lnpk	0	0	1		1	1	1
ENSMUSG00000009210	Prr29	1	0	0		0	0	0
ENSMUSG00000009214	Tmem8c	0	0	0		0	0	0
ENSMUSG00000009216	Fam163b	0	0	1		0	0	0
ENSMUSG00000009246	Trpm5	0	0	0		0	0	0
ENSMUSG00000009248	Ascl2	0	0	1		1	1	1
ENSMUSG00000009281	Rarres2	0	0	0		0	1	1
ENSMUSG00000009291	Pttg1ip	0	0	1		1	1	1
ENSMUSG00000009292	Trpm2	0	0	0		1	0	0
ENSMUSG00000009293	Ube2g2	0	0	1		1	1	1
ENSMUSG00000009350	Mpo	1	0	0		0	0	0
ENSMUSG00000009356	Lpo	0	0	0		0	0	0
ENSMUSG00000009376	Met	0	0	1		1	1	1
ENSMUSG00000009378	Slc16a12	0	0	1		0	1	0
ENSMUSG00000009394	Syn2	0	0	1		0	0	0
ENSMUSG00000009406	Elk1	0	0	0		1	1	1
ENSMUSG00000009418	Nav1	0	0	1		1	1	1
ENSMUSG00000009470	Tnpo1	0	0	1		1	1	1
ENSMUSG00000009471	Myod1	0	0	1		0	0	0
ENSMUSG00000009487	Otog	0	0	0		0	0	0
ENSMUSG00000009535	Rnmt	0	0	1		1	1	1
ENSMUSG00000009545	Kcnq1	0	0	1		0	1	0
ENSMUSG00000009549	Srp14	0	0	1		1	1	1
ENSMUSG00000009551	6330409D20Rik	0	0	1		0	0	0
ENSMUSG00000009555	Cdk9	0	0	1		1	1	1
ENSMUSG00000009563	Tor2a	0	0	1		1	1	1
ENSMUSG00000009566	Fpgs	0	0	1		1	1	1
ENSMUSG00000009569	Mkl2	0	0	1		1	1	1
ENSMUSG00000009575	Cbx5	0	0	1		1	1	1
ENSMUSG00000009580	Odam	0	0	0		0	0	0
ENSMUSG00000009585	Apobec3	0	0	1		1	1	1
ENSMUSG00000009588	St6galnac1	0	0	0		0	0	0
ENSMUSG00000009596	Taf7l	0	0	0		1	1	1
ENSMUSG00000009614	Sardh	0	1	0		0	0	0
ENSMUSG00000009621	Vav2	0	0	1		1	1	1
ENSMUSG00000009628	Tex15	0	0	1		1	1	1
ENSMUSG00000009630	Ppp2cb	0	0	1		1	1	1
ENSMUSG00000009633	G0s2	0	0	0		0	0	1
ENSMUSG00000009640	Dmap1	0	0	0		1	1	1
ENSMUSG00000009646	Pla2g12b	0	0	0		0	0	0
ENSMUSG00000009647	Mcu	0	0	1		1	1	1
ENSMUSG00000009654	Oit3	0	0	1		0	0	0
ENSMUSG00000009670	Tex11	1	0	0		0	0	0
ENSMUSG00000009681	Bcr	0	0	1		1	1	1
ENSMUSG00000009687	Fxyd5	0	0	1		1	1	1
ENSMUSG00000009731	Kcnd1	0	1	0		1	1	1
ENSMUSG00000009733	Tfcp2	0	0	1		1	1	1
ENSMUSG00000009734	Pou6f2	1	0	0		0	0	0
ENSMUSG00000009739	Pou6f1	0	0	1		1	1	0
ENSMUSG00000009741	Ubp1	0	0	1		1	1	1
ENSMUSG00000009772	Nuak2	0	0	1		1	1	0
ENSMUSG00000009828	Ick	0	0	1		1	1	1
ENSMUSG00000009863	Sdhb	0	0	1		1	1	1
ENSMUSG00000009876	Cox4i2	0	0	0		0	0	0
ENSMUSG00000009894	Snap47	0	0	1		1	1	1
ENSMUSG00000009900	Wnt3a	0	0	1		0	0	0
ENSMUSG00000009905	Kdsr	0	0	1		1	1	1
ENSMUSG00000009907	Vps4b	0	0	1		1	1	1
ENSMUSG00000009927	Rps25	0	0	1		1	1	1
ENSMUSG00000009941	Nxf2	1	0	0		0	0	0
ENSMUSG00000009995	Taz	0	0	1		1	1	1
ENSMUSG00000010021	Kif19a	0	0	1		1	0	0
ENSMUSG00000010025	Aldh3a2	0	0	1		1	1	1
ENSMUSG00000010044	Zmynd10	0	0	1		1	0	1
ENSMUSG00000010045	Tmem115	0	0	1		1	1	1
ENSMUSG00000010047	Hyal2	0	0	1		1	1	1
ENSMUSG00000010048	Ifrd2	0	0	0		1	1	1
ENSMUSG00000010051	Hyal1	0	0	1		1	1	1
ENSMUSG00000010054	Tusc2	0	0	1		1	1	1
ENSMUSG00000010057	Nprl2	0	0	1		1	1	1
ENSMUSG00000010064	Slc38a3	0	0	1		1	1	1
ENSMUSG00000010066	Cacna2d2	0	0	1		1	1	0
ENSMUSG00000010067	Rassf1	0	0	1		1	1	1
ENSMUSG00000010080	Epn3	0	0	1		1	1	1
ENSMUSG00000010086	Rnf112	1	0	0		0	0	0
ENSMUSG00000010095	Slc3a2	0	0	1		1	1	1
ENSMUSG00000010097	Nxf1	0	0	1		1	1	1
ENSMUSG00000010110	Stx5a	0	0	0		1	1	1
ENSMUSG00000010122	Slc47a1	0	0	0		0	0	0
ENSMUSG00000010136	Pifo	1	0	0		0	0	0
ENSMUSG00000010142	Tnfrsf13b	1	0	0		0	0	0
ENSMUSG00000010175	Prox1	0	0	1		1	1	1
ENSMUSG00000010205	Raver1	0	0	1		1	1	1
ENSMUSG00000010277	2610507B11Rik	0	0	1		1	1	1
ENSMUSG00000010290	AI597479	0	0	1		1	1	1
ENSMUSG00000010307	Tmem86a	0	0	1		1	1	1
ENSMUSG00000010311	Optc	0	0	0		0	0	0
ENSMUSG00000010342	Tex14	0	0	0		1	0	0
ENSMUSG00000010358	Ifi35	0	0	0		1	1	1
ENSMUSG00000010362	Rdm1	0	0	1		1	1	1
ENSMUSG00000010376	Nedd8	0	0	1		1	1	1
ENSMUSG00000010392	Gosr1	0	0	1		1	1	1
ENSMUSG00000010406	Mrpl52	0	0	1		1	1	1
ENSMUSG00000010435	Spaca7	0	0	0		0	0	0
ENSMUSG00000010453	Kansl3	0	0	1		1	1	1
ENSMUSG00000010461	Eya4	0	0	1		0	0	0
ENSMUSG00000010476	Ebf3	0	0	1		0	0	1
ENSMUSG00000010492	Uckl1os	0	0	1		0	0	0
ENSMUSG00000010505	Myt1	0	0	0		0	0	0
ENSMUSG00000010517	Faf1	0	0	1		1	1	1
ENSMUSG00000010529	Gm266	0	0	0		0	0	0
ENSMUSG00000010538	Tsacc	0	0	0		1	1	1
ENSMUSG00000010554	Mettl16	0	0	1		1	1	1
ENSMUSG00000010592	Dazl	0	0	1		1	0	0
ENSMUSG00000010601	Apol7a	0	0	0		0	0	0
ENSMUSG00000010607	Pigyl	0	0	1		1	1	1
ENSMUSG00000010608	Rbm25	0	0	1		1	1	1
ENSMUSG00000010609	Psen2	0	0	1		1	1	1
ENSMUSG00000010651	Acaa1b	0	0	1		1	1	1
ENSMUSG00000010660	Plcd1	0	0	1		1	1	1
ENSMUSG00000010663	Fads1	0	0	1		1	1	1
ENSMUSG00000010721	Lmbr1	0	0	0		1	1	1
ENSMUSG00000010751	Tnfrsf22	0	0	0		1	0	0
ENSMUSG00000010755	Cars	0	0	0		1	1	1
ENSMUSG00000010760	Phlda2	0	0	1		1	1	1
ENSMUSG00000010796	Asz1	1	0	0		0	0	0
ENSMUSG00000010797	Wnt2	1	0	0		0	0	0
ENSMUSG00000010803	Gabra1	1	0	0		0	0	0
ENSMUSG00000010825	Grid2ip	0	0	1		0	0	0
ENSMUSG00000010830	Kdelr3	0	0	1		1	1	1
ENSMUSG00000010841	1700006E09Rik	0	0	1		0	0	0
ENSMUSG00000010911	Apip	0	0	1		1	1	1
ENSMUSG00000010914	Pdhx	0	0	1		1	1	1
ENSMUSG00000010936	Vac14	0	0	1		1	1	1
ENSMUSG00000011008	Mcoln2	0	0	0		0	0	0
ENSMUSG00000011034	Slc5a1	0	0	0		0	0	0
ENSMUSG00000011052	1700049J03Rik	0	0	1		0	0	0
ENSMUSG00000011096	Akt1s1	0	0	1		1	1	1
ENSMUSG00000011114	Tbrg1	0	0	1		1	1	1
ENSMUSG00000011118	Panx3	0	0	0		0	1	1
ENSMUSG00000011148	Adssl1	0	0	1		1	1	1
ENSMUSG00000011154	Cfap161	0	0	0		0	0	0
ENSMUSG00000011158	Brf1	0	0	1		1	1	1
ENSMUSG00000011171	Vipr2	0	0	0		0	0	0
ENSMUSG00000011179	Odc1	0	0	1		1	1	1
ENSMUSG00000011254	Thg1l	0	0	1		1	1	1
ENSMUSG00000011256	Adam19	0	0	1		1	1	1
ENSMUSG00000011257	Pabpc4	0	0	1		1	1	1
ENSMUSG00000011263	Exoc3l2	1	0	0		0	0	0
ENSMUSG00000011267	Zfp296	0	0	1		1	1	1
ENSMUSG00000011305	Plin5	0	0	1		1	1	0
ENSMUSG00000011306	Sugp1	0	0	1		1	1	1
ENSMUSG00000011349	Dmrtc2	1	0	0		0	0	0
ENSMUSG00000011350	Gm5893	0	0	0		0	0	0
ENSMUSG00000011382	Dhdh	0	0	1		1	1	1
ENSMUSG00000011427	Zfp790	0	0	1		1	1	1
ENSMUSG00000011463	Cpb1	0	0	0		0	0	0
ENSMUSG00000011486	Slc25a41	0	0	0		0	0	0
ENSMUSG00000011589	Fsd1	0	0	1		1	1	1
ENSMUSG00000011632	Pinlyp	0	0	1		0	1	1
ENSMUSG00000011658	Fuz	0	0	1		1	1	1
ENSMUSG00000011751	Sptbn4	0	0	1		1	1	1
ENSMUSG00000011752	Pgam1	0	0	1		1	1	1
ENSMUSG00000011831	Evi5	0	0	1		1	1	1
ENSMUSG00000011832	Evi5l	0	0	1		1	1	1
ENSMUSG00000011837	Snapc2	0	0	1		1	1	1
ENSMUSG00000011877	Git1	0	0	1		1	1	1
ENSMUSG00000011884	Gltp	0	0	1		1	1	1
ENSMUSG00000011958	Bnip2	0	0	1		1	1	1
ENSMUSG00000011960	Ccnt1	0	0	1		1	1	1
ENSMUSG00000012017	Scarf2	0	0	1		1	1	1
ENSMUSG00000012042	4930579F01Rik	1	0	0		0	0	0
ENSMUSG00000012076	Brms1l	0	0	1		1	1	1
ENSMUSG00000012114	Med15	0	0	1		1	1	1
ENSMUSG00000012117	Dhdds	0	0	1		1	1	1
ENSMUSG00000012123	Aim1l	0	0	1		1	1	1
ENSMUSG00000012126	Ubxn11	0	0	0		1	1	1
ENSMUSG00000012187	Mogat1	0	0	0		0	0	0
ENSMUSG00000012211	Tex22	0	0	1		0	0	0
ENSMUSG00000012282	Wnt8a	0	0	0		0	0	0
ENSMUSG00000012296	Tjap1	0	0	1		1	1	1
ENSMUSG00000012350	Ehf	0	0	0		0	0	0
ENSMUSG00000012396	Nanog	0	0	0		1	0	0
ENSMUSG00000012405	Rpl15	0	0	0		1	1	1
ENSMUSG00000012422	Tmem167	0	0	0		1	1	1
ENSMUSG00000012428	Steap4	1	0	0		0	0	0
ENSMUSG00000012429	Mplkip	0	0	1		1	1	1
ENSMUSG00000012443	Kif11	0	0	1		1	1	1
ENSMUSG00000012483	Rpa3	0	0	1		1	1	1
ENSMUSG00000012519	Mlkl	1	0	0		1	1	1
ENSMUSG00000012520	Phox2b	0	0	0		0	0	0
ENSMUSG00000012535	Tnpo3	0	0	0		1	1	1
ENSMUSG00000012609	Ttll5	0	0	1		1	1	1
ENSMUSG00000012640	Zfp715	0	0	0		1	1	1
ENSMUSG00000012705	Retn	0	0	0		0	0	0
ENSMUSG00000012777	Acpt	0	0	0		0	0	0
ENSMUSG00000012819	Cdh23	0	0	1		0	0	0
ENSMUSG00000012848	Rps5	0	0	1		1	1	1
ENSMUSG00000012889	Podnl1	0	0	0		0	0	0
ENSMUSG00000013033	Adgrl1	0	0	1		1	1	1
ENSMUSG00000013076	Amotl1	0	0	1		1	1	1
ENSMUSG00000013083	2200002J24Rik	1	0	0		1	0	0
ENSMUSG00000013089	Etv5	0	0	1		1	1	1
ENSMUSG00000013091	Tmem190	0	0	0		0	0	0
ENSMUSG00000013150	Gfod2	0	0	1		1	1	1
ENSMUSG00000013155	Enkd1	0	0	1		1	1	1
ENSMUSG00000013158	4933405L10Rik	0	0	1		0	0	0
ENSMUSG00000013160	Atp6v0d1	0	0	1		1	1	1
ENSMUSG00000013236	Ptprs	0	0	1		1	1	1
ENSMUSG00000013275	Slc41a1	0	0	1		1	1	1
ENSMUSG00000013338	Fer1l4	0	0	1		0	0	0
ENSMUSG00000013353	4931406B18Rik	0	0	0		0	0	0
ENSMUSG00000013367	Iglon5	0	0	0		0	0	0
ENSMUSG00000013415	Igf2bp1	0	0	1		1	1	1
ENSMUSG00000013418	B4galnt2	0	0	0		0	0	0
ENSMUSG00000013419	Zfp651	0	0	1		1	1	1
ENSMUSG00000013465	Nelfb	0	0	1		1	1	1
ENSMUSG00000013483	Card14	0	0	1		0	1	0
ENSMUSG00000013495	Tmem175	0	0	1		1	1	1
ENSMUSG00000013523	Bcas1	0	0	1		1	0	0
ENSMUSG00000013539	Tango2	0	0	1		1	1	1
ENSMUSG00000013562	4833413E03Rik	0	0	0		0	1	0
ENSMUSG00000013584	Aldh1a2	0	0	1		0	1	0
ENSMUSG00000013593	Ndufs2	0	0	1		1	1	1
ENSMUSG00000013611	Snx31	0	0	0		1	0	0
ENSMUSG00000013622	Atraid	0	0	1		1	1	1
ENSMUSG00000013629	Cad	0	0	1		1	1	1
ENSMUSG00000013643	Lypd8	0	0	0		0	0	0
ENSMUSG00000013646	Sh3bp5l	0	0	1		1	1	1
ENSMUSG00000013653	1810065E05Rik	0	0	0		0	0	0
ENSMUSG00000013662	Atad1	0	0	1		1	1	1
ENSMUSG00000013663	Pten	0	0	1		1	1	1
ENSMUSG00000013668	4933402N03Rik	0	0	0		0	0	0
ENSMUSG00000013698	Pea15a	0	0	1		1	1	1
ENSMUSG00000013701	Timm23	0	0	1		1	1	1
ENSMUSG00000013707	Tnfaip8l2	0	0	0		1	0	1
ENSMUSG00000013736	Trnt1	0	0	0		1	1	1
ENSMUSG00000013766	Ly6g6e	0	0	0		0	0	0
ENSMUSG00000013787	Ehmt2	0	0	1		1	1	1
ENSMUSG00000013822	Elof1	0	0	1		1	1	1
ENSMUSG00000013833	Med16	0	0	1		1	1	1
ENSMUSG00000013846	St3gal1	0	0	0		1	1	1
ENSMUSG00000013858	Tmem259	0	0	1		1	1	1
ENSMUSG00000013878	Rnf170	0	0	1		1	1	1
ENSMUSG00000013921	Clip3	0	0	1		1	1	1
ENSMUSG00000013928	Thap8	0	0	1		1	1	1
ENSMUSG00000013936	Myl2	0	0	0		0	0	0
ENSMUSG00000013973	Dedd	0	0	1		1	1	1
ENSMUSG00000013974	Mcemp1	0	0	1		0	0	0
ENSMUSG00000013997	Nit1	0	0	1		1	1	1
ENSMUSG00000014030	Pax5	0	0	1		0	0	0
ENSMUSG00000014039	Prdm15	0	0	1		1	1	1
ENSMUSG00000014074	Rnf168	0	0	1		1	1	1
ENSMUSG00000014075	Tctex1d2	0	0	1		1	1	1
ENSMUSG00000014077	Chp1	0	0	1		1	1	1
ENSMUSG00000014104	Sval2	0	0	0		0	0	0
ENSMUSG00000014158	Trpv4	0	0	1		1	1	0
ENSMUSG00000014164	Klhl3	1	0	0		0	0	0
ENSMUSG00000014177	Tvp23b	0	0	1		1	1	1
ENSMUSG00000014195	Dnajc7	0	0	1		1	1	1
ENSMUSG00000014198	Zfp385c	0	0	0		1	0	0
ENSMUSG00000014226	Cacybp	0	0	1		1	1	1
ENSMUSG00000014232	Cluap1	0	0	0		1	1	1
ENSMUSG00000014243	Zswim7	0	0	1		1	1	1
ENSMUSG00000014245	Pigl	0	0	1		1	1	1
ENSMUSG00000014294	Ndufa2	0	0	1		1	1	1
ENSMUSG00000014301	Pam16	0	0	1		1	1	1
ENSMUSG00000014303	Glis2	0	0	1		1	1	1
ENSMUSG00000014313	Cox6c	0	0	1		1	1	1
ENSMUSG00000014329	Bicc1	0	0	1		1	1	0
ENSMUSG00000014349	Ube2z	0	0	1		1	1	1
ENSMUSG00000014351	Gip	0	0	1		0	0	0
ENSMUSG00000014353	Tmem87b	0	0	1		1	1	1
ENSMUSG00000014355	Anapc1	0	0	1		1	1	1
ENSMUSG00000014361	Mertk	0	0	1		0	1	1
ENSMUSG00000014402	Tsg101	0	0	1		1	1	1
ENSMUSG00000014418	Hps5	0	0	1		1	1	1
ENSMUSG00000014426	Map3k4	0	0	1		1	1	1
ENSMUSG00000014453	Blk	0	0	0		0	0	0
ENSMUSG00000014496	Ankrd28	0	0	1		1	1	1
ENSMUSG00000014498	Ankrd52	0	0	1		1	1	1
ENSMUSG00000014503	Pkd2l2	0	0	0		0	1	1
ENSMUSG00000014504	Srp19	0	0	0		1	1	1
ENSMUSG00000014529	Tmbim7	0	0	0		0	0	0
ENSMUSG00000014542	Clec4f	0	0	0		0	0	0
ENSMUSG00000014543	Klra17	0	0	0		0	0	0
ENSMUSG00000014547	Wdfy2	0	0	1		1	1	1
ENSMUSG00000014550	Rbsn	0	0	0		1	1	1
ENSMUSG00000014551	Mrps25	0	0	1		1	1	1
ENSMUSG00000014554	Dguok	0	0	1		1	1	1
ENSMUSG00000014592	Camta1	0	0	1		1	1	1
ENSMUSG00000014599	Csf1	0	0	1		1	1	1
ENSMUSG00000014601	Strip1	0	0	1		1	1	1
ENSMUSG00000014602	Kif1a	0	0	1		0	0	0
ENSMUSG00000014603	Alx3	0	0	1		1	1	0
ENSMUSG00000014606	Slc25a11	0	0	1		1	1	1
ENSMUSG00000014609	Chrne	1	0	0		0	0	0
ENSMUSG00000014633	Cmc2	0	0	1		1	1	1
ENSMUSG00000014668	Chfr	0	0	0		1	1	1
ENSMUSG00000014686	Ceacam16	1	0	0		0	0	0
ENSMUSG00000014704	Hoxa2	0	0	0		1	0	0
ENSMUSG00000014725	Adam28	0	0	0		0	0	0
ENSMUSG00000014747	Ankrd53	1	0	0		0	0	0
ENSMUSG00000014748	Tex261	0	0	0		1	1	1
ENSMUSG00000014763	Fam120b	0	0	0		1	1	1
ENSMUSG00000014767	Tbp	0	0	1		1	1	1
ENSMUSG00000014769	Psmb1	0	0	1		1	1	1
ENSMUSG00000014771	Pdcd2	0	0	1		1	1	1
ENSMUSG00000014773	Dll1	0	0	1		0	0	0
ENSMUSG00000014776	Nol3	1	0	0		0	0	0
ENSMUSG00000014778	Fhod1	0	0	1		1	1	1
ENSMUSG00000014782	Plekhg4	0	0	1		0	0	0
ENSMUSG00000014786	Slc9a5	0	0	1		1	1	1
ENSMUSG00000014791	Elmo3	0	0	1		1	1	1
ENSMUSG00000014813	Stc1	1	0	0		1	0	0
ENSMUSG00000014837	4931428F04Rik	0	0	1		1	1	1
ENSMUSG00000014846	Tppp3	0	0	1		1	1	1
ENSMUSG00000014850	Msh3	0	0	1		1	1	1
ENSMUSG00000014852	Adamts13	0	1	0		0	0	0
ENSMUSG00000014856	Tmem208	0	0	1		1	1	1
ENSMUSG00000014859	E2f4	0	0	1		1	1	1
ENSMUSG00000014867	Surf4	0	0	1		1	1	1
ENSMUSG00000014873	Surf2	0	0	0		1	1	1
ENSMUSG00000014905	Dnajb9	0	0	1		1	1	1
ENSMUSG00000014907	Naf1	0	0	1		1	1	1
ENSMUSG00000014932	Yes1	0	0	1		1	1	1
ENSMUSG00000014956	Ppp1cb	0	0	1		1	1	1
ENSMUSG00000014959	Gorasp2	0	0	1		1	1	1
ENSMUSG00000014980	Tsen15	0	0	1		1	1	1
ENSMUSG00000015001	Oc90	0	0	0		0	0	0
ENSMUSG00000015002	Efr3a	0	0	1		1	1	1
ENSMUSG00000015023	Ddx19a	0	0	1		1	1	1
ENSMUSG00000015053	Gata2	0	0	1		1	1	1
ENSMUSG00000015083	C8g	0	0	1		1	0	0
ENSMUSG00000015085	Entpd2	0	0	1		1	1	1
ENSMUSG00000015087	Rabl6	0	0	1		1	1	1
ENSMUSG00000015090	Ptgds	1	0	0		0	0	0
ENSMUSG00000015092	Edf1	0	0	1		1	1	1
ENSMUSG00000015093	Clic3	0	0	1		0	0	0
ENSMUSG00000015094	Npdc1	0	0	1		1	1	1
ENSMUSG00000015095	Fbxw5	0	0	1		1	1	1
ENSMUSG00000015112	Slc25a13	0	0	1		1	1	1
ENSMUSG00000015120	Ube2i	0	0	1		1	1	1
ENSMUSG00000015126	Tsr3	0	0	1		1	1	1
ENSMUSG00000015127	Unkl	0	0	1		1	1	1
ENSMUSG00000015133	Lrrk1	0	0	1		1	1	1
ENSMUSG00000015134	Aldh1a3	0	0	1		1	1	0
ENSMUSG00000015143	Actn1	0	0	1		1	1	1
ENSMUSG00000015149	Sirt2	0	0	1		1	1	1
ENSMUSG00000015165	Hnrnpl	0	0	1		1	1	1
ENSMUSG00000015176	Nolc1	0	0	0		1	1	1
ENSMUSG00000015189	Casd1	0	0	1		1	1	1
ENSMUSG00000015202	Cnksr3	0	0	1		1	1	1
ENSMUSG00000015214	Mtmr1	0	0	1		1	1	1
ENSMUSG00000015217	Hmgb3	0	0	1		1	1	1
ENSMUSG00000015222	Map2	0	0	1		1	1	0
ENSMUSG00000015224	Cyp2j9	1	0	0		0	0	0
ENSMUSG00000015242	Nipsnap3a	1	0	0		0	0	0
ENSMUSG00000015243	Abca1	0	0	1		1	1	1
ENSMUSG00000015247	Nipsnap3b	0	0	1		1	1	1
ENSMUSG00000015289	Lage3	1	0	0		1	1	1
ENSMUSG00000015290	Ubl4a	0	0	1		1	1	1
ENSMUSG00000015291	Gdi1	0	0	0		1	1	1
ENSMUSG00000015305	Sash1	0	0	1		1	1	1
ENSMUSG00000015312	Gadd45b	0	0	1		1	1	1
ENSMUSG00000015314	Slamf6	1	0	0		0	0	0
ENSMUSG00000015316	Slamf1	0	0	0		0	0	0
ENSMUSG00000015335	Zdhhc12	0	0	1		1	1	1
ENSMUSG00000015337	Endog	0	0	1		1	1	1
ENSMUSG00000015340	Cybb	0	0	0		0	0	0
ENSMUSG00000015341	Golga7	0	0	1		1	1	1
ENSMUSG00000015342	Xk	0	0	1		1	1	1
ENSMUSG00000015354	Pcolce2	0	0	1		1	0	0
ENSMUSG00000015355	Cd48	1	0	0		0	0	0
ENSMUSG00000015357	Clpx	0	0	1		1	1	1
ENSMUSG00000015363	Trabd	0	0	1		1	1	1
ENSMUSG00000015365	Mov10l1	1	0	0		1	0	0
ENSMUSG00000015377	Dennd6b	0	0	1		1	0	1
ENSMUSG00000015396	Cd83	0	0	1		1	0	0
ENSMUSG00000015401	Tmem27	0	0	0		0	0	0
ENSMUSG00000015405	Ace2	0	0	0		0	0	0
ENSMUSG00000015437	Gzmb	0	0	0		0	0	0
ENSMUSG00000015441	Gzmf	0	0	0		0	0	0
ENSMUSG00000015443	Gzmn	0	0	0		0	0	0
ENSMUSG00000015451	C4a	0	0	0		0	0	1
ENSMUSG00000015452	Ager	0	0	1		0	1	0
ENSMUSG00000015461	Atf6b	0	0	1		1	1	1
ENSMUSG00000015467	Egfl8	0	0	0		1	1	1
ENSMUSG00000015468	Notch4	0	0	1		1	0	0
ENSMUSG00000015474	Ppt2	0	0	1		1	1	1
ENSMUSG00000015476	Prrt1	0	0	1		0	0	0
ENSMUSG00000015478	Rnf5	0	0	1		1	1	1
ENSMUSG00000015484	Fam163a	0	0	0		0	0	0
ENSMUSG00000015488	Cacfd1	0	0	1		1	1	1
ENSMUSG00000015501	Hivep2	0	0	1		1	1	1
ENSMUSG00000015519	2310057J18Rik	0	0	0		0	0	0
ENSMUSG00000015522	Arnt	0	0	1		1	1	1
ENSMUSG00000015533	Itga2	0	0	0		0	0	1
ENSMUSG00000015536	Mocs2	0	0	1		1	1	1
ENSMUSG00000015542	Nat9	0	0	1		1	1	1
ENSMUSG00000015568	Lpl	0	0	0		0	1	1
ENSMUSG00000015575	Atp6v0e	0	0	1		1	1	1
ENSMUSG00000015579	Nkx2-5	0	0	1		0	0	0
ENSMUSG00000015597	Zfp318	0	0	1		1	1	1
ENSMUSG00000015599	Ttbk1	0	0	1		1	0	0
ENSMUSG00000015605	Srf	0	0	1		1	1	1
ENSMUSG00000015619	Gata3	0	0	1		1	1	1
ENSMUSG00000015627	Gata5	1	0	0		0	0	0
ENSMUSG00000015647	Lama5	0	0	1		1	1	1
ENSMUSG00000015652	Steap1	0	0	1		1	1	0
ENSMUSG00000015653	Steap2	0	0	1		1	1	1
ENSMUSG00000015656	Hspa8	0	1	0		1	1	1
ENSMUSG00000015659	Serac1	0	0	1		1	1	1
ENSMUSG00000015665	Awat1	0	0	0		0	0	0
ENSMUSG00000015668	Pdzd11	1	0	0		1	1	1
ENSMUSG00000015671	Psma2	0	0	0		1	1	1
ENSMUSG00000015672	Mrpl32	0	0	0		1	1	1
ENSMUSG00000015697	Setdb1	0	0	1		1	1	1
ENSMUSG00000015702	Anxa9	0	0	1		1	1	1
ENSMUSG00000015709	Arnt2	0	0	1		1	0	0
ENSMUSG00000015711	Prune1	0	0	1		1	1	1
ENSMUSG00000015714	Cers2	0	0	1		1	1	1
ENSMUSG00000015721	Nlrp5	0	0	0		0	0	0
ENSMUSG00000015733	Capza2	0	0	1		1	1	1
ENSMUSG00000015745	Plekho1	0	0	1		1	1	1
ENSMUSG00000015747	Vps45	0	0	1		1	1	1
ENSMUSG00000015748	Prpf3	0	0	1		1	1	1
ENSMUSG00000015749	Anp32e	0	0	0		1	1	1
ENSMUSG00000015750	Aph1a	0	0	1		1	1	1
ENSMUSG00000015755	Tab2	0	0	1		1	1	1
ENSMUSG00000015757	Ppil4	0	0	1		1	1	1
ENSMUSG00000015759	Cnih1	0	0	1		1	1	1
ENSMUSG00000015766	Eps8	0	0	1		1	1	1
ENSMUSG00000015776	Med22	0	0	1		1	1	1
ENSMUSG00000015787	Abo	1	0	0		0	0	0
ENSMUSG00000015790	Surf1	0	0	0		1	1	1
ENSMUSG00000015804	Med28	0	0	1		1	1	1
ENSMUSG00000015806	Qdpr	0	0	1		1	1	1
ENSMUSG00000015812	Gnrh1	0	0	0		1	1	1
ENSMUSG00000015829	Tnr	0	0	0		0	0	0
ENSMUSG00000015837	Sqstm1	0	0	1		1	1	1
ENSMUSG00000015839	Nfe2l2	0	0	1		1	1	1
ENSMUSG00000015843	Rxrg	1	0	0		0	0	0
ENSMUSG00000015846	Rxra	0	0	1		1	1	1
ENSMUSG00000015850	Adamtsl4	0	0	1		1	1	1
ENSMUSG00000015852	Fcrls	0	0	0		0	0	0
ENSMUSG00000015854	Cd5l	0	0	0		0	0	0
ENSMUSG00000015869	Prpsap1	0	0	1		1	1	1
ENSMUSG00000015879	Fam184b	1	0	0		0	0	0
ENSMUSG00000015880	Ncapg	0	0	1		1	1	1
ENSMUSG00000015882	Lcorl	0	0	1		1	1	1
ENSMUSG00000015889	Lta4h	0	0	1		1	1	1
ENSMUSG00000015890	Amdhd1	0	0	0		0	0	0
ENSMUSG00000015932	Dstn	0	0	1		1	1	1
ENSMUSG00000015937	H2afy	0	0	1		1	1	1
ENSMUSG00000015942	Gtf2ird2	0	0	1		1	1	1
ENSMUSG00000015943	Bola1	0	0	1		1	1	1
ENSMUSG00000015944	Gatsl2	0	0	1		1	1	1
ENSMUSG00000015947	Fcgr1	0	0	0		0	0	0
ENSMUSG00000015950	Ncf1	0	0	1		0	0	0
ENSMUSG00000015957	Wnt11	0	0	1		1	1	1
ENSMUSG00000015961	Adss	0	0	1		1	1	1
ENSMUSG00000015962	1700016C15Rik	0	0	0		0	0	0
ENSMUSG00000015966	Il17rb	0	0	1		0	1	1
ENSMUSG00000015968	Cacna1d	0	0	1		0	1	1
ENSMUSG00000015970	Chdh	0	0	1		1	1	1
ENSMUSG00000015971	Actr8	0	0	1		1	1	1
ENSMUSG00000015980	Lrrc27	0	0	1		1	1	1
ENSMUSG00000015981	Stk32c	0	0	1		1	0	0
ENSMUSG00000015994	Fnta	0	0	1		1	1	1
ENSMUSG00000016018	Skiv2l2	0	0	1		1	1	1
ENSMUSG00000016024	Lbp	1	0	0		0	0	0
ENSMUSG00000016028	Celsr1	0	0	1		1	1	1
ENSMUSG00000016087	Fli1	0	0	1		0	0	0
ENSMUSG00000016128	Stard13	0	0	1		1	1	1
ENSMUSG00000016150	Tenm1	1	0	0		0	0	0
ENSMUSG00000016179	Camk1g	0	0	0		0	0	0
ENSMUSG00000016181	Diexf	0	0	1		1	1	1
ENSMUSG00000016194	Hsd11b1	0	0	0		0	0	0
ENSMUSG00000016200	Syt14	0	0	1		1	1	1
ENSMUSG00000016206	H2-M3	0	0	1		1	1	1
ENSMUSG00000016239	Lonrf3	0	0	0		1	1	1
ENSMUSG00000016252	Atp5e	0	0	1		1	1	1
ENSMUSG00000016253	Nelfcd	0	0	1		1	1	1
ENSMUSG00000016255	Tubb1	1	0	0		0	0	0
ENSMUSG00000016256	Ctsz	0	0	1		1	1	1
ENSMUSG00000016257	Prelid3b	0	0	1		1	1	1
ENSMUSG00000016262	Sertad4	0	0	1		1	1	0
ENSMUSG00000016283	H2-M2	0	0	0		0	0	0
ENSMUSG00000016308	Ube2a	0	1	0		1	1	1
ENSMUSG00000016319	Slc25a5	0	0	0		1	1	1
ENSMUSG00000016327	Atp1b4	0	0	0		0	0	0
ENSMUSG00000016344	Ppdpf	0	0	1		1	1	1
ENSMUSG00000016346	Kcnq2	0	0	1		0	0	0
ENSMUSG00000016349	Eef1a2	1	0	0		0	0	0
ENSMUSG00000016356	Col20a1	0	0	0		1	1	1
ENSMUSG00000016382	Pls3	0	0	1		1	1	1
ENSMUSG00000016386	Mpped2	0	0	1		1	1	1
ENSMUSG00000016409	Nkap	0	0	0		1	1	1
ENSMUSG00000016427	Ndufa1	0	0	0		1	1	1
ENSMUSG00000016458	Wt1	0	0	1		1	1	1
ENSMUSG00000016477	E2f3	0	0	1		1	1	1
ENSMUSG00000016481	Cr1l	0	0	0		1	1	1
ENSMUSG00000016487	Ppfibp1	0	0	1		1	1	1
ENSMUSG00000016493	Cd46	0	0	0		0	0	0
ENSMUSG00000016494	Cd34	1	0	0		0	0	0
ENSMUSG00000016495	Plgrkt	0	0	1		1	1	1
ENSMUSG00000016496	Cd274	0	0	1		0	1	1
ENSMUSG00000016498	Pdcd1lg2	0	0	0		0	0	0
ENSMUSG00000016503	Gtf3a	0	0	1		1	1	1
ENSMUSG00000016510	Mtif3	0	0	0		1	1	1
ENSMUSG00000016520	Lnx2	0	0	1		1	1	1
ENSMUSG00000016524	Il19	1	0	0		0	0	0
ENSMUSG00000016526	Dyrk3	0	0	1		1	1	1
ENSMUSG00000016528	Mapkapk2	0	0	1		1	1	1
ENSMUSG00000016529	Il10	0	0	0		0	0	0
ENSMUSG00000016534	Lamp2	0	1	0		1	1	1
ENSMUSG00000016541	Atxn10	0	1	0		1	1	1
ENSMUSG00000016552	Foxred2	0	0	1		1	1	0
ENSMUSG00000016554	Eif3d	0	0	1		1	1	1
ENSMUSG00000016559	H3f3b	0	0	1		1	1	1
ENSMUSG00000016619	Nup50	0	0	1		1	1	1
ENSMUSG00000016624	Phf21b	0	0	1		0	0	0
ENSMUSG00000016626	Nlrp14	0	0	0		0	0	0
ENSMUSG00000016637	Ift27	0	0	1		1	1	1
ENSMUSG00000016664	Pacsin2	0	0	1		1	1	1
ENSMUSG00000016756	Cmah	0	0	0		1	1	0
ENSMUSG00000016757	Ttll12	0	0	1		1	1	1
ENSMUSG00000016758	Bik	0	0	1		1	1	1
ENSMUSG00000016763	Scube1	0	0	1		1	1	1
ENSMUSG00000016831	Tox4	0	0	1		1	1	1
ENSMUSG00000016833	Mrps18c	0	0	1		1	1	1
ENSMUSG00000016918	Sulf1	1	0	0		0	0	0
ENSMUSG00000016921	Srsf6	0	0	1		1	1	1
ENSMUSG00000016933	Plcg1	0	0	1		1	1	1
ENSMUSG00000016940	Kctd2	0	0	1		1	1	1
ENSMUSG00000016942	Tmprss6	0	0	0		0	1	1
ENSMUSG00000016946	Kctd5	0	0	1		1	1	1
ENSMUSG00000016982	Pom121l2	0	0	1		0	0	0
ENSMUSG00000016984	Etaa1	0	0	1		1	1	1
ENSMUSG00000016995	Matn4	0	0	1		0	0	0
ENSMUSG00000016998	Svs4	0	0	0		0	0	0
ENSMUSG00000017000	Svs6	0	0	0		0	0	0
ENSMUSG00000017002	Slpi	0	0	0		0	0	0
ENSMUSG00000017003	Svs3a	0	0	0		0	0	0
ENSMUSG00000017004	Svs5	0	0	0		0	0	0
ENSMUSG00000017007	Rbpjl	0	0	0		0	0	0
ENSMUSG00000017009	Sdc4	0	0	1		1	1	1
ENSMUSG00000017049	Ccdc70	0	0	0		0	0	0
ENSMUSG00000017057	Il13ra1	0	0	0		1	1	1
ENSMUSG00000017064	Prl5a1	0	0	0		0	0	1
ENSMUSG00000017119	Nbr1	0	0	1		1	1	1
ENSMUSG00000017132	Cyth1	0	0	1		1	1	1
ENSMUSG00000017144	Rnd3	0	0	1		1	1	1
ENSMUSG00000017146	Brca1	0	0	1		1	1	1
ENSMUSG00000017165	Gast	0	0	1		1	0	0
ENSMUSG00000017167	Cntnap1	0	0	1		1	1	1
ENSMUSG00000017176	Nt5c3b	0	0	1		1	1	1
ENSMUSG00000017188	Coa3	0	0	1		1	1	1
ENSMUSG00000017195	Zpbp2	0	0	1		0	0	0
ENSMUSG00000017204	Gsdma	0	0	0		0	0	0
ENSMUSG00000017210	Med24	0	0	1		1	1	1
ENSMUSG00000017211	Gsdma2	0	0	0		0	0	0
ENSMUSG00000017221	Psmd3	0	0	1		1	1	1
ENSMUSG00000017264	Exosc10	0	0	1		1	1	1
ENSMUSG00000017286	Glod4	0	0	1		1	1	1
ENSMUSG00000017288	Vps53	0	0	1		1	1	1
ENSMUSG00000017291	Taok1	0	0	1		1	1	1
ENSMUSG00000017299	Dnttip1	0	0	1		1	1	1
ENSMUSG00000017300	Tnnc2	0	0	0		0	0	0
ENSMUSG00000017307	Acot8	0	0	1		1	1	1
ENSMUSG00000017309	Cd300lg	1	0	0		0	0	0
ENSMUSG00000017310	Spint4	0	0	0		0	0	0
ENSMUSG00000017311	Pyy	0	0	0		0	0	0
ENSMUSG00000017314	Mpp2	0	0	1		1	1	0
ENSMUSG00000017316	Ppy	0	0	0		0	0	0
ENSMUSG00000017344	Vtn	0	0	1		0	0	0
ENSMUSG00000017376	Nlk	0	0	1		1	1	1
ENSMUSG00000017386	Traf4	0	0	1		1	1	1
ENSMUSG00000017390	Aldoc	0	0	1		1	1	1
ENSMUSG00000017400	Stac2	0	0	1		1	1	0
ENSMUSG00000017404	Rpl19	0	0	1		1	1	1
ENSMUSG00000017405	Nek8	0	0	1		1	1	1
ENSMUSG00000017412	Cacnb4	0	0	1		0	0	0
ENSMUSG00000017417	Plxdc1	0	0	1		0	0	0
ENSMUSG00000017418	Arl5b	0	0	1		1	1	1
ENSMUSG00000017421	Zfp207	0	0	1		1	1	1
ENSMUSG00000017428	Psmd11	0	0	1		1	1	1
ENSMUSG00000017446	C1qtnf1	0	0	0		0	0	1
ENSMUSG00000017453	Pipox	0	1	0		0	0	0
ENSMUSG00000017466	Timp2	0	0	1		1	1	1
ENSMUSG00000017485	Top2b	0	0	1		1	1	1
ENSMUSG00000017491	Rarb	0	0	0		0	0	0
ENSMUSG00000017493	Igfbp4	0	0	1		1	1	1
ENSMUSG00000017499	Cdc6	0	0	1		1	1	1
ENSMUSG00000017548	Suz12	0	0	1		1	1	1
ENSMUSG00000017550	Atad5	0	0	1		1	1	1
ENSMUSG00000017561	Crlf3	0	0	1		1	1	1
ENSMUSG00000017588	Krt27	1	0	0		0	0	0
ENSMUSG00000017607	Tns4	0	0	1		1	1	1
ENSMUSG00000017615	Tnfaip1	0	0	1		1	1	1
ENSMUSG00000017631	Abr	0	0	1		1	1	1
ENSMUSG00000017639	Rab11fip4	0	0	1		1	1	1
ENSMUSG00000017652	Cd40	0	0	0		1	1	1
ENSMUSG00000017664	Slc35c2	0	0	0		1	1	1
ENSMUSG00000017667	Zfp334	0	0	1		1	1	1
ENSMUSG00000017670	Elmo2	0	0	1		1	1	1
ENSMUSG00000017677	Wsb1	0	0	1		1	1	1
ENSMUSG00000017679	Ttpal	0	0	0		1	1	1
ENSMUSG00000017686	Rhot1	0	0	1		1	1	1
ENSMUSG00000017688	Hnf4g	0	0	0		0	0	0
ENSMUSG00000017692	Rhbdl3	0	0	1		0	0	0
ENSMUSG00000017697	Ada	0	0	1		1	1	1
ENSMUSG00000017707	Serinc3	0	0	1		1	1	1
ENSMUSG00000017713	Tha1	0	0	1		0	0	0
ENSMUSG00000017715	Pgs1	0	0	1		1	1	1
ENSMUSG00000017716	Birc5	0	0	1		1	1	1
ENSMUSG00000017718	Afmid	0	0	1		1	1	1
ENSMUSG00000017720	Trp53tg5	0	0	0		0	0	0
ENSMUSG00000017721	Pigt	0	0	1		1	1	1
ENSMUSG00000017723	Wfdc2	0	0	1		1	1	1
ENSMUSG00000017724	Etv4	0	0	1		1	1	1
ENSMUSG00000017733	Eppin	0	0	0		0	0	0
ENSMUSG00000017734	Dbndd2	0	0	1		1	1	1
ENSMUSG00000017737	Mmp9	0	0	1		1	1	1
ENSMUSG00000017740	Slc12a5	0	0	1		1	0	0
ENSMUSG00000017747	Ghdc	0	0	1		1	1	1
ENSMUSG00000017754	Pltp	0	0	1		1	1	1
ENSMUSG00000017756	Slc12a7	0	0	1		1	1	1
ENSMUSG00000017760	Ctsa	0	0	1		1	1	1
ENSMUSG00000017764	Zswim1	0	0	1		1	1	1
ENSMUSG00000017765	Slc12a4	0	0	1		1	1	1
ENSMUSG00000017767	Spata25	0	1	0		1	1	1
ENSMUSG00000017774	Myo1c	0	0	1		1	1	1
ENSMUSG00000017776	Crk	0	0	1		1	1	1
ENSMUSG00000017778	Cox7c	0	0	1		1	1	1
ENSMUSG00000017781	Pitpna	0	0	1		1	1	1
ENSMUSG00000017801	Mlx	0	0	1		1	1	1
ENSMUSG00000017802	Fam134c	0	0	1		1	1	1
ENSMUSG00000017817	Jph2	1	0	0		1	0	0
ENSMUSG00000017830	Dhx58	0	0	1		1	0	1
ENSMUSG00000017831	Rab5a	0	0	1		1	1	1
ENSMUSG00000017832	Hspb9	0	0	1		1	1	1
ENSMUSG00000017837	Nkiras2	0	0	1		1	1	1
ENSMUSG00000017843	Ppp2r5c	0	0	1		1	1	1
ENSMUSG00000017858	Ift52	0	0	1		1	1	1
ENSMUSG00000017861	Mybl2	0	0	1		1	1	1
ENSMUSG00000017868	Sgk2	0	0	0		1	1	1
ENSMUSG00000017897	Eya2	0	0	1		1	1	1
ENSMUSG00000017922	Prl3c1	0	0	0		0	0	0
ENSMUSG00000017929	B4galt5	0	0	1		1	1	1
ENSMUSG00000017943	Gdap1l1	0	0	0		0	0	0
ENSMUSG00000017950	Hnf4a	0	0	0		0	0	0
ENSMUSG00000017969	Ptgis	0	0	1		1	1	1
ENSMUSG00000017978	Cadps2	0	0	1		0	0	0
ENSMUSG00000017999	Ddx27	0	0	0		1	1	1
ENSMUSG00000018001	Cyth3	0	0	1		1	1	1
ENSMUSG00000018008	Cyth4	0	0	0		1	0	0
ENSMUSG00000018012	Rac3	0	0	1		1	1	1
ENSMUSG00000018040	Rrp7a	0	0	1		1	1	1
ENSMUSG00000018042	Cyb5r3	0	0	1		1	1	1
ENSMUSG00000018068	Ints2	0	0	0		1	1	1
ENSMUSG00000018076	Med13l	0	0	1		1	1	1
ENSMUSG00000018102	Hist1h2bc	0	0	0		1	1	1
ENSMUSG00000018126	Baiap2l2	0	0	1		1	1	0
ENSMUSG00000018143	Mafk	0	0	1		1	1	1
ENSMUSG00000018160	Med1	0	0	1		1	1	1
ENSMUSG00000018166	Erbb3	0	0	1		1	1	1
ENSMUSG00000018167	Stard3	0	0	1		1	1	1
ENSMUSG00000018168	Ikzf3	0	0	1		0	0	0
ENSMUSG00000018169	Mfng	0	0	0		1	0	0
ENSMUSG00000018171	Vmp1	0	0	1		1	1	1
ENSMUSG00000018189	Uchl5	0	0	1		1	1	1
ENSMUSG00000018196	Glrx2	0	0	1		1	1	1
ENSMUSG00000018199	Trove2	0	0	1		1	1	1
ENSMUSG00000018209	Stk4	0	0	1		1	1	1
ENSMUSG00000018211	Wfdc15b	0	0	0		0	0	0
ENSMUSG00000018217	Pmp22	0	0	1		1	1	1
ENSMUSG00000018238	Gdf9	0	0	1		1	0	0
ENSMUSG00000018239	Zcchc10	0	0	0		1	1	1
ENSMUSG00000018259	Prl8a2	0	0	0		0	0	0
ENSMUSG00000018263	Tbx5	1	0	0		0	0	0
ENSMUSG00000018286	Psmb6	0	0	1		1	1	1
ENSMUSG00000018287	Spag7	0	0	1		1	1	1
ENSMUSG00000018293	Pfn1	0	0	1		1	1	1
ENSMUSG00000018322	Tomm34	0	0	1		1	1	1
ENSMUSG00000018326	Ywhab	0	0	1		1	1	1
ENSMUSG00000018334	Ksr1	0	0	1		1	1	1
ENSMUSG00000018339	Gpx3	0	0	1		1	1	1
ENSMUSG00000018340	Anxa6	0	0	1		1	1	1
ENSMUSG00000018341	Il12rb2	1	0	0		1	0	0
ENSMUSG00000018347	Zkscan6	0	0	0		1	1	1
ENSMUSG00000018362	Kpna2	0	0	0		1	1	1
ENSMUSG00000018363	Smurf2	0	0	1		1	1	1
ENSMUSG00000018372	Cep95	0	0	1		1	1	1
ENSMUSG00000018377	Vezf1	0	0	1		1	1	1
ENSMUSG00000018378	Cuedc1	0	0	1		1	1	1
ENSMUSG00000018379	Srsf1	0	0	1		1	1	1
ENSMUSG00000018381	Abi3	1	0	0		1	1	1
ENSMUSG00000018387	Shroom1	0	0	1		1	1	1
ENSMUSG00000018395	Kif3a	0	0	1		1	1	1
ENSMUSG00000018398	Sept8	0	0	1		1	1	1
ENSMUSG00000018401	Mtmr4	0	0	1		1	1	1
ENSMUSG00000018405	Mrm1	0	0	1		1	1	1
ENSMUSG00000018411	Mapt	0	0	1		1	1	1
ENSMUSG00000018412	Kansl1	0	0	1		1	1	1
ENSMUSG00000018415	Gid4	0	0	1		1	1	1
ENSMUSG00000018417	Myo1b	0	0	1		1	1	1
ENSMUSG00000018425	Dhx40	0	0	1		1	1	1
ENSMUSG00000018427	Ypel2	0	0	1		1	1	1
ENSMUSG00000018428	Akap1	0	0	1		1	1	1
ENSMUSG00000018433	Nol11	0	0	0		1	1	1
ENSMUSG00000018442	Derl2	0	0	1		1	1	1
ENSMUSG00000018446	C1qbp	0	0	1		1	1	1
ENSMUSG00000018449	Rpain	0	0	1		1	1	1
ENSMUSG00000018451	6330403K07Rik	0	0	1		1	1	0
ENSMUSG00000018459	Slc13a3	0	0	0		0	0	0
ENSMUSG00000018470	Kcnab3	0	0	0		1	0	0
ENSMUSG00000018474	Chd3	0	0	1		1	1	1
ENSMUSG00000018476	Kdm6b	0	0	0		1	1	1
ENSMUSG00000018479	1700125H20Rik	0	0	1		0	0	1
ENSMUSG00000018481	Appbp2	0	0	1		1	1	1
ENSMUSG00000018486	Wnt9b	0	0	1		0	0	0
ENSMUSG00000018500	Adora2b	0	0	1		1	1	1
ENSMUSG00000018501	Ncor1	0	0	1		1	1	1
ENSMUSG00000018507	Trpv2	0	0	1		1	1	1
ENSMUSG00000018509	Cenpv	0	0	1		1	1	1
ENSMUSG00000018537	Pcgf2	0	0	1		1	1	1
ENSMUSG00000018541	Cwc25	0	0	0		1	1	1
ENSMUSG00000018543	1700001P01Rik	0	0	0		0	0	0
ENSMUSG00000018547	Pip4k2b	0	0	1		1	1	1
ENSMUSG00000018548	Trim37	0	0	1		1	1	1
ENSMUSG00000018554	Ybx2	0	0	1		1	1	1
ENSMUSG00000018559	Ctdnep1	0	0	1		1	1	1
ENSMUSG00000018565	Elp5	0	0	1		1	1	1
ENSMUSG00000018566	Slc2a4	0	0	1		1	1	0
ENSMUSG00000018567	Gabarap	0	0	1		1	1	1
ENSMUSG00000018569	Cldn7	0	0	1		1	1	1
ENSMUSG00000018570	2810408A11Rik	0	0	1		1	0	0
ENSMUSG00000018572	Phf23	0	1	0		1	1	1
ENSMUSG00000018574	Acadvl	0	0	1		1	1	1
ENSMUSG00000018581	Dnah11	0	0	1		1	1	1
ENSMUSG00000018583	G3bp1	0	0	1		1	1	1
ENSMUSG00000018585	Atox1	0	0	1		1	1	1
ENSMUSG00000018589	Glra2	0	0	0		0	0	0
ENSMUSG00000018593	Sparc	0	0	1		1	1	1
ENSMUSG00000018595	Glra4	0	0	0		0	0	0
ENSMUSG00000018599	Mief2	0	0	1		1	1	1
ENSMUSG00000018604	Tbx3	0	0	1		1	1	1
ENSMUSG00000018620	Mmp20	0	0	0		0	0	0
ENSMUSG00000018623	Mmp7	1	0	0		0	0	0
ENSMUSG00000018634	Crhr1	0	0	1		0	0	0
ENSMUSG00000018648	Dusp14	0	0	1		1	1	1
ENSMUSG00000018651	Tada2a	0	0	1		1	1	1
ENSMUSG00000018654	Ikzf1	0	0	1		0	0	0
ENSMUSG00000018656	Tcaf3	0	0	0		0	0	0
ENSMUSG00000018659	Pnpo	0	0	0		1	1	1
ENSMUSG00000018661	Cog1	0	0	1		1	1	1
ENSMUSG00000018666	Cbx1	0	0	1		1	1	1
ENSMUSG00000018669	Cdk5rap3	0	0	1		1	1	1
ENSMUSG00000018672	Copz2	0	0	1		1	1	1
ENSMUSG00000018677	Slc25a39	0	0	1		1	1	1
ENSMUSG00000018678	Sp2	0	0	1		1	1	1
ENSMUSG00000018697	Aatf	0	0	1		1	1	1
ENSMUSG00000018698	Lhx1	0	0	1		0	0	0
ENSMUSG00000018707	Dync1h1	0	0	1		1	1	1
ENSMUSG00000018727	Cpsf4l	0	0	1		1	1	1
ENSMUSG00000018733	Pex12	0	0	1		1	1	1
ENSMUSG00000018736	Ndel1	0	0	1		1	1	1
ENSMUSG00000018740	Slc25a35	0	0	1		1	1	1
ENSMUSG00000018750	Zbtb4	0	0	1		1	1	1
ENSMUSG00000018752	Tnfsfm13	0	0	1		1	1	1
ENSMUSG00000018761	Mpdu1	0	0	1		1	1	1
ENSMUSG00000018765	Fxr2	0	0	1		1	1	1
ENSMUSG00000018770	Atp5g3	0	0	1		1	1	1
ENSMUSG00000018774	Cd68	0	0	0		1	1	1
ENSMUSG00000018776	Slc35g3	0	0	1		0	0	0
ENSMUSG00000018796	Acsl1	0	0	1		1	1	1
ENSMUSG00000018800	Abca5	0	1	0		0	0	0
ENSMUSG00000018809	Smyd4	0	0	1		1	1	1
ENSMUSG00000018819	Lsp1	0	0	1		1	1	1
ENSMUSG00000018820	Zfyve27	0	0	1		1	1	1
ENSMUSG00000018821	Avpi1	0	0	1		1	1	1
ENSMUSG00000018822	Sfrp5	0	0	0		1	1	0
ENSMUSG00000018830	Myh11	0	0	0		0	0	0
ENSMUSG00000018841	Rad51d	0	0	1		1	1	1
ENSMUSG00000018844	Fndc8	0	0	1		0	0	0
ENSMUSG00000018845	Unc45b	0	0	1		0	0	0
ENSMUSG00000018846	Pank3	0	0	1		1	1	1
ENSMUSG00000018848	Rars	0	0	0		1	1	1
ENSMUSG00000018849	Wwc1	0	0	1		1	1	1
ENSMUSG00000018858	Mrpl58	0	0	1		1	1	1
ENSMUSG00000018861	Fdxr	0	0	0		1	1	1
ENSMUSG00000018862	Otop3	0	0	0		0	0	0
ENSMUSG00000018865	Sult4a1	0	0	1		1	1	1
ENSMUSG00000018868	Pnpla5	0	0	0		0	0	0
ENSMUSG00000018882	Mrpl45	0	0	1		1	1	1
ENSMUSG00000018893	Mb	0	0	0		0	0	0
ENSMUSG00000018899	Irf1	0	0	1		1	1	1
[truncated: 48,846 more rows]

## Sheet: FPKM_mean_median
J2b_exclusive	Tfap2c_exclusive	Lsd1_exclusive	Tfap2c-Lsd1_exclusive	J2b-Tfap2c_exclusive	J2b-Lsd1_exclusive	J2b-Tfap2c-Lsd1	J2b-Tfap2c_and_or_Lsd1
949.661	1086.59	837.389	1097.43	856.911	918.251	1910.78	1910.78			No. of genes	Mean FPKM	Standard Deviation (Samples)	Standard Deviation (Population)	Median FPKM
716.358	803.386	650.701	1074.46	693.838	918.251	1646.32	1646.32		J2b_exclusive	4452	2.44318	25.6139	25.611	0
667.801	613.077	556.027	980.464	602.29	891.868	1076.37	1076.37		Tfap2c_exclusive	961	5.08857	54.1979	54.1697	0
563.207	565.311	401.875	845.845	538.623	586.632	1072.07	1072.07		Lsd1_exclusive	501	6.60544	56.7028	56.6462	0
391.104	403.854	85.2894	815.06	481.847	494.008	1058.61	1058.61		Tfap2c-Lsd1_exclusive	876	29.9735	107.21	107.148	0.0320537
346.041	280.21	61.7051	804.469	461.341	481.362	1057.82	1057.82		J2b-Tfap2c_exclusive	1514	8.26739	45.8706	45.8554	0.0416675
307.135	195.916	54.662	672.494	399.824	396.551	1035.96	1035.96		J2b-Lsd1_exclusive	1260	19.1967	60.5824	60.5583	1.36349
250.612	112.854	54.662	611.35	335.015	388.116	997.814	997.814		J2b-Tfap2c-Lsd1	14441	24.6458	65.8951	65.8928	6.09306
180.766	99.6074	54.662	568.443	322.913	252.221	983.723	983.723
131.21	87.0958	50.8704	488.851	270.374	238.863	944.862	944.862		J2b-Tfap2c_and_or_Lsd1	17215	22.8065
130.761	57.5507	47.8983	483.474	248.263	233.219	937.434	937.434
123.059	33.5565	44.2204	478.334	214.092	209.114	931.986	931.986
121.544	31.2669	37.912	466.6	186.575	207.606	925.192	925.192
120.82	30.727	32.8423	452.881	182.293	207.606	918.251	918.251		T test
120.263	30.4524	31.1972	439.839	145.619	187.658	912.258	918.251			J2b_exclusive	Tfap2c_exclusive	Lsd1_exclusive	J2b-Tfap2c-Lsd1	J2b-Tfap2c_exclusive	J2b-Lsd1_exclusive	Tfap2c-Lsd1_exclusive
117.429	29.2382	26.1872	432.07	144.652	171.379	892.374	918.251		J2b_exclusive	-	-	-	-	-	-	-
109.327	26.684	23.2878	427.696	120.201	167.291	874.48	912.258		Tfap2c_exclusive	0.0224431	-	-	-	-	-	-
100.946	24.9543	22.0938	420.725	117.415	154.476	862.899	892.374		Lsd1_exclusive	0.00350757	0.617247	-	-	-	-	-
91.4576	20.7574	21.9917	414.977	113.208	154.014	862.35	891.868		Tfap2c-Lsd1_exclusive	2.07448e-50	2.55277e-10	6.42741e-06	0.0263385	8.33645e-12	0.00317252	-
87.7228	18.0705	15.8898	363.398	111.569	153.805	843.164	874.48		J2b-Tfap2c_exclusive	9.99037e-10	0.11788	0.508724	-	-	-	-
80.3338	17.1019	13.317	361.938	109.666	151.673	820.595	862.899		J2b-Lsd1_exclusive	1.71466e-46	1.44907e-08	6.42617e-05	-	7.16775e-08	-	-
79.8282	17.0182	12.7938	334.343	108.777	151.296	772.744	862.35		J2b-Tfap2c-Lsd1	1.04471e-105	2.51346e-19	1.47754e-09	-	4.46303e-21	0.00462172	-
77.5761	15.7734	12.4662	311.957	107.261	151.296	755.436	856.911
75.9233	15.3827	11.6455	287.729	98.6999	148.837	752.636	843.164			J2b_exclusive	Tfap2c_exclusive	Lsd1_exclusive	J2b-Tfap2c-Lsd1	J2b-Tfap2c_exclusive	J2b-Lsd1_exclusive	Tfap2c-Lsd1_exclusive
71.206	14.3596	11.3302	287.451	97.0641	146.398	737.995	820.595		J2b_exclusive	-	-	-	-	-	-	-
71.0109	14.3095	9.97872	282.344	92.2949	142.925	733.602	772.744		Tfap2c_exclusive	*	-	-	-	-	-	-
70.7741	14.3095	7.64833	281.123	78.9681	142.043	733.323	755.436		Lsd1_exclusive	**	Not significant	-	-	-	-	-
68.4148	12.3032	7.30008	267.1	78.2326	141.186	733.323	752.636		Tfap2c-Lsd1_exclusive	****	****	****	*	****	**	-
65.5026	11.2463	7.20429	257.51	76.0403	140.773	714.9	737.995		J2b-Tfap2c_exclusive	****	Not significant	Not significant	-	-	-	-
63.8928	10.873	6.94256	255.416	75.8549	137.275	706.062	733.602		J2b-Lsd1_exclusive	****	****	***	-	****	-	-
63.7577	10.6819	6.86167	231.746	75.6565	134.214	693.221	733.323		J2b-Tfap2c-Lsd1	****	****	****	-	****	**	-
61.6109	9.98989	6.3653	229.469	70.7195	133.026	675.578	733.323
52.224	8.22192	5.45025	225.528	69.8115	125.602	670.171	714.9
51.9869	6.46144	4.66799	216.869	68.1373	117.48	661.809	706.062
51.0976	6.32235	4.27985	206.773	67.997	116.698	654.324	693.838
50.9737	5.95293	3.82119	202.379	65.231	115.058	644.19	693.221
50.6989	5.61271	3.33309	201.859	64.3239	114.958	621.578	675.578
47.9486	5.04811	3.06185	195.027	63.2619	111.607	618.128	670.171
46.8353	4.72598	2.71023	193.335	60.7041	109.242	615.671	661.809
46.4369	4.67734	2.69086	192.328	60.4799	108.321	614.831	654.324
45.9847	4.4495	2.28634	188.856	60.0153	108.006	609.653	644.19
45.4117	3.14187	2.28634	187.834	59.4662	105.32	600.334	621.578			P ≤ 0.05	*
44.3306	3.02269	2.22599	187.108	59.4662	105.223	591.187	618.128			P ≤ 0.01	**
43.0585	2.99389	1.94122	175.23	56.7293	104.123	586.632	615.671			P ≤ 0.001	***
41.5309	2.96448	1.91447	170.017	54.4375	103.974	586.202	614.831			P ≤ 0.0001	****
39.8022	2.96384	1.90621	163.944	53.4943	100.514	585.687	609.653
39.7759	2.85595	1.62094	160.265	51.7164	99.8919	583.214	602.29
39.0597	2.68169	1.56255	157.157	51.6564	99.8919	575.151	600.334
38.8909	2.65354	1.5504	156.434	50.8175	99.7019	571.093	591.187
38.0915	2.35932	1.39401	155.555	50.24	98.5013	561.611	586.632
37.5989	2.33887	1.32058	153.297	49.7867	95.4598	546.292	586.632
36.6148	2.33214	1.26626	152.208	49.7147	90.1991	538.745	586.202
36.3749	2.32877	1.21753	143.522	49.4738	88.9637	529.807	585.687
36.1442	2.32502	1.0791	141.499	49.0017	85.5279	528.767	583.214
34.2998	2.29758	1.06817	140.525	48.0781	85.2684	523.49	575.151
33.7336	2.09087	1.03793	138.021	47.5413	85.2456	520.752	571.093
31.6901	2.02062	1.03518	135.442	47.0857	85.0217	513.992	561.611
30.4453	1.96635	1.01801	133.316	46.5398	82.9201	507.073	546.292
30.4019	1.9004	1.00246	132.635	44.2865	82.5338	504.363	538.745
30.3621	1.8534	0.866325	122.456	44.1021	81.4873	492.79	538.623
30.1375	1.84576	0.83971	118.792	43.9692	81.0638	492.79	529.807
29.2645	1.82649	0.816121	116.215	43.4311	81.0632	492.79	528.767
29.2331	1.76031	0.809185	110.637	42.5086	80.5725	488.876	523.49
29.1848	1.71942	0.757685	110.611	41.6916	80.5725	488.822	520.752
28.9501	1.69345	0.726288	108.622	40.1684	80.3599	488.259	513.992
28.2102	1.67668	0.726288	105.643	40.0189	79.9338	479.541	507.073
27.121	1.50295	0.717422	104.951	39.9416	79.5214	471.036	504.363
26.9689	1.43535	0.717422	104.558	38.0997	79.4693	463.638	494.008
26.1389	1.42939	0.635249	103.604	36.6001	77.6281	450.265	492.79
26.0221	1.42082	0.598481	103.401	36.4498	76.1062	438.382	492.79
25.9309	1.23406	0.587676	103.263	36.1486	75.0121	436.194	492.79
25.6432	1.20991	0.515142	100.132	35.9241	74.9087	428.022	488.876
25.6432	1.20659	0.506943	98.7589	35.9109	73.5537	420.379	488.822
25.6432	1.20473	0.484483	98.3869	34.8049	73.5303	417.867	488.259
25.6432	1.17771	0.467268	96.0912	34.5337	70.2246	411.558	481.847
25.6432	1.15649	0.463628	93.1	34.4322	69.6814	410.065	481.362
25.6432	1.15649	0.450203	91.8334	34.1481	69.4778	409.968	479.541
25.6432	1.11835	0.400633	91.4227	31.6665	68.7517	400.703	471.036
25.6432	1.1165	0.389056	91.0336	30.7643	68.3888	399.164	463.638
25.6432	1.05523	0.381562	87.9031	29.8923	68.1512	393.166	461.341
25.6432	0.904711	0.364343	84.8112	29.3862	67.2221	390.596	450.265
25.6432	0.891032	0.355011	82.2174	28.7386	66.2347	388.395	438.382
25.6432	0.889643	0.340471	81.4564	28.2095	66.0384	383.732	436.194
25.6432	0.8241	0.338716	80.8919	27.9466	65.9394	381.994	428.022
25.6432	0.744378	0.328233	79.0132	27.6577	65.7131	372.545	420.379
25.6432	0.730654	0.324443	77.9424	27.4676	64.6187	371.983	417.867
25.6432	0.72874	0.312228	77.093	27.1364	64.1293	370.329	411.558
25.6432	0.727386	0.306258	76.5022	26.8444	63.9109	360.953	410.065
25.6432	0.707379	0.296719	76.4439	26.6289	63.7736	351.218	409.968
25.6432	0.697595	0.275234	74.6833	26.3817	63.5724	350.64	400.703
25.6432	0.686844	0.275056	73.4431	26.3765	63.5522	338.888	399.824
25.6432	0.684959	0.269796	72.3287	25.7246	63.4564	338.756	399.164
25.6432	0.669949	0.263695	71.0875	25.6432	63.0044	337.903	396.551
25.6432	0.666316	0.25307	69.8968	25.6432	62.7843	337.221	393.166
25.6432	0.665441	0.243618	69.0493	25.6432	62.6609	335.843	390.596
25.6432	0.651252	0.242746	67.4604	25.6432	62.5004	335.616	388.395
25.6432	0.64617	0.217273	66.7137	25.6432	62.2147	335.616	388.116
25.6432	0.606634	0.186265	63.6879	25.6432	62.0978	335.616	383.732
25.4461	0.602829	0.185439	60.6222	25.5948	61.9761	335.414	381.994
24.9866	0.588472	0.179422	60.3112	24.8799	61.9611	330.641	372.545
23.8657	0.586696	0.172011	60.0741	24.8272	60.9229	325.851	371.983
23.7589	0.583086	0.172002	58.0865	24.6923	60.7434	324.868	370.329
23.7132	0.546859	0.168847	55.8562	24.4048	58.6944	320.756	360.953
23.3794	0.518321	0.166289	49.4571	23.8509	58.4203	320.519	351.218
22.5802	0.5159	0.164482	47.6917	23.834	58.3155	320.039	350.64
22.4327	0.515038	0.163889	47.3636	23.6853	58.0821	318.328	338.888
22.251	0.492124	0.162541	46.7998	23.6217	57.2242	316.316	338.756
22.2154	0.487103	0.158102	46.0066	23.377	56.9155	315.893	337.903
22.0222	0.475652	0.150808	45.1556	23.3391	56.6279	315.526	337.221
21.927	0.455151	0.147778	44.79	23.1871	56.451	312.712	335.843
21.4851	0.455067	0.137295	41.9723	23.0798	56.3917	309.743	335.616
20.6472	0.447618	0.136686	41.9156	22.7202	56.2605	308.5	335.616
20.451	0.442001	0.131284	41.4031	22.4502	54.7414	306.1	335.616
20.2925	0.416691	0.129971	41.0679	22.3665	54.3032	306.1	335.414
20.2155	0.407303	0.129195	40.8262	22.0548	54.0927	303.968	335.015
20.0896	0.402704	0.121498	40.4078	21.2249	52.6712	300.032	330.641
19.6521	0.376826	0.119942	38.5515	21.0742	52.5564	299.754	325.851
19.0989	0.367643	0.119013	34.1646	21.0333	52.4221	296.473	324.868
18.6209	0.367303	0.116299	33.7584	20.8644	51.9913	292.089	322.913
18.599	0.361625	0.113081	33.6537	20.8164	49.9344	291.413	320.756
18.4303	0.360054	0.109841	32.5969	20.3718	49.0488	290.187	320.519
18.0099	0.349432	0.1092	32.0281	20.1713	48.4604	289.261	320.039
18.0099	0.345045	0.102844	31.8611	20.0262	48.0888	284.692	318.328
17.9476	0.333705	0.102206	31.8147	19.7004	47.6194	284.256	316.316
17.8649	0.333074	0.100115	29.4767	19.4136	47.6194	282.458	315.893
17.6807	0.327528	0.0931585	29.0335	19.0667	47.6194	282.208	315.526
17.5374	0.323751	0.0863521	28.7817	18.6844	46.6892	282.06	312.712
17.384	0.31882	0.0804685	28.5243	18.36	46.5973	281.799	309.743
16.9371	0.316686	0.0776849	28.4516	18.36	46.5771	281.514	308.5
16.8311	0.31586	0.0774648	28.3232	17.9517	46.5088	281.491	306.1
16.6048	0.30881	0.0747322	28.0638	17.8607	46.4339	278.636	306.1
16.2252	0.303753	0.0737243	26.3686	17.7425	46.1044	278.582	303.968
16.111	0.29763	0.0735867	25.7096	17.5671	45.8932	277.988	300.032
15.783	0.297018	0.071795	25.5055	17.2363	45.7809	274.285	299.754
15.7743	0.295092	0.0698364	25.4251	16.8144	45.6211	274.063	296.473
15.7425	0.294533	0.0691688	23.5598	16.8144	45.6102	273.176	292.089
15.6735	0.293007	0.0658568	23.5532	16.3701	45.4784	270.972	291.413
15.5715	0.291604	0.0655879	23.4316	15.684	44.7521	269.849	290.187
14.2	0.291452	0.0630275	23.4316	15.6488	44.5017	263.962	289.261
14.1768	0.283011	0.0628424	23.4177	15.6006	44.4293	263.611	284.692
14.1065	0.281325	0.0622506	22.6187	15.29	43.9907	262.852	284.256
13.9935	0.280533	0.0618948	22.6187	15.244	43.3786	261.938	282.458
13.7817	0.278464	0.0597681	22.6187	14.9193	43.3696	261.419	282.208
13.4279	0.276442	0.058278	22.6187	14.8411	42.8799	260.901	282.06
13.4024	0.275706	0.0570056	22.4791	14.7009	42.5986	258.219	281.799
13.3523	0.271246	0.0545662	22.1674	14.4929	41.6229	255.906	281.514
13.2006	0.268032	0.0528204	21.4904	14.444	41.6057	252.136	281.491
13.1804	0.26768	0.0525156	21.4904	14.4273	41.5542	249.769	278.636
13.1296	0.26376	0.0524864	21.1175	14.2779	41.451	249.7	278.582
13.12	0.258204	0.0523356	20.0337	13.909	41.146	248.289	277.988
13.0414	0.25352	0.0505736	18.6629	13.8516	40.1757	248.168	274.285
12.9906	0.248957	0.0504066	18.353	13.8483	39.7255	248.168	274.063
12.7884	0.243687	0.0494392	18.1767	13.5982	39.5722	248.168	273.176
12.2447	0.237207	0.0485147	17.6309	13.5973	39.4762	248.168	270.972
12.1881	0.23692	0.0479169	17.5069	13.5785	39.4464	248.168	270.374
12.188	0.234028	0.0454754	17.2412	13.569	39.3603	248.168	269.849
12.188	0.233092	0.045333	17.0736	13.5646	39.2763	248.168	263.962
12.1397	0.232828	0.0450799	16.0929	12.7256	39.0025	248.168	263.611
12.1174	0.228211	0.0440134	15.998	12.6617	38.9842	248.168	262.852
12.0399	0.221668	0.0431655	15.4158	12.43	38.3045	248.168	261.938
11.8544	0.219345	0.0408367	15.0554	12.1639	38.2922	248.168	261.419
11.8404	0.213129	0.0402212	14.7435	11.4995	38.2856	247.996	260.901
11.6572	0.202923	0.0400514	14.399	11.4605	38.0245	247.421	258.219
11.5622	0.19907	0.039763	14.2117	11.2688	37.5571	245.553	255.906
11.3464	0.198778	0.0393328	13.952	11.1747	37.336	245.465	252.221
11.3297	0.196687	0.0386341	12.4335	11.0039	37.1285	244.504	252.136
11.174	0.193998	0.0371129	11.9942	10.9867	36.9186	243.175	249.769
11.12	0.19229	0.0365726	11.7335	10.7673	36.7358	242.315	249.7
11.0723	0.192198	0.0357342	11.5138	10.6329	36.6164	242.091	248.289
10.649	0.189756	0.0353846	11.2794	10.4723	36.5536	241.001	248.263
10.2368	0.182701	0.0345824	10.2031	10.4565	36.4531	240.875	248.168
9.35857	0.180936	0.0338787	10.0836	10.2022	36.4489	240.574	248.168
9.29452	0.180902	0.0335308	10.0672	10.1646	36.4237	239.71	248.168
9.18976	0.180206	0.0331069	9.62502	9.91825	35.9086	238.994	248.168
9.1248	0.179008	0.0311724	9.26749	9.7917	35.8115	238.069	248.168
8.99139	0.177365	0.0304575	8.55269	9.75785	35.791	237.092	248.168
8.93832	0.177173	0.0302345	8.50178	9.7168	35.6883	235.818	248.168
8.88195	0.174818	0.0301605	8.36327	9.70311	35.5397	234.612	248.168
8.76475	0.169559	0.0289287	7.94548	9.60859	35.2322	234.335	248.168
8.73675	0.165326	0.0282191	7.76145	9.4226	35.1191	234.103	248.168
8.55385	0.151801	0.0281344	7.65713	9.31888	35.0083	234.069	248.168
8.29078	0.149194	0.0281261	7.63905	9.31888	34.2512	233.381	247.996
8.25143	0.146004	0.0279802	7.51344	9.30014	34.2512	232.688	247.421
8.24591	0.145881	0.027216	7.35798	9.05137	34.1938	231.819	245.553
8.14169	0.143455	0.0271075	7.17772	8.51304	33.9098	231.604	245.465
8.0901	0.140777	0.02692	6.25111	8.49067	33.1737	230.783	244.504
7.95291	0.139505	0.026144	5.95451	8.22187	33.0044	230.665	243.175
7.90991	0.137794	0.0253076	5.79522	8.1914	32.8423	229.554	242.315
7.90599	0.135428	0.0248358	5.7394	8.14437	32.8419	228.593	242.091
7.80806	0.133995	0.0237823	5.41509	8.11852	32.6834	228.507	241.001
7.67415	0.133993	0.0233228	5.37744	8.02479	32.5343	228.33	240.875
7.51175	0.133274	0.022645	5.32628	7.90101	32.4248	227.228	240.574
7.3182	0.13286	0.0224183	5.0409	7.86143	32.2746	226.934	239.71
7.06133	0.12982	0.0209683	5.02482	7.76188	32.0106	226.803	238.994
7.04323	0.128107	0.0204161	4.90053	7.51476	32.0003	226.704	238.863
7.04299	0.124685	0.0201514	4.7967	7.33251	31.8611	226.551	238.069
7.02915	0.124053	0.0201099	4.7967	7.11152	31.2271	226.405	237.092
6.94952	0.121571	0.0183853	4.48551	7.07033	31.1541	226.155	235.818
6.92099	0.12068	0.0155198	4.15538	7.03739	31.0422	225.517	234.612
6.88086	0.120548	0.0154234	4.14787	6.89177	30.8383	225.349	234.335
6.87443	0.120305	0.0145856	3.90487	6.85596	30.7701	224.878	234.103
6.66048	0.118983	0.0141525	3.79821	6.81967	30.7286	223.701	234.069
6.65253	0.112833	0.0129827	3.79798	6.81967	30.651	223.226	233.381
6.58706	0.109039	0.0129581	3.22211	6.7638	30.6322	222.56	233.219
6.53522	0.108353	0.0129143	2.89922	6.72993	30.471	222.213	232.688
6.52517	0.107853	0.012758	2.82162	6.53191	30.3721	220.438	231.819
6.42236	0.106735	0.0125352	2.77357	6.52219	30.0778	218.892	231.604
6.39677	0.105679	0.0124285	2.67723	6.42206	29.5591	218.709	230.783
6.38304	0.10365	0.0120894	2.34004	6.28481	29.3856	218.632	230.665
6.36502	0.101888	0.0120778	2.33848	6.28063	29.2645	218.149	229.554
6.17803	0.10021	0.011878	2.1744	6.22683	29.0816	217.491	228.593
6.01601	0.0946337	0.0108383	2.14403	6.15366	29.0779	216.821	228.507
5.91503	0.093575	0.00974861	2.03158	6.07134	29.075	216.76	228.33
5.86684	0.0933404	0.00911205	2.00781	5.98325	28.9784	213.444	227.228
5.79531	0.0927323	0.00867062	1.95557	5.89222	28.8416	213.234	226.934
5.54387	0.0925988	0.00817919	1.88551	5.87096	28.5166	213.066	226.803
5.44116	0.0924545	0.00794557	1.86972	5.80653	28.4293	213.045	226.704
5.3867	0.0922183	0.00706926	1.74834	5.71192	28.0062	212.859	226.551
5.34341	0.0917866	0.00692808	1.71314	5.65403	27.9896	212.517	226.405
5.26477	0.0917127	0.00645302	1.67702	5.51868	27.9862	212.517	226.155
5.2458	0.0905937	0.00571725	1.61353	5.43766	27.8822	212.075	225.517
5.1892	0.0889197	0.00552033	1.61271	5.33731	27.8479	211.609	225.349
5.17606	0.0862564	0.00461408	1.58918	5.32004	27.8172	211.609	224.878
5.16389	0.0860346	0.00450771	1.55039	5.27279	27.6046	211.167	223.701
5.16389	0.0836522	0.00234765	1.51089	5.22278	27.5976	210.917	223.226
5.15813	0.082837	0	1.5045	5.17635	27.5	210.134	222.56
5.10137	0.0825297	0	1.50084	5.09287	27.4231	209.661	222.213
5.09877	0.0821963	0	1.50084	5.07911	27.121	209.581	220.438
4.95629	0.0799121	0	1.45279	5.06298	26.7468	207.966	218.892
4.94483	0.0775518	0	1.41255	5.05854	26.7273	207.799	218.709
4.91471	0.0746877	0	1.3826	4.92586	26.6539	207.606	218.632
4.87351	0.0744362	0	1.34718	4.86448	26.584	206.043	218.149
4.79242	0.0724939	0	1.33535	4.70466	26.4421	205.785	217.491
4.73904	0.0701451	0	1.31082	4.67033	26.426	205.24	216.821
4.72298	0.0686327	0	1.30623	4.42201	26.3904	204.985	216.76
4.69977	0.0671158	0	1.30195	4.39817	26.3321	204.496	214.092
4.5251	0.066887	0	1.25452	4.26728	26.2521	204.038	213.444
4.43976	0.0668136	0	1.24117	4.22938	26.1389	203.456	213.234
4.4375	0.06546	0	1.23569	4.20982	26.1018	203.143	213.066
4.43729	0.0654362	0	1.1925	3.9789	25.7045	202.714	213.045
4.38388	0.064666	0	1.16611	3.93144	25.6432	202.45	212.859
4.38373	0.0644693	0	1.11661	3.91323	25.2511	202.014	212.517
4.30549	0.0630894	0	1.11658	3.86472	25.1884	201.837	212.517
4.22736	0.062489	0	1.05903	3.84477	25.1741	201.393	212.075
4.19528	0.0623579	0	1.00386	3.68185	25.1471	201.092	211.609
4.1499	0.0611433	0	0.956715	3.6632	25.0364	200.226	211.609
4.11863	0.0605696	0	0.841233	3.62008	25.0076	199.46	211.167
4.10091	0.0593	0	0.812613	3.60558	24.9567	199.401	210.917
4.09089	0.0582258	0	0.804376	3.60558	24.7775	198.404	210.134
4.07519	0.0558607	0	0.79545	3.59625	24.4245	198.3	209.661
4.06757	0.0558275	0	0.788237	3.59391	24.3983	197.859	209.581
4.04413	0.0556654	0	0.78354	3.53683	24.3763	196.993	209.114
4.03719	0.0555243	0	0.779797	3.51308	24.3124	196.782	207.966
3.927	0.0542671	0	0.776802	3.48968	24.3124	196.185	207.799
3.85273	0.0534342	0	0.733705	3.48652	24.3124	196.041	207.606
3.72174	0.0533463	0	0.731836	3.46044	24.1703	195.573	207.606
3.65995	0.0519799	0	0.730111	3.44762	24.1357	195.462	207.606
3.63386	0.0516728	0	0.728667	3.38308	23.9829	195.202	206.043
3.63386	0.0516116	0	0.708545	3.34966	23.7535	193.746	205.785
3.63386	0.0514964	0	0.683126	3.10158	23.6686	193.46	205.24
3.60558	0.0507177	0	0.672844	3.10028	23.5986	193.458	204.985
3.60325	0.0506268	0	0.655915	3.09427	23.3076	193.356	204.496
3.57879	0.0494941	0	0.646185	3.09128	23.2939	193.227	204.038
3.57227	0.0487446	0	0.64296	3.0813	23.0925	192.756	203.456
3.496	0.0473957	0	0.614673	3.0813	23.0075	192.287	203.143
3.47844	0.0471567	0	0.593755	3.04643	22.6252	189.509	202.714
3.44803	0.0468727	0	0.593146	3.02214	22.3461	189.412	202.45
3.44251	0.0464423	0	0.579807	2.96548	22.1912	189.195	202.014
3.3802	0.0462732	0	0.570337	2.913	21.8257	188.659	201.837
3.30742	0.0459224	0	0.570179	2.89059	21.7687	188.461	201.393
3.24856	0.0454657	0	0.565041	2.88964	21.705	188.445	201.092
3.2461	0.04508	0	0.539438	2.81103	21.705	187.761	200.226
3.2461	0.0449119	0	0.497731	2.73394	21.6693	187.671	199.46
3.18349	0.0441318	0	0.496773	2.65331	21.6269	186.646	199.401
3.15704	0.0439284	0	0.479747	2.63981	21.5075	185.14	198.404
3.15145	0.0431939	0	0.475643	2.59569	21.4432	184.471	198.3
3.10831	0.0425496	0	0.453938	2.56905	21.0224	183.293	197.859
3.04552	0.0410801	0	0.449986	2.55193	20.9382	181.862	196.993
3.00183	0.0403913	0	0.449507	2.52751	20.9324	181.637	196.782
2.96214	0.0400524	0	0.441413	2.5275	20.9081	181.637	196.185
2.95925	0.0400189	0	0.440428	2.51449	20.8655	180.955	196.041
2.94024	0.0397927	0	0.440377	2.49313	20.846	180.188	195.573
2.90918	0.0396631	0	0.437808	2.49095	20.7574	179.897	195.462
2.89112	0.0387095	0	0.433345	2.47972	20.4195	179.862	195.202
2.88603	0.0383829	0	0.425136	2.44714	20.4177	179.769	193.746
2.87246	0.0380351	0	0.418274	2.40226	20.2582	178.353	193.46
2.85877	0.0367782	0	0.411032	2.40173	20.2087	177.041	193.458
2.80733	0.0362564	0	0.410812	2.38481	20.2014	176.954	193.356
2.80401	0.0358445	0	0.374052	2.37019	20.1689	175.671	193.227
2.79679	0.0355311	0	0.370329	2.35396	20.0069	175.603	192.756
2.77606	0.0353881	0	0.36643	2.33693	19.9971	175.163	192.287
2.76869	0.0348084	0	0.36619	2.33098	19.9469	175.152	189.509
2.73465	0.0338243	0	0.350414	2.329	19.8521	175.128	189.412
2.73391	0.0337868	0	0.347675	2.2891	19.7404	175.017	189.195
2.71506	0.0335706	0	0.328546	2.27074	19.5018	173.755	188.659
2.70594	0.032733	0	0.304976	2.26094	19.4372	173.755	188.461
2.6991	0.0326337	0	0.298305	2.19044	19.3718	173.755	188.445
2.6881	0.0321368	0	0.291826	2.17513	19.2483	173.278	187.761
2.66045	0.0321156	0	0.275643	2.17151	18.6588	172.948	187.671
2.64122	0.0299715	0	0.265877	2.14772	18.6141	172.948	187.658
2.60065	0.0291867	0	0.262282	2.10387	18.4486	171.696	186.646
2.59179	0.0287923	0	0.260951	2.09668	18.2828	171.48	186.575
2.57873	0.0287026	0	0.257927	2.06066	18.2697	170.559	185.14
2.53696	0.0281124	0	0.257188	2.03812	18.243	170.44	184.471
2.52824	0.0277739	0	0.236855	2.03787	18.2385	170.195	183.293
2.49974	0.0275133	0	0.233999	2.02012	18.0154	170.11	182.293
2.47626	0.0272808	0	0.229792	1.98691	18.0037	169.807	181.862
2.46674	0.0271712	0	0.228255	1.9438	17.8082	169.776	181.637
2.46169	0.0269329	0	0.221577	1.934	17.6735	169.747	181.637
2.4539	0.0267255	0	0.221031	1.92928	17.6718	169.102	180.955
2.42415	0.0264159	0	0.220409	1.92105	17.6442	169.025	180.188
2.41954	0.0263084	0	0.219354	1.90764	17.5883	169.025	179.897
2.39682	0.0260829	0	0.213364	1.89514	17.4962	168.747	179.862
2.39326	0.0259363	0	0.209853	1.89514	17.4509	168.677	179.769
2.34112	0.0250653	0	0.206736	1.8722	17.3816	168.579	178.353
2.32437	0.0249169	0	0.206255	1.8622	17.2556	166.906	177.041
2.3229	0.0246981	0	0.205166	1.85355	17.1392	166.457	176.954
2.32171	0.0245979	0	0.202591	1.8022	17.1019	166.387	175.671
2.31435	0.0244291	0	0.201973	1.78786	17.0725	166.38	175.603
2.27874	0.0243376	0	0.195831	1.76296	17.0714	165.856	175.163
2.25254	0.0229143	0	0.192687	1.7608	16.8264	165.807	175.152
2.19738	0.022538	0	0.186821	1.75777	16.8091	164.924	175.128
2.18511	0.0217405	0	0.183961	1.74422	16.7601	164.924	175.017
2.16233	0.0216728	0	0.181435	1.67831	16.701	164.924	173.755
2.14772	0.0212094	0	0.176898	1.65917	16.6509	164.599	173.755
2.14772	0.0212004	0	0.176442	1.65312	16.5141	164.567	173.755
2.13753	0.0209337	0	0.174083	1.64325	16.3958	163.968	173.278
2.06581	0.0208232	0	0.173687	1.61208	16.3394	163.903	172.948
2.05313	0.0207863	0	0.172699	1.60401	16.1592	163.777	172.948
2.02887	0.0206592	0	0.165777	1.56873	15.8908	163.628	171.696
2.02847	0.0203783	0	0.164626	1.56776	15.8875	163.628	171.48
2.02482	0.0202216	0	0.159892	1.55938	15.8232	163.237	171.379
2.0245	0.0201078	0	0.159409	1.5474	15.6495	162.749	170.559
2.01661	0.0200104	0	0.159222	1.54333	15.465	162.662	170.44
1.97826	0.0198302	0	0.158261	1.54157	15.2132	162.031	170.195
1.93053	0.0185052	0	0.157847	1.52029	15.0545	161.911	170.11
1.89514	0.0179025	0	0.156298	1.51498	14.8485	161.794	169.807
1.89514	0.0176347	0	0.149882	1.50403	14.8348	161.525	169.776
1.89514	0.0175425	0	0.145892	1.47962	14.7577	161.42	169.747
1.89307	0.0175188	0	0.145539	1.42832	14.7514	161.339	169.102
1.83114	0.0170761	0	0.145308	1.42403	14.5355	160.51	169.025
1.82334	0.0169625	0	0.144147	1.40354	14.5353	160.439	169.025
1.81373	0.0166179	0	0.143957	1.39891	14.3778	159.978	168.747
1.80794	0.0165735	0	0.143373	1.39407	14.1918	159.736	168.677
1.80047	0.0161003	0	0.140106	1.39141	14.1595	159.356	168.579
1.74623	0.0160178	0	0.139962	1.37719	14.033	159.268	167.291
1.71031	0.0159576	0	0.139545	1.37208	13.7326	158.717	166.906
1.70155	0.0159391	0	0.136728	1.37101	13.7027	158.551	166.457
1.6978	0.0151174	0	0.135501	1.34682	13.6753	157.458	166.387
1.69256	0.0144152	0	0.131171	1.3257	13.6692	157.18	166.38
1.6806	0.0141152	0	0.128447	1.32428	13.6184	156.829	165.856
1.67868	0.013955	0	0.127927	1.30581	13.5364	156.643	165.807
1.6693	0.013515	0	0.127201	1.29465	13.5223	156.618	164.924
1.6562	0.0134276	0	0.125625	1.27041	13.3573	156.361	164.924
1.64957	0.0131032	0	0.122182	1.26994	13.257	156.103	164.924
1.62991	0.0130562	0	0.116672	1.2681	13.2422	156.086	164.599
1.62377	0.0122914	0	0.114679	1.26662	13.2179	155.577	164.567
1.59047	0.0119239	0	0.111807	1.23663	13.2008	155.052	163.968
1.57334	0.0116415	0	0.111577	1.23545	13.13	154.734	163.903
1.5639	0.0112026	0	0.107794	1.22018	13.0712	154.733	163.777
1.55936	0.0111352	0	0.106845	1.21695	13.0209	154.283	163.628
1.54733	0.0109712	0	0.104558	1.20997	12.9913	153.946	163.628
1.53937	0.00984637	0	0.104457	1.17197	12.9127	153.946	163.237
1.53728	0.00943147	0	0.101493	1.16435	12.7904	153.877	162.749
1.53554	0.0087922	0	0.0988252	1.15566	12.7746	153.087	162.662
1.52595	0.00861533	0	0.098426	1.1375	12.5674	152.267	162.031
1.52416	0.00841225	0	0.0970556	1.12743	12.4271	151.911	161.911
1.47086	0.00814563	0	0.0906294	1.12236	12.4079	151.906	161.794
1.46818	0.00807698	0	0.0876669	1.1145	12.3921	151.826	161.525
1.46106	0.00744181	0	0.0873622	1.11204	12.3805	151.341	161.42
1.44948	0.0072663	0	0.0865883	1.07972	12.3752	151.296	161.339
1.44498	0.00718733	0	0.0857389	1.05956	12.3652	151.04	160.51
1.43183	0.00697325	0	0.085531	1.04997	12.1996	150.904	160.439
1.42579	0.00692867	0	0.0847402	1.03752	12.1962	150.611	159.978
1.41929	0.00692484	0	0.0827425	1.03634	11.9784	150.602	159.736
1.41076	0.00683124	0	0.0815161	1.03576	11.8917	150.598	159.356
1.40528	0.00665114	0	0.0789377	1.02801	11.8749	150.499	159.268
1.3862	0.00652322	0	0.0788989	1.0204	11.8486	150.254	158.717
1.36145	0.00589487	0	0.0782425	1.0173	11.732	150.085	158.551
1.35391	0.00559095	0	0.0771694	1.00854	11.6872	149.995	157.458
1.32971	0.00518533	0	0.0756037	0.9933	11.6782	149.767	157.18
1.29382	0.00500281	0	0.0747934	0.990759	11.6383	149.71	156.829
1.28566	0.00484681	0	0.0743733	0.985145	11.5997	149.635	156.643
1.28498	0.00356637	0	0.0718821	0.974764	11.5745	149.067	156.618
1.27931	0.00349658	0	0.070117	0.973005	11.5383	148.734	156.361
1.27281	0	0	0.0680624	0.970488	11.472	147.665	156.103
1.2705	0	0	0.0678568	0.963668	11.4129	147.478	156.086
1.26825	0	0	0.0667647	0.942672	11.3768	147.18	155.577
1.25361	0	0	0.0658603	0.932791	11.3643	146.853	155.052
1.24847	0	0	0.0652475	0.922936	11.3641	146.609	154.734
1.24739	0	0	0.0652396	0.91668	11.2402	145.521	154.733
1.23873	0	0	0.0647756	0.900007	11.2335	145.245	154.476
1.23159	0	0	0.0641628	0.870985	11.2039	144.985	154.283
1.22056	0	0	0.0637977	0.861315	11.1971	144.789	154.014
1.2175	0	0	0.0633317	0.843638	11.1128	144.45	153.946
1.21719	0	0	0.0611499	0.822734	10.9867	144.191	153.946
1.2041	0	0	0.0602497	0.815628	10.9753	144.097	153.877
1.18314	0	0	0.0598729	0.790843	10.9096	144.066	153.805
1.17945	0	0	0.057971	0.774489	10.9065	143.449	153.087
1.17621	0	0	0.0570893	0.743025	10.8617	143.051	152.267
1.16289	0	0	0.0562316	0.739909	10.8326	142.567	151.911
1.13003	0	0	0.0531791	0.736762	10.7417	142.567	151.906
1.12002	0	0	0.0529443	0.729773	10.6789	142.567	151.826
1.1081	0	0	0.0507722	0.728096	10.6386	142.545	151.673
1.10265	0	0	0.0507072	0.724221	10.6077	142.214	151.341
1.10245	0	0	0.0494112	0.705716	10.5922	142.191	151.296
1.10167	0	0	0.0491276	0.703242	10.5872	142.064	151.296
1.08791	0	0	0.0486444	0.688267	10.572	141.994	151.296
1.08722	0	0	0.0484327	0.674258	10.5568	141.845	151.04
1.08483	0	0	0.0482183	0.671512	10.2831	141.729	150.904
1.07941	0	0	0.0477858	0.65687	10.268	141.714	150.611
1.06615	0	0	0.0477547	0.655339	10.2144	141.633	150.602
1.06527	0	0	0.0473918	0.65392	10.1557	141.631	150.598
1.05173	0	0	0.046974	0.648167	10.1463	140.916	150.499
1.05028	0	0	0.046179	0.636851	10.0883	140.712	150.254
1.04997	0	0	0.0460984	0.629791	10.053	140.522	150.085
1.03503	0	0	0.0452506	0.625833	10.0495	140.442	149.995
1.0292	0	0	0.0448872	0.614996	10.0217	140.02	149.767
1.01787	0	0	0.0415975	0.605773	9.97499	139.942	149.71
1.00155	0	0	0.0399666	0.586927	9.85704	139.003	149.635
0.993985	0	0	0.0390406	0.586771	9.79595	138.955	149.067
0.993904	0	0	0.038914	0.584364	9.78806	138.854	148.837
0.990487	0	0	0.0387331	0.574748	9.60077	138.436	148.734
0.95696	0	0	0.0387182	0.566951	9.56685	138.319	147.665
0.952842	0	0	0.0386571	0.553968	9.55645	138	147.478
0.939107	0	0	0.0373135	0.537423	9.53399	137.97	147.18
0.931389	0	0	0.0367113	0.532111	9.45901	137.654	146.853
0.928435	0	0	0.0366957	0.52979	9.41062	137.576	146.609
0.925808	0	0	0.0362567	0.523242	9.39126	137.318	146.398
0.91983	0	0	0.0362259	0.511126	9.38039	136.838	145.619
0.918397	0	0	0.0358271	0.508647	9.37865	136.835	145.521
0.915108	0	0	0.0358217	0.504552	9.35338	136.493	145.245
0.912869	0	0	0.0356552	0.504015	9.2831	136.254	144.985
0.912268	0	0	0.035049	0.501874	9.28179	135.174	144.789
0.90857	0	0	0.0332741	0.491782	9.2238	135.016	144.652
0.906758	0	0	0.0326283	0.489347	9.21709	134.845	144.45
0.904238	0	0	0.032197	0.484094	9.09901	134.77	144.191
0.90307	0	0	0.0321574	0.482887	8.96253	134.736	144.097
0.897664	0	0	0.03195	0.477851	8.77769	134.687	144.066
0.889431	0	0	0.0313919	0.477354	8.77573	134.687	143.449
0.88293	0	0	0.0311944	0.476031	8.64032	134.682	143.051
0.869654	0	0	0.0304043	0.473883	8.62174	134.576	142.925
0.868847	0	0	0.0300303	0.472778	8.56113	134.083	142.567
0.868836	0	0	0.0292972	0.468706	8.53933	133.678	142.567
0.865311	0	0	0.0291203	0.466506	8.51675	133.051	142.567
0.844589	0	0	0.0290136	0.461442	8.51182	132.856	142.545
0.837236	0	0	0.028771	0.454785	8.40461	132.514	142.214
0.829035	0	0	0.0285153	0.449275	8.30453	132.437	142.191
0.823847	0	0	0.0283817	0.446802	8.2705	132.366	142.064
0.822348	0	0	0.027707	0.43703	8.25995	131.568	142.043
0.821617	0	0	0.0274401	0.432201	8.13599	131.369	141.994
0.816916	0	0	0.0266763	0.431856	8.10749	131.212	141.845
0.809275	0	0	0.0266145	0.4305	8.03377	131.148	141.729
0.804127	0	0	0.025615	0.429029	7.99138	130.779	141.714
0.801257	0	0	0.0252754	0.428186	7.95707	130.731	141.633
0.794771	0	0	0.0249299	0.427896	7.91234	130.661	141.631
0.794549	0	0	0.0248418	0.427727	7.91113	130.423	141.186
0.786428	0	0	0.0245177	0.426835	7.84022	130.292	140.916
0.785474	0	0	0.0244408	0.426206	7.58458	130.292	140.773
0.770709	0	0	0.0237148	0.425344	7.54985	130.019	140.712
0.764943	0	0	0.0236624	0.418462	7.48886	129.808	140.522
0.764029	0	0	0.0231904	0.415663	7.36599	129.788	140.442
0.758234	0	0	0.0229035	0.400855	7.35363	129.681	140.02
0.74872	0	0	0.0228572	0.398049	7.32616	129.572	139.942
0.747929	0	0	0.0225598	0.393423	7.19499	129.503	139.003
0.747814	0	0	0.0221612	0.391831	7.16761	129.214	138.955
0.746797	0	0	0.0204711	0.390212	7.16193	128.861	138.854
0.744888	0	0	0.0203957	0.386025	7.07833	128.804	138.436
0.744592	0	0	0.0202159	0.384121	7.06291	128.61	138.319
0.743734	0	0	0.0184239	0.38401	7.00354	127.91	138
0.742957	0	0	0.0180349	0.383107	6.97545	127.905	137.97
0.740437	0	0	0.017819	0.380265	6.94357	127.905	137.654
0.738765	0	0	0.0177725	0.369698	6.93864	127.498	137.576
0.738268	0	0	0.0171813	0.366693	6.93287	127.497	137.318
0.728755	0	0	0.0171028	0.366658	6.90244	127.284	137.275
0.726348	0	0	0.0170272	0.366111	6.83429	127.182	136.838
0.722898	0	0	0.0165728	0.363621	6.70352	126.977	136.835
0.715647	0	0	0.0162717	0.362278	6.62428	126.862	136.493
0.709083	0	0	0.0162066	0.36152	6.40869	126.321	136.254
0.700408	0	0	0.0160167	0.359692	6.36947	125.461	135.174
0.700086	0	0	0.0155739	0.343434	6.29471	125.277	135.016
0.691443	0	0	0.0145996	0.342405	6.2727	125.277	134.845
0.684686	0	0	0.0138102	0.340536	6.25993	125.277	134.77
0.681643	0	0	0.0137628	0.340164	6.23633	125.208	134.736
0.672518	0	0	0.0133949	0.33577	6.15259	125.162	134.687
0.670011	0	0	0.0127227	0.330423	6.07806	125.081	134.687
0.664712	0	0	0.011881	0.328047	6.0246	125.072	134.682
0.660871	0	0	0.0117242	0.326082	6.0246	125.072	134.576
0.652247	0	0	0.0115741	0.323783	5.99565	125.072	134.214
0.642344	0	0	0.0107223	0.322595	5.99146	125.051	134.083
0.64157	0	0	0.0106986	0.320897	5.92705	124.981	133.678
0.640901	0	0	0.0100512	0.3199	5.85413	124.883	133.051
0.640007	0	0	0.00903932	0.315562	5.83362	124.81	133.026
0.639294	0	0	0.00897153	0.311258	5.80495	124.706	132.856
0.630757	0	0	0.00881609	0.308913	5.73737	124.511	132.514
0.626489	0	0	0.00831241	0.30408	5.72049	124.373	132.437
0.618782	0	0	0.00721716	0.298792	5.69242	124.372	132.366
0.615852	0	0	0.00699429	0.298771	5.68793	123.7	131.568
0.613816	0	0	0.00678144	0.297888	5.59654	123.028	131.369
0.590696	0	0	0.00608419	0.295537	5.52685	122.425	131.212
0.589295	0	0	0.00594031	0.294843	5.49144	122.321	131.148
0.583647	0		0.00224116	0.286913	5.44662	122.232	130.779
0.574075	0		0	0.285818	5.44453	122.108	130.731
0.567845	0		0	0.28453	5.42034	122.068	130.661
0.566765	0		0	0.283572	5.35283	121.979	130.423
0.564009	0		0	0.281978	5.33969	121.895	130.292
0.563634	0		0	0.276968	5.28024	121.809	130.292
0.559244	0		0	0.270371	5.23762	121.632	130.019
0.554277	0		0	0.269781	5.16281	121.563	129.808
0.544863	0		0	0.269354	5.15421	121.458	129.788
0.5413	0		0	0.263201	5.14594	121.301	129.681
0.536786	0		0	0.263201	5.14364	121.174	129.572
0.536292	0		0	0.262171	4.94116	121.167	129.503
0.533849	0		0	0.259255	4.9059	120.962	129.214
0.533154	0		0	0.258885	4.75895	120.909	128.861
0.532543	0		0	0.254503	4.73523	120.82	128.804
0.529335	0		0	0.25272	4.72873	120.82	128.61
0.524791	0		0	0.251515	4.70076	120.82	127.91
0.522149	0		0	0.246801	4.65241	120.82	127.905
0.522087	0		0	0.243618	4.61575	120.672	127.905
0.520066	0		0	0.242761	4.60153	120.578	127.498
0.51817	0		0	0.238093	4.60059	120.531	127.497
0.514405	0		0	0.235829	4.52314	120.503	127.284
0.510761	0		0	0.233737	4.50548	120.48	127.182
0.506943	0		0	0.231503	4.50492	120.417	126.977
0.501811	0		0	0.230864	4.46914	120.406	126.862
0.500629	0		0	0.224811	4.46112	120.294	126.321
0.494489	0		0	0.217519	4.44085	120.23	125.602
0.493416	0		0	0.215502	4.41681	120.094	125.461
0.492406	0		0	0.213852	4.38762	120.059	125.277
0.492405	0		0	0.21296	4.37997	120.043	125.277
0.486603	0		0	0.21217	4.35361	120.018	125.277
0.485461	0		0	0.211672	4.33904	119.98	125.208
0.484845	0		0	0.209716	4.27756	119.871	125.162
0.48337	0		0	0.206684	4.27468	119.55	125.081
0.478853	0		0	0.205764	4.20302	119.312	125.072
0.476867	0		0	0.203367	4.17289	118.971	125.072
0.474577	0		0	0.203295	4.16792	118.727	125.072
0.470123	0		0	0.201871	4.15028	118.691	125.051
0.469421	0		0	0.198522	4.14412	118.691	124.981
0.466562	0		0	0.198334	4.10729	118.594	124.883
0.45891	0		0	0.197424	4.10501	118.576	124.81
0.456749	0		0	0.195896	3.99599	118.248	124.706
0.455943	0		0	0.19336	3.96695	118.15	124.511
0.454682	0		0	0.192382	3.9424	118.099	124.373
0.442795	0		0	0.190568	3.86033	118.057	124.372
0.442691	0		0	0.188255	3.79506	118.051	123.7
0.442523	0		0	0.185919	3.75163	118.026	123.028
0.440064	0		0	0.183586	3.75148	117.61	122.425
0.439833	0		0	0.183381	3.65474	117.429	122.321
0.43769	0		0	0.180577	3.64724	117.415	122.232
0.433126	0		0	0.179657	3.63092	116.939	122.108
0.427462	0		0	0.178594	3.59378	116.476	122.068
0.421425	0		0	0.177313	3.57396	115.902	121.979
0.419974	0		0	0.174748	3.56542	115.566	121.895
0.419134	0		0	0.173052	3.51082	115.553	121.809
0.419089	0		0	0.171005	3.48959	115.534	121.632
0.417766	0		0	0.168518	3.48881	115.53	121.563
0.412745	0		0	0.16772	3.47897	115.53	121.458
0.411299	0		0	0.164136	3.38659	115.419	121.301
0.409093	0		0	0.163954	3.35006	115.362	121.174
0.408394	0		0	0.162568	3.29776	115.292	121.167
0.405751	0		0	0.161959	3.29767	115.15	120.962
0.402382	0		0	0.160463	3.29266	115.112	120.909
0.400838	0		0	0.160425	3.20028	114.958	120.82
0.398324	0		0	0.159364	3.19359	114.904	120.82
0.397328	0		0	0.159116	3.15933	114.849	120.82
0.395875	0		0	0.158533	3.10948	114.839	120.82
0.394002	0		0	0.158064	3.08341	114.539	120.672
0.39311	0		0	0.153211	3.01131	114.501	120.578
0.390323	0		0	0.153189	2.91681	114.306	120.531
0.388928	0		0	0.153077	2.91413	114.306	120.503
0.387754	0		0	0.152601	2.90648	114.221	120.48
0.386974	0		0	0.152011	2.84558	113.951	120.417
0.386222	0		0	0.149634	2.84361	113.827	120.406
0.385146	0		0	0.148322	2.82423	113.715	120.294
0.384314	0		0	0.148125	2.79401	113.435	120.23
0.379506	0		0	0.148027	2.78577	113.054	120.201
0.379333	0		0	0.147937	2.68216	113.039	120.094
0.378992	0		0	0.146877	2.59019	113.018	120.059
0.378607	0		0	0.145985	2.5698	112.733	120.043
0.376246	0		0	0.144273	2.56183	112.706	120.018
0.37476	0		0	0.144082	2.55561	112.695	119.98
0.372733	0		0	0.14301	2.38578	112.359	119.871
0.372688	0		0	0.141138	2.35305	112.324	119.55
0.371883	0		0	0.139491	2.32171	112.324	119.312
0.369801	0		0	0.138602	2.29784	112.324	118.971
0.368004	0		0	0.137949	2.27899	112.205	118.727
0.36644	0		0	0.134967	2.27275	111.791	118.691
0.364779	0		0	0.133995	2.25963	111.706	118.691
0.364366	0		0	0.133441	2.21728	111.567	118.594
0.361847	0		0	0.133344	2.20524	111.474	118.576
0.361382	0		0	0.13198	2.17052	111.177	118.248
0.361258	0		0	0.131702	2.15842	111.044	118.15
0.360948	0		0	0.130273	2.15131	110.764	118.099
0.359859	0		0	0.129802	2.0828	110.7	118.057
0.357645	0		0	0.128585	2.0644	110.7	118.051
0.351392	0		0	0.12491	2.02338	110.642	118.026
0.348279	0		0	0.124198	2.01661	110.628	117.61
0.347714	0		0	0.123765	1.97969	110.569	117.48
0.347388	0		0	0.122706	1.97332	110.569	117.429
0.341923	0		0	0.122434	1.89423	110.547	117.415
0.341883	0		0	0.121449	1.88564	110.465	117.415
0.341393	0		0	0.121191	1.84929	110.284	116.939
0.341325	0		0	0.119525	1.84929	110.217	116.698
0.340242	0		0	0.118967	1.82528	110.156	116.476
0.333758	0		0	0.11863	1.81655	110.078	115.902
0.329344	0		0	0.118292	1.80226	110.078	115.566
0.327992	0		0	0.115939	1.79441	110.078	115.553
0.326506	0		0	0.1157	1.78851	109.864	115.534
0.3263	0		0	0.114692	1.78648	109.857	115.53
0.325436	0		0	0.114533	1.77768	109.701	115.53
0.323936	0		0	0.11321	1.76883	109.686	115.419
0.32382	0		0	0.111517	1.76791	109.661	115.362
0.323257	0		0	0.110167	1.67083	109.66	115.292
0.322527	0		0	0.109428	1.63727	109.412	115.15
0.322462	0		0	0.109425	1.63083	109.333	115.112
0.321963	0		0	0.108601	1.59584	109.231	115.058
0.320357	0		0	0.104366	1.58787	109.231	114.958
0.319809	0		0	0.104335	1.57889	109.059	114.958
0.318678	0		0	0.104243	1.5644	108.964	114.904
0.316911	0		0	0.10416	1.53529	108.831	114.849
0.31587	0		0	0.103936	1.53123	108.715	114.839
0.315009	0		0	0.102521	1.50256	108.228	114.539
0.313134	0		0	0.100674	1.47171	107.949	114.501
0.310915	0		0	0.100385	1.42819	107.934	114.306
0.31035	0		0	0.100373	1.37504	107.813	114.306
0.309748	0		0	0.10033	1.37059	107.693	114.221
0.308948	0		0	0.100274	1.36677	107.69	113.951
0.308936	0		0	0.099631	1.36677	107.456	113.827
0.308491	0		0	0.0990018	1.36021	107.429	113.715
0.307835	0		0	0.0973704	1.35156	107.425	113.435
0.305986	0		0	0.0957745	1.26773	106.747	113.208
0.305546	0		0	0.0953111	1.26337	106.24	113.054
0.300371	0		0	0.0946073	1.24936	106.236	113.039
0.296296	0		0	0.0945202	1.22773	106.051	113.018
0.295726	0		0	0.0938132	1.20058	106.034	112.733
0.294728	0		0	0.0918219	1.19113	105.997	112.706
0.291397	0		0	0.0916206	1.17853	105.651	112.695
0.288799	0		0	0.0907368	1.16692	105.511	112.359
0.288147	0		0	0.0906993	1.15547	105.473	112.324
0.284634	0		0	0.0870176	1.13211	105.198	112.324
0.284526	0		0	0.0861451	1.13143	105.122	112.324
0.284406	0		0	0.0856086	1.12146	105.113	112.205
0.283669	0		0	0.0855157	1.11251	105.059	111.791
0.280314	0		0	0.0845022	1.0676	104.832	111.706
0.280252	0		0	0.084446	1.04785	104.832	111.607
0.278444	0		0	0.0842443	1.04524	104.705	111.569
0.276815	0		0	0.0837848	1.04179	104.69	111.567
0.275953	0		0	0.0832667	1.02319	104.344	111.474
0.275911	0		0	0.0827801	1.02123	104.205	111.177
0.275128	0		0	0.0818201	1.00897	103.932	111.044
0.273601	0		0	0.0815229	0.935818	103.892	110.764
0.271372	0		0	0.0812185	0.92932	103.745	110.7
0.270975	0		0	0.0807274	0.927945	103.745	110.7
0.270174	0		0	0.0796794	0.924285	103.745	110.642
0.269633	0		0	0.0784747	0.92006	103.594	110.628
0.268509	0		0	0.0783106	0.908508	103.51	110.569
0.264809	0		0	0.0776721	0.902213	103.409	110.569
0.264022	0		0	0.0774762	0.895898	103.347	110.547
0.261843	0		0	0.0774241	0.888872	103.205	110.465
0.256255	0		0	0.0769522	0.885362	103.169	110.284
0.256111	0		0	0.0769145	0.882185	103.122	110.217
0.254747	0		0	0.0769121	0.873537	103.122	110.156
0.253553	0		0	0.0764826	0.860435	103.058	110.078
0.25337	0		0	0.0744678	0.852401	103.001	110.078
0.252959	0		0	0.0744174	0.834204	102.79	110.078
0.252347	0		0	0.0743507	0.833423	102.77	109.864
0.252008	0		0	0.0742183	0.830531	102.757	109.857
0.251222	0		0	0.0739281	0.81495	102.587	109.701
0.250615	0		0	0.0736383	0.811143	102.386	109.686
0.24992	0		0	0.0736028	0.810595	102.069	109.666
0.249677	0		0	0.0736028	0.803734	101.824	109.661
0.248616	0		0	0.0731323	0.790023	101.767	109.66
0.247759	0		0	0.0730259	0.761616	101.622	109.412
0.24425	0		0	0.0724917	0.749492	101.614	109.333
0.243847	0		0	0.0723437	0.748013	101.551	109.242
0.243699	0		0	0.0719032	0.744227	101.394	109.231
0.243381	0		0	0.071726	0.733127	101.369	109.231
0.243273	0		0	0.0707466	0.723121	101.359	109.059
0.242232	0		0	0.0694555	0.718071	101.306	108.964
0.239144	0		0	0.0694201	0.704954	101.231	108.831
0.238743	0		0	0.0692347	0.704074	101.147	108.777
0.238239	0		0	0.0691197	0.698803	101.08	108.715
0.238203	0		0	0.0689201	0.692846	100.854	108.321
0.237815	0		0	0.068369	0.682741	100.754	108.228
0.237586	0		0	0.0664913	0.680501	100.722	108.006
0.237503	0		0	0.0664458	0.678373	100.555	107.949
0.235769	0		0	0.0660836	0.676069	100.555	107.934
0.235187	0		0	0.0645886	0.668145	100.436	107.813
0.234657	0		0	0.0644542	0.661315	100.417	107.693
0.234286	0		0	0.0640856	0.626772	100.364	107.69
0.233919	0		0	0.0640827	0.626388	100.135	107.456
0.233058	0		0	0.0639822	0.624384	100.097	107.429
0.232391	0		0	0.0629511	0.622105	100.086	107.425
0.228715	0		0	0.0627086	0.61698	99.9729	107.261
0.227845	0		0	0.0625251	0.603109	99.9729	106.747
0.22653	0		0	0.0623121	0.593008	99.9729	106.24
0.225431	0		0	0.0622867	0.588543	99.8919	106.236
0.225386	0		0	0.0620006	0.583222	99.875	106.051
0.225329	0		0	0.0619209	0.578545	99.7089	106.034
0.224883	0		0	0.06187	0.566246	99.5671	105.997
0.222262	0		0	0.0611656	0.543298	99.5671	105.651
0.219233	0		0	0.0608484	0.542825	99.5671	105.511
0.219158	0		0	0.0605541	0.53477	99.5671	105.473
0.218962	0		0	0.0602843	0.533533	99.5106	105.32
0.218896	0		0	0.057899	0.517232	99.318	105.223
0.218454	0		0	0.0574726	0.50893	99.248	105.198
0.218211	0		0	0.0569736	0.506943	99.209	105.122
0.217932	0		0	0.0559388	0.506733	99.1588	105.113
0.217473	0		0	0.0556982	0.489026	99.1163	105.059
0.217189	0		0	0.0550467	0.471243	99.0642	104.832
0.217143	0		0	0.0530542	0.469276	99.0279	104.832
0.217098	0		0	0.0529764	0.468028	98.9131	104.705
0.21706	0		0	0.052861	0.467512	98.9087	104.69
0.216741	0		0	0.0524947	0.451067	98.9087	104.344
0.215964	0		0	0.0521629	0.449937	98.8829	104.205
0.215841	0		0	0.0518081	0.447774	98.8349	104.123
0.214867	0		0	0.0517297	0.447346	98.7236	103.974
0.214425	0		0	0.0515624	0.444396	98.7236	103.932
0.214013	0		0	0.051184	0.442213	98.4742	103.892
0.213524	0		0	0.051184	0.436557	98.4606	103.745
0.211038	0		0	0.051184	0.434305	98.374	103.745
0.210426	0		0	0.050988	0.427832	98.2944	103.745
0.209172	0		0	0.0497867	0.422576	98.2582	103.594
0.208823	0		0	0.0494696	0.421821	98.1621	103.51
0.208086	0		0	0.0493278	0.41503	98.0652	103.409
0.207982	0		0	0.04914	0.410713	97.9927	103.347
0.207127	0		0	0.0487876	0.409077	97.8372	103.205
0.206288	0		0	0.048493	0.405881	97.565	103.169
0.205425	0		0	0.0483625	0.39209	97.5484	103.122
0.203206	0		0	0.0483588	0.391398	97.4198	103.122
0.202981	0		0	0.047383	0.385873	97.3986	103.058
0.202604	0		0	0.0472398	0.381144	97.354	103.001
0.200735	0		0	0.0471816	0.377701	97.3016	102.79
0.200679	0		0	0.047092	0.365943	97.2401	102.77
0.20028	0		0	0.045957	0.355196	97.2362	102.757
0.199305	0		0	0.0458446	0.349926	97.2362	102.587
0.198251	0		0	0.0457544	0.344711	97.2105	102.386
0.19744	0		0	0.0456536	0.340425	97.1331	102.069
0.196978	0		0	0.0453949	0.338361	96.7174	101.824
0.195658	0		0	0.0448758	0.334073	96.5854	101.767
0.195029	0		0	0.044617	0.327554	96.5265	101.622
0.193868	0		0	0.044357	0.323408	96.4451	101.614
0.193754	0		0	0.0443109	0.322431	96.1966	101.551
0.193624	0		0	0.0441378	0.320518	96.0524	101.394
0.192693	0		0	0.0440342	0.31225	95.8969	101.369
0.191375	0		0	0.04293	0.312071	95.8777	101.359
0.189435	0		0	0.0428699	0.311412	95.715	101.306
0.188674	0		0	0.0428634	0.308945	95.7105	101.231
0.188481	0		0	0.0428331	0.305646	95.7089	101.147
0.188191	0		0	0.0427831	0.301385	95.5216	101.08
0.18761	0		0	0.0426911	0.301058	95.468	100.854
0.186467	0		0	0.0426259	0.301058	95.2999	100.754
0.185553	0		0	0.0422453	0.298412	95.23	100.722
0.185535	0		0	0.0422177	0.297891	95.0264	100.555
0.183935	0		0	0.0419322	0.291368	94.76	100.555
0.182371	0		0	0.0414029	0.286557	94.7562	100.514
0.182118	0		0	0.0411683	0.28342	94.7172	100.436
0.180853	0		0	0.0408742	0.276932	94.6888	100.417
0.180606	0		0	0.0402875	0.275239	94.6847	100.364
0.179214	0		0	0.0399856	0.274022	94.6807	100.135
0.178057	0		0	0.0399856	0.256348	94.6713	100.097
0.177949	0		0	0.0399856	0.248385	94.6595	100.086
0.177854	0		0	0.0391216	0.243623	94.5011	99.9729
0.177555	0		0	0.0390493	0.241423	94.218	99.9729
0.177427	0		0	0.0389818	0.239146	94.0594	99.9729
0.177084	0		0	0.038514	0.233236	94.0409	99.8919
0.177046	0		0	0.0384518	0.231951	94.0272	99.8919
0.176169	0		0	0.0382661	0.231314	93.8235	99.8919
0.17615	0		0	0.0376603	0.229893	93.8109	99.875
0.175583	0		0	0.0376083	0.228148	93.6293	99.7089
0.175246	0		0	0.0374749	0.223394	93.5716	99.7019
0.171232	0		0	0.0374232	0.220522	93.5431	99.5671
0.170793	0		0	0.0373126	0.219812	93.523	99.5671
0.169683	0		0	0.0370954	0.216877	93.3662	99.5671
0.169431	0		0	0.0370565	0.216861	93.3662	99.5671
0.168682	0		0	0.0367986	0.216526	93.331	99.5106
0.168659	0		0	0.0364019	0.214238	93.0884	99.318
0.168596	0		0	0.0363729	0.211762	93.0884	99.248
0.166395	0		0	0.0363122	0.211032	93.0229	99.209
0.165605	0		0	0.0360797	0.209546	93.0132	99.1588
0.165114	0		0	0.0359037	0.209133	92.7242	99.1163
0.164513	0		0	0.0356242	0.208328	92.6299	99.0642
0.163776	0		0	0.0354271	0.205578	92.6176	99.0279
0.16371	0		0	0.0352132	0.203714	92.5246	98.9131
0.162127	0		0	0.0351231	0.203206	92.5164	98.9087
0.161954	0		0	0.0346626	0.193746	92.4695	98.9087
0.161765	0		0	0.0346338	0.192537	92.2949	98.8829
0.160802	0		0	0.0346135	0.188279	92.2949	98.8349
0.160705	0		0	0.0343813	0.186854	92.2462	98.7236
0.160672	0		0	0.0339476	0.178798	92.12	98.7236
0.160068	0		0	0.0334913	0.17552	91.9325	98.6999
0.158822	0		0	0.0329851	0.173107	91.9325	98.5013
0.158713	0		0	0.0329317	0.170767	91.9325	98.4742
0.158371	0		0	0.0328485	0.16879	91.9325	98.4606
0.158242	0		0	0.0328239	0.167221	91.9325	98.374
0.156948	0		0	0.0326862	0.157887	91.9325	98.2944
0.156133	0		0	0.0326592	0.1573	91.9325	98.2582
0.155938	0		0	0.0325839	0.1568	91.9325	98.1621
0.155906	0		0	0.0325179	0.156287	91.9325	98.0652
0.154034	0		0	0.0323195	0.155999	91.7917	97.9927
0.152625	0		0	0.0323184	0.153774	91.7154	97.8372
0.151637	0		0	0.0314572	0.151839	91.493	97.565
0.15045	0		0	0.0311633	0.149952	91.492	97.5484
0.149983	0		0	0.0309117	0.146962	91.4555	97.4198
0.149829	0		0	0.0307328	0.144018	91.4115	97.3986
0.148431	0		0	0.0304784	0.142924	91.3715	97.354
0.147704	0		0	0.030459	0.142152	91.3305	97.3016
0.146844	0		0	0.0304094	0.140084	91.2663	97.2401
0.146681	0		0	0.0303588	0.137456	91.1496	97.2362
0.146608	0		0	0.0301046	0.136286	91.0673	97.2362
0.146576	0		0	0.0299344	0.135418	91.0407	97.2105
0.14586	0		0	0.0298098	0.13015	91.0228	97.1331
0.145795	0		0	0.0289839	0.12657	90.9376	97.0641
0.145257	0		0	0.0289356	0.124201	90.7453	96.7174
0.145234	0		0	0.0287233	0.119062	90.7392	96.5854
0.145129	0		0	0.0280472	0.118303	90.6732	96.5265
0.144587	0		0	0.0280456	0.118231	90.6552	96.4451
0.144531	0		0	0.0279898	0.118052	90.4691	96.1966
0.143501	0		0	0.0279501	0.116211	90.402	96.0524
0.142867	0		0	0.0279217	0.116193	90.3997	95.8969
0.142002	0		0	0.0278399	0.113702	90.328	95.8777
0.141598	0		0	0.0273052	0.110703	90.2765	95.715
0.140681	0		0	0.0273052	0.110621	90.2215	95.7105
0.140454	0		0	0.0272612	0.109655	90.1535	95.7089
0.140454	0		0	0.0268807	0.10857	90.1535	95.5216
0.139699	0		0	0.026643	0.10831	90.1283	95.468
0.139343	0		0	0.0265641	0.106141	90.0881	95.4598
0.139259	0		0	0.0263699	0.105474	90.0691	95.2999
0.139151	0		0	0.0262176	0.105389	89.9735	95.23
0.138181	0		0	0.0259313	0.104912	89.7742	95.0264
0.135715	0		0	0.0256648	0.104343	89.7607	94.76
0.135691	0		0	0.0254681	0.0996137	89.6826	94.7562
0.135214	0		0	0.0254275	0.0980671	89.5887	94.7172
0.135169	0		0	0.025249	0.0970011	89.5605	94.6888
0.133714	0		0	0.0247825	0.0960463	89.553	94.6847
0.133503	0		0	0.0247048	0.0958168	89.429	94.6807
0.133457	0		0	0.0246828	0.0953666	89.3712	94.6713
0.13337	0		0	0.0242981	0.0929599	89.287	94.6595
0.13323	0		0	0.0234983	0.0916618	89.2616	94.5011
0.133225	0		0	0.0234751	0.0891673	89.2135	94.218
0.132558	0		0	0.0233833	0.0889624	89.1727	94.0594
0.132266	0		0	0.023063	0.0874339	89.1164	94.0409
0.131738	0		0	0.0230484	0.0861858	89.0443	94.0272
0.131616	0		0	0.0229145	0.0858878	88.9797	93.8235
0.130731	0		0	0.0229042	0.0855564	88.8941	93.8109
0.130682	0		0	0.0226836	0.0845966	88.8717	93.6293
0.130397	0		0	0.0226361	0.0842902	88.7924	93.5716
0.129337	0		0	0.0225479	0.082262	88.7105	93.5431
0.127687	0		0	0.0225172	0.0820624	88.7098	93.523
0.127563	0		0	0.0224536	0.0790255	88.4698	93.3662
0.12552	0		0	0.0224221	0.0789735	88.4311	93.3662
0.125507	0		0	0.0224092	0.0779289	88.422	93.331
0.12545	0		0	0.0222725	0.0753934	88.3715	93.0884
0.125027	0		0	0.0212813	0.0750751	88.3421	93.0884
0.124977	0		0	0.0211434	0.0746981	88.1552	93.0229
0.124843	0		0	0.0210519	0.0727388	88.1209	93.0132
0.124808	0		0	0.0207859	0.0723858	88.1029	92.7242
0.124111	0		0	0.0207773	0.0713901	88.0094	92.6299
0.123954	0		0	0.020439	0.0707731	87.9774	92.6176
0.121971	0		0	0.0203206	0.0706641	87.9031	92.5246
0.121629	0		0	0.0199024	0.0704054	87.9031	92.5164
0.12161	0		0	0.0196556	0.0685041	87.8767	92.4695
0.120866	0		0	0.0194184	0.066762	87.7617	92.2949
0.120718	0		0	0.0188065	0.0661383	87.7228	92.2949
0.119946	0		0	0.0185282	0.0648004	87.5895	92.2949
0.119848	0		0	0.0185229	0.0636411	87.4801	92.2462
0.118815	0		0	0.0184162	0.0629025	87.4709	92.12
0.118121	0		0	0.0182008	0.0617213	87.4283	91.9325
0.117665	0		0	0.018135	0.0616331	87.4283	91.9325
0.116977	0		0	0.0181173	0.0613039	87.4095	91.9325
0.116604	0		0	0.0179845	0.0611743	87.2886	91.9325
0.116397	0		0	0.0177558	0.0610543	86.7895	91.9325
0.116342	0		0	0.0176225	0.0597537	86.6086	91.9325
0.115428	0		0	0.0174556	0.0595592	86.528	91.9325
0.115309	0			0.0168921	0.0584489	86.522	91.9325
0.114604	0			0.0168144	0.0578578	86.47	91.9325
0.114411	0			0.0167448	0.0567725	86.4531	91.7917
0.114199	0			0.0166416	0.0560596	86.3154	91.7154
0.114198	0			0.0164433	0.0554402	86.252	91.493
0.113848	0			0.0161161	0.0548925	86.1842	91.492
0.113585	0			0.0161153	0.0545049	86.0187	91.4555
0.11353	0			0.0160796	0.0542662	85.8709	91.4115
0.113098	0			0.0160011	0.0536906	85.7868	91.3715
0.112647	0			0.0158455	0.0533553	85.777	91.3305
0.112454	0			0.0155312	0.0531157	85.7711	91.2663
0.112075	0			0.0155311	0.0528605	85.7122	91.1496
0.112026	0			0.0154657	0.0528316	85.699	91.0673
0.111236	0			0.0154421	0.0507304	85.5752	91.0407
0.111216	0			0.0152517	0.0506725	85.5646	91.0228
0.110574	0			0.0152321	0.0503363	85.4512	90.9376
0.110109	0			0.0147938	0.0497051	85.3684	90.7453
0.109726	0			0.0146587	0.0489143	85.3233	90.7392
0.10889	0			0.0144969	0.0480716	85.2735	90.6732
0.108588	0			0.0143977	0.0480274	85.2512	90.6552
0.108424	0			0.0143596	0.0476065	85.2456	90.4691
0.107549	0			0.0142292	0.0473877	85.1647	90.402
0.107439	0			0.014221	0.047036	85.147	90.3997
0.1073	0			0.0141686	0.0455687	85.0505	90.328
0.107013	0			0.0141188	0.0447755	85.0505	90.2765
0.106603	0			0.0138853	0.0438157	85.0505	90.2215
0.106439	0			0.0138603	0.0435637	85.0031	90.1991
0.10616	0			0.0136448	0.0424928	84.9653	90.1535
0.105494	0			0.0136393	0.0419766	84.8038	90.1535
0.105372	0			0.0136053	0.0403376	84.7283	90.1283
0.105093	0			0.0134272	0.0397997	84.7229	90.0881
0.104977	0			0.0127713	0.0386781	84.7132	90.0691
0.104443	0			0.0127632	0.0380351	84.6424	89.9735
0.104051	0			0.0124639	0.0372589	84.5828	89.7742
0.103905	0			0.0121804	0.0366436	84.5594	89.7607
0.103697	0			0.0120594	0.0362136	84.5382	89.6826
0.103333	0			0.0119849	0.0359186	84.4876	89.5887
0.103189	0			0.0119213	0.0358065	84.4209	89.5605
0.103126	0			0.0117576	0.0356342	84.3372	89.553
0.102948	0			0.0117563	0.0339811	84.319	89.429
0.102948	0			0.0117488	0.0330485	84.3064	89.3712
0.102496	0			0.0114827	0.0320571	84.2022	89.287
0.102354	0			0.0111807	0.0318608	84.0802	89.2616
0.101506	0			0.0111717	0.0313967	83.9853	89.2135
0.101496	0			0.0110523	0.0305584	83.8803	89.1727
0.101431	0			0.0107129	0.0303176	83.876	89.1164
0.101337	0			0.010513	0.0299475	83.8023	89.0443
0.100153	0			0.01044	0.0289424	83.8018	88.9797
0.100117	0			0.0104261	0.0289008	83.7467	88.9637
0.0999064	0			0.0102505	0.0282049	83.6764	88.8941
0.0997148	0			0.0102386	0.0280095	83.6741	88.8717
0.0992159	0			0.0101823	0.0277509	83.6655	88.7924
0.0989038	0			0.0101432	0.0274577	83.6554	88.7105
0.0986674	0			0.0100512	0.0271085	83.6028	88.7098
0.0986674	0			0.0100284	0.0269015	83.5533	88.4698
0.0986195	0			0.00998981	0.0268697	83.533	88.4311
0.0985487	0			0.0098338	0.0259794	83.513	88.422
0.0984137	0			0.00957833	0.025903	83.4958	88.3715
0.0974926	0			0.00940493	0.0245248	83.4772	88.3421
0.0970099	0			0.00938691	0.0244012	83.3864	88.1552
0.0968126	0			0.009332	0.0238546	83.3511	88.1209
0.0967223	0			0.00917702	0.0235942	83.3442	88.1029
0.0962076	0			0.00913244	0.0232325	83.2876	88.0094
0.09614	0			0.00908383	0.0228623	82.9554	87.9774
0.096039	0			0.00902	0.0225622	82.9117	87.9031
0.0959977	0			0.00900983	0.0221717	82.8848	87.9031
0.0953872	0			0.008831	0.02215	82.8064	87.8767
0.0953748	0			0.00857654	0.0217081	82.7724	87.7617
0.0941716	0			0.00849489	0.0209538	82.7232	87.7228
0.0939412	0			0.00813273	0.0206915	82.6705	87.5895
0.0930185	0			0.00798781	0.0194628	82.6606	87.4801
0.0928694	0			0.00797367	0.0193552	82.5519	87.4709
0.0926398	0			0.00781949	0.0193485	82.5156	87.4283
0.0922345	0			0.00772053	0.0192938	82.5001	87.4283
0.0918723	0			0.00737274	0.0190543	82.4823	87.4095
0.0915725	0			0.00732728	0.0188392	82.4426	87.2886
0.0915581	0			0.00731205	0.01832	82.4391	86.7895
0.091552	0			0.00685098	0.018207	82.2565	86.6086
0.0914778	0			0.00681012	0.0172354	82.0069	86.528
0.0914252	0			0.00680595	0.016359	82.002	86.522
0.0912918	0			0.00680025	0.0163163	81.9105	86.47
0.0911177	0			0.00662814	0.0161127	81.8509	86.4531
0.0907782	0			0.00660609	0.0159205	81.8119	86.3154
0.0899613	0			0.00656996	0.0157395	81.7653	86.252
0.0896261	0			0.00564308	0.0156392	81.7652	86.1842
0.0894927				0.00558012	0.015597	81.7322	86.0187
0.0892478				0.00545418	0.0155475	81.7211	85.8709
0.0890874				0.00539354	0.0151019	81.6164	85.7868
0.0889288				0.0053177	0.0150799	81.5345	85.777
0.0889148				0.00520393	0.015014	81.5345	85.7711
0.0888517				0.00514776	0.0149785	81.5106	85.7122
0.0887247				0.00512582	0.0146236	81.4188	85.699
0.0884706				0.00512108	0.0144257	81.4188	85.5752
0.0882636				0.00458123	0.0143688	81.307	85.5646
0.0879404				0.0044038	0.0141263	81.2618	85.5279
0.0879259				0.00398379	0.0129716	81.2417	85.4512
0.0878734				0.0039642	0.012755	81.1406	85.3684
0.0877104				0.00385365	0.0127163	81.0648	85.3233
0.0873585				0.003625	0.0121455	81.0482	85.2735
0.0869109				0.00362444	0.0120407	80.8594	85.2684
0.086894				0.00349841	0.0110932	80.8514	85.2512
0.0857964				0.00212836	0.0110019	80.8471	85.2456
0.0855157				0.00191507	0.0106856	80.8416	85.2456
0.0852235				0.00190615	0.0106358	80.8227	85.1647
0.0849496				0.00189757	0.0100915	80.8205	85.147
0.0840605				0.000808068	0.010008	80.7119	85.0505
0.0836897				0	0.00998581	80.5725	85.0505
0.0828393				0	0.00988677	80.5	85.0505
0.0824007				0	0.00937606	80.4697	85.0217
0.0823516				0	0.00893331	80.4502	85.0031
0.0823288				0	0.00856805	80.4074	84.9653
0.0822433				0	0.0081697	80.3225	84.8038
0.0815757				0	0.00796561	80.1623	84.7283
0.0814706				0	0.0077305	80.1441	84.7229
0.0811588				0	0.00769694	80.0323	84.7132
0.0810388				0	0.00757705	79.977	84.6424
0.0809158				0	0.00741865	79.963	84.5828
0.0805454				0	0.00728415	79.9575	84.5594
0.0805367				0	0.00721463	79.9394	84.5382
0.0804151				0	0.00719614	79.909	84.4876
0.0800378				0	0.00716079	79.803	84.4209
0.0794887				0	0.00710107	79.7556	84.3372
0.0791242				0	0.00678977	79.739	84.319
0.0786583				0	0.00675448	79.6169	84.3064
0.0777745				0	0.00613597	79.6086	84.2022
0.0775948				0	0.0061289	79.5096	84.0802
0.0775836				0	0.00546471	79.4709	83.9853
0.0775782				0	0.00441432	79.4514	83.8803
0.0769502				0	0.00371229	79.3325	83.876
0.0768026				0	0.00245511	79.2202	83.8023
0.0766572				0	0.000912095	79.2038	83.8018
0.0764556				0	0	79.1765	83.7467
0.0756875				0	0	79.1095	83.6764
0.0756665				0	0	79.0938	83.6741
0.0755243				0	0	79.0783	83.6655
0.0755079				0	0	79.0389	83.6554
0.0749951				0	0	78.9549	83.6028
0.0747934				0	0	78.8636	83.5533
0.0747934				0	0	78.8631	83.533
0.0747031				0	0	78.8581	83.513
0.0743932				0	0	78.7492	83.4958
0.0743773				0	0	78.7157	83.4772
0.0742636				0	0	78.6446	83.3864
0.0740279				0	0	78.5161	83.3511
0.073973				0	0	78.4924	83.3442
0.0738507				0	0	78.4616	83.2876
0.0738282				0	0	78.3471	82.9554
0.073819				0	0	78.3469	82.9201
0.0735238				0	0	78.209	82.9117
0.0732091				0	0	78.1047	82.8848
0.0731962				0	0	78.0718	82.8064
0.072902				0	0	78.0513	82.7724
0.0726492				0	0	78.0375	82.7232
0.0724966				0	0	77.956	82.6705
0.0723724				0	0	77.9141	82.6606
0.0723169				0	0	77.9141	82.5519
0.0723036				0	0	77.9141	82.5338
0.0720722				0	0	77.9141	82.5156
0.071487				0	0	77.8988	82.5001
0.0711657				0	0	77.8885	82.4823
0.0710569				0	0	77.857	82.4426
0.0706786				0	0	77.8265	82.4391
0.0701417				0	0	77.779	82.2565
0.0700882				0	0	77.779	82.0069
0.069566				0	0	77.7222	82.002
0.068878				0	0	77.6038	81.9105
0.0688137				0	0	77.5927	81.8509
0.0684691				0	0	77.5638	81.8119
0.0684386				0	0	77.5246	81.7653
0.0675869				0	0	77.5161	81.7652
0.0673318				0	0	77.4731	81.7322
0.0672623				0	0	77.4727	81.7211
0.0671623				0	0	77.4727	81.6164
0.0668699				0	0	77.4727	81.5345
0.0665931				0	0	77.3302	81.5345
0.0664496				0	0	77.2511	81.5106
0.0662583				0	0	76.8701	81.4873
0.0654514				0	0	76.8356	81.4188
0.0651591				0	0	76.8202	81.4188
0.0649972				0	0	76.7887	81.307
0.0649603				0	0	76.7678	81.2618
0.0646787				0	0	76.7003	81.2417
0.0645845				0	0	76.6784	81.1406
0.0645313				0	0	76.567	81.0648
0.0642891				0	0	76.5617	81.0638
0.0642132				0	0	76.4396	81.0632
0.0642127				0	0	76.424	81.0482
0.0641675				0	0	76.3753	80.8594
0.0640661				0	0	76.2815	80.8514
0.0640547				0	0	76.2798	80.8471
0.0639688				0	0	76.0977	80.8416
0.0637097				0	0	76.0738	80.8227
0.0635804				0	0	76.06	80.8205
0.0635087				0	0	75.9283	80.7119
0.0634155				0	0	75.9196	80.5725
0.0632821				0	0	75.4042	80.5725
0.0632722				0	0	75.3249	80.5725
0.0629808				0	0	75.2978	80.5
0.0626283				0	0	75.2961	80.4697
0.0624722				0	0	75.283	80.4502
0.0623771				0	0	75.2543	80.4074
0.062268				0	0	75.2336	80.3599
0.0620578				0	0	75.0798	80.3225
0.061873				0	0	74.9635	80.1623
0.0617977				0	0	74.8756	80.1441
0.0615574				0	0	74.853	80.0323
0.0613917				0	0	74.8459	79.977
0.0609554				0	0	74.7611	79.963
0.0607028				0	0	74.4347	79.9575
0.0606816				0	0	74.3926	79.9394
0.0606558				0	0	74.3675	79.9338
0.0603175				0	0	74.2854	79.909
0.0601889				0	0	74.2541	79.803
0.0601653				0	0	74.2269	79.7556
0.0601653				0	0	74.1814	79.739
0.0599862				0	0	74.1582	79.6169
0.0599862				0	0	74.1286	79.6086
0.0599862				0	0	74.1046	79.5214
0.0598203				0	0	74.0542	79.5096
0.0596593				0	0	74.0464	79.4709
0.0596593				0	0	73.986	79.4693
0.0592289				0	0	73.9531	79.4514
0.0590976				0	0	73.9034	79.3325
0.0590913				0	0	73.9034	79.2202
0.0590713				0	0	73.8739	79.2038
0.0590195				0	0	73.867	79.1765
0.0589458				0	0	73.7843	79.1095
0.0589041				0	0	73.7802	79.0938
0.0589039				0	0	73.7659	79.0783
0.0585783				0	0	73.6996	79.0389
0.0582972				0	0	73.6413	78.9681
0.0581183				0	0	73.6117	78.9549
0.0580211				0	0	73.6018	78.8636
0.0579358				0	0	73.5481	78.8631
0.05787				0	0	73.5136	78.8581
0.057374				0	0	73.5136	78.7492
0.0573186				0	0	73.4325	78.7157
0.0572229				0	0	73.4172	78.6446
0.057211				0	0	73.3959	78.5161
0.057122				0	0	73.3764	78.4924
0.0565949				0	0	73.2659	78.4616
0.0564537				0	0	73.2098	78.3471
0.0564518				0	0	73.1977	78.3469
0.0563094				0	0	73.1961	78.2326
0.0562976				0	0	73.1664	78.209
0.0562253				0	0	73.1282	78.1047
0.0560968				0	0	73.0884	78.0718
0.05604				0	0	73.0137	78.0513
0.0556328				0	0	72.943	78.0375
0.0555379				0	0	72.9014	77.956
0.0554086				0	0	72.9014	77.9141
0.0553596				0	0	72.8792	77.9141
0.0551616				0	0	72.859	77.9141
0.0551026				0	0	72.701	77.9141
0.0550778				0	0	72.6333	77.8988
0.0550592				0	0	72.6053	77.8885
0.0548258				0	0	72.548	77.857
0.0546801				0	0	72.4872	77.8265
0.0545964				0	0	72.3618	77.779
0.0545468				0	0	72.2508	77.779
0.0542299				0	0	72.2199	77.7222
0.0541533				0	0	72.1913	77.6281
0.0540435				0	0	72.1853	77.6038
0.054033				0	0	72.1096	77.5927
0.0539608				0	0	72.0686	77.5638
0.0539019				0	0	71.965	77.5246
0.0538847				0	0	71.965	77.5161
0.0538325				0	0	71.9528	77.4731
0.0538307				0	0	71.9412	77.4727
0.0535116				0	0	71.9251	77.4727
0.0534658				0	0	71.9233	77.4727
0.0527307				0	0	71.9148	77.3302
0.0525039				0	0	71.8236	77.2511
0.0523248				0	0	71.7184	76.8701
0.0521388				0	0	71.7168	76.8356
0.0521345				0	0	71.68	76.8202
0.0520301				0	0	71.6659	76.7887
0.0519672				0	0	71.6659	76.7678
0.0517934				0	0	71.6391	76.7003
0.0515892				0	0	71.6306	76.6784
0.051501				0	0	71.5162	76.567
0.0514438				0	0	71.5093	76.5617
0.0513217				0	0	71.4579	76.4396
0.0512624				0	0	71.4096	76.424
0.051074				0	0	71.3298	76.3753
0.0509843				0	0	71.2699	76.2815
0.0509076				0	0	71.2468	76.2798
0.0508969				0	0	71.0957	76.1062
0.0508737				0	0	71.0875	76.0977
0.050828				0	0	71.0875	76.0738
0.0505131				0	0	71.0875	76.06
0.0502938				0	0	71.0837	76.0403
0.0501218				0	0	70.939	75.9283
0.050052				0	0	70.8665	75.9196
0.0500245				0	0	70.74	75.8549
0.0500245				0	0	70.6838	75.6565
0.0500071				0	0	70.6359	75.4042
0.0499608				0	0	70.6354	75.3249
0.0499265				0	0	70.6193	75.2978
0.049924				0	0	70.566	75.2961
0.0496894				0	0	70.4683	75.283
0.0496072				0	0	70.3862	75.2543
0.0495677				0	0	70.3457	75.2336
0.0493432				0	0	70.3286	75.0798
0.0492013				0	0	70.3204	75.0121
0.0490999				0	0	70.1377	74.9635
0.0490918				0	0	70.1099	74.9087
0.0489618				0	0	69.9811	74.8756
0.0487233				0	0	69.8087	74.853
0.0486491				0	0	69.7698	74.8459
0.0484448				0	0	69.7251	74.7611
0.0484218				0	0	69.6663	74.4347
0.0482083				0	0	69.6662	74.3926
0.0480041				0	0	69.513	74.3675
0.0478308				0	0	69.4082	74.2854
0.0474852				0	0	69.3159	74.2541
0.0474325				0	0	69.2102	74.2269
0.0473732				0	0	69.2042	74.1814
0.0471432				0	0	69.1037	74.1582
0.0466602				0	0	68.9918	74.1286
0.0466471				0	0	68.9569	74.1046
0.046629				0	0	68.9478	74.0542
0.0461807				0	0	68.861	74.0464
0.0458447				0	0	68.8593	73.986
0.0458077				0	0	68.7326	73.9531
0.0457974				0	0	68.6568	73.9034
0.0456592				0	0	68.5841	73.9034
0.0456003				0	0	68.5841	73.8739
0.0453577				0	0	68.5762	73.867
0.045301				0	0	68.5682	73.7843
0.0451763				0	0	68.5433	73.7802
0.0448917				0	0	68.4386	73.7659
0.0447814				0	0	68.4301	73.6996
0.0445833				0	0	68.3876	73.6413
0.0443806				0	0	68.3876	73.6117
0.0441297				0	0	68.3738	73.6018
0.0440377				0	0	68.3113	73.5537
0.0440346				0	0	68.2873	73.5481
0.043915				0	0	68.2754	73.5303
0.0438579				0	0	68.2548	73.5136
0.0437761				0	0	68.206	73.5136
0.0435534				0	0	68.1567	73.4325
0.0434912				0	0	67.997	73.4172
0.0434832				0	0	67.997	73.3959
0.0433419				0	0	67.9375	73.3764
0.0433346				0	0	67.9101	73.2659
0.0432951				0	0	67.676	73.2098
0.0432325				0	0	67.6401	73.1977
0.0432325				0	0	67.6035	73.1961
0.0431741				0	0	67.6007	73.1664
0.0430658				0	0	67.532	73.1282
0.042975				0	0	67.532	73.0884
0.0429418				0	0	67.532	73.0137
0.0426676				0	0	67.532	72.943
0.0426396				0	0	67.532	72.9014
0.042604				0	0	67.5198	72.9014
0.0425639				0	0	67.5043	72.8792
0.0423842				0	0	67.4907	72.859
0.0421123				0	0	67.4879	72.701
0.0416227				0	0	67.4116	72.6333
0.0414639				0	0	67.3476	72.6053
0.0414549				0	0	67.3476	72.548
0.0410076				0	0	67.3359	72.4872
0.0409186				0	0	67.2182	72.3618
0.040872				0	0	67.1353	72.2508
0.0408667				0	0	67.1198	72.2199
0.0408587				0	0	67.0209	72.1913
0.0406027				0	0	66.9258	72.1853
0.0403831				0	0	66.7982	72.1096
0.0401468				0	0	66.7917	72.0686
0.0400875				0	0	66.7613	71.965
0.0400537				0	0	66.661	71.965
0.0400468				0	0	66.5916	71.9528
0.039914				0	0	66.5825	71.9412
0.0398314				0	0	66.4997	71.9251
0.0395158				0	0	66.4407	71.9233
0.0391634				0	0	66.359	71.9148
0.0390366				0	0	66.3452	71.8236
0.0390049				0	0	66.3452	71.7184
0.0388793				0	0	66.3403	71.7168
0.0388697				0	0	66.3259	71.68
0.0386961				0	0	66.3096	71.6659
0.038551				0	0	66.2652	71.6659
0.0384928				0	0	66.242	71.6391
0.0383265				0		66.222	71.6306
0.0381834				0		66.2033	71.5162
0.0380503				0		66.1903	71.5093
0.0379108				0		66.1315	71.4579
0.0378771				0		66.0954	71.4096
0.0378504				0		66.0891	71.3298
0.0377359				0		66.05	71.2699
0.0374649				0		66.0384	71.2468
0.037219				0		65.8386	71.0957
0.0371729				0		65.8126	71.0875
0.0371371				0		65.8057	71.0875
0.0371099				0		65.8057	71.0875
0.0370876				0		65.7805	71.0837
0.0368815				0		65.7804	70.939
0.0365386				0		65.7711	70.8665
0.0363809				0		65.7591	70.74
0.0363523				0		65.7204	70.7195
0.036352				0		65.6658	70.6838
0.036327				0		65.6625	70.6359
0.0361993				0		65.655	70.6354
0.0359343				0		65.653	70.6193
0.0357526				0		65.6299	70.566
0.0355311				0		65.5765	70.4683
0.035519				0		65.5498	70.3862
0.0354818				0		65.5393	70.3457
0.0354182				0		65.3978	70.3286
0.0353409				0		65.3978	70.3204
0.0348551				0		65.3978	70.2246
0.0347338				0		65.391	70.1377
0.0346354				0		65.3315	70.1099
0.0345226				0		65.3101	69.9811
0.034477				0		65.2952	69.8115
0.0344056				0		65.2871	69.8087
0.0341012				0		65.2565	69.7698
0.0337824				0		65.0429	69.7251
0.0337689				0		64.9715	69.6814
0.0337077				0		64.9325	69.6663
0.0336954				0		64.9163	69.6662
0.0335705				0		64.9144	69.513
0.0335621				0		64.9144	69.4778
0.0334689				0		64.8753	69.4082
0.0332263				0		64.8722	69.3159
0.0329283				0		64.6907	69.2102
0.0326995				0		64.682	69.2042
0.0326146				0		64.6412	69.1037
0.0325189				0		64.6211	68.9918
0.0325018				0		64.6046	68.9569
0.0323432				0		64.6027	68.9478
0.03228				0		64.5929	68.861
0.0322747				0		64.5526	68.8593
0.0322449				0		64.5378	68.7517
0.0322263				0		64.5336	68.7326
0.0322263				0		64.5336	68.6568
0.0320886				0		64.4593	68.5841
0.0320408				0		64.382	68.5841
0.0320324				0		64.3158	68.5762
0.0319927				0		64.2736	68.5682
0.0319515				0		64.2689	68.5433
0.0318998				0		64.0838	68.4386
0.0318404				0		64.0025	68.4301
0.0318245				0		63.9749	68.3888
0.0318082				0		63.8423	68.3876
0.0317868				0		63.822	68.3876
0.0314597				0		63.7577	68.3738
0.0314505				0		63.7501	68.3113
0.0312081				0		63.6514	68.2873
0.031117				0		63.6514	68.2754
0.0310535				0		63.6514	68.2548
0.0310029				0		63.6429	68.206
0.0307601				0		63.6348	68.1567
0.0307408				0		63.5885	68.1512
0.0306712				0		63.5724	68.1373
0.0304029				0		63.5411	67.997
0.0303193				0		63.4685	67.997
0.0303114				0		63.4589	67.997
0.0302696				0		63.4229	67.9375
0.0302193				0		63.4048	67.9101
0.0301022				0		63.3708	67.676
0.0299502				0		63.36	67.6401
0.029905				0		63.3488	67.6035
0.0296862				0		63.3446	67.6007
0.0295492				0		63.3102	67.532
0.0295222				0		63.3001	67.532
0.0294864				0		63.297	67.532
0.0293449				0		63.2721	67.532
0.0292712				0		63.1995	67.532
0.028744				0		63.1223	67.5198
0.0287401				0		63.0761	67.5043
0.028591				0		63.0181	67.4907
0.0285598				0		63.0128	67.4879
0.028408				0		63.0128	67.4116
0.0283028				0		63.0128	67.3476
0.0282786				0		63.0044	67.3476
0.0278945				0		62.9781	67.3359
0.0278308				0		62.9225	67.2221
0.0277838				0		62.9039	67.2182
0.02778				0		62.8511	67.1353
0.0277568				0		62.8085	67.1198
0.0276298				0		62.7024	67.0209
0.027368				0		62.7012	66.9258
0.0272099				0		62.6892	66.7982
0.0271999				0		62.672	66.7917
0.0269215				0		62.6547	66.7613
0.0268909				0		62.6547	66.661
0.0268734				0		62.6254	66.5916
0.0267026				0		62.5952	66.5825
0.0266408				0		62.4838	66.4997
0.0266298				0		62.4461	66.4407
0.0265285				0		62.4194	66.359
0.0264793				0		62.4144	66.3452
0.0264399				0		62.3225	66.3452
0.0264237				0		62.296	66.3403
0.026404				0		62.2657	66.3259
0.0262578				0		62.137	66.3096
0.0262502				0		62.1358	66.2652
0.0262223				0		62.1336	66.242
0.0260994				0		62.1238	66.2347
0.026023				0		62.1208	66.222
0.0259433				0		62.0295	66.2033
0.0259248				0		61.9986	66.1903
0.025788				0		61.9407	66.1315
0.0254057				0		61.915	66.0954
0.0252455				0		61.8625	66.0891
0.0252345				0		61.8172	66.05
0.024998				0		61.805	66.0384
0.0249422				0		61.7041	66.0384
0.0247461				0		61.6041	65.9394
0.0246082				0		61.6017	65.8386
0.0245964				0		61.5564	65.8126
0.0245865				0		61.5154	65.8057
0.0244529				0		61.4679	65.8057
0.0242655				0		61.4441	65.7805
0.0239276				0		61.4032	65.7804
0.0238991				0		61.3723	65.7711
0.0237587				0		61.3	65.7591
0.0235893				0		61.2178	65.7204
0.0234487				0		61.2009	65.7131
0.0234229				0		61.1389	65.6658
0.0234219				0		61.022	65.6625
0.0231934				0		61.022	65.655
0.0231658				0		61.0131	65.653
0.0231596				0		61.0087	65.6299
0.0231473				0		60.9344	65.5765
0.0231101				0		60.7705	65.5498
0.0230501				0		60.7284	65.5393
0.0230328				0		60.7041	65.3978
0.0228998				0		60.7041	65.3978
0.0228213				0		60.6444	65.3978
0.0227637				0		60.6444	65.391
0.0227425				0		60.6444	65.3315
0.0225342				0		60.5566	65.3101
0.0225294				0		60.4619	65.2952
0.0224804				0		60.4266	65.2871
0.0224753				0		60.4191	65.2565
0.0223139				0		60.4094	65.231
0.0222567				0		60.3928	65.0429
0.0222535				0		60.2875	64.9715
0.0220683				0		60.2586	64.9325
0.0220347				0		60.215	64.9163
0.0220217				0		60.1436	64.9144
0.0220044				0		60.1337	64.9144
0.0218934				0		60.1303	64.8753
0.0217711				0		60.1102	64.8722
0.0216966				0		60.0725	64.6907
0.0215986				0		60.0475	64.682
0.0215826				0		60.0338	64.6412
0.0215724				0		60.022	64.6211
0.0215224				0		60.0177	64.6187
0.0213875				0		60	64.6046
0.02135				0		59.9877	64.6027
0.0212997				0		59.9791	64.5929
0.0212369				0		59.9789	64.5526
0.0212305				0		59.8927	64.5378
0.0212252				0		59.8748	64.5336
0.0212118				0		59.8132	64.5336
0.0209843				0		59.7774	64.4593
0.0208355				0		59.7103	64.382
0.0208004				0		59.694	64.3239
0.0206591				0		59.6896	64.3158
0.0205645				0		59.6797	64.2736
0.0205533				0		59.6702	64.2689
0.0205527				0		59.6607	64.1293
0.0205242				0		59.6177	64.0838
0.0202046				0		59.5377	64.0025
0.0201032				0		59.514	63.9749
0.0199706				0		59.5053	63.9109
0.0198036				0		59.4662	63.8423
0.0197643				0		59.455	63.822
0.0197368				0		59.4327	63.7736
0.0196919				0		59.367	63.7577
0.0196159				0		59.3162	63.7501
0.0196002				0		59.3153	63.6514
0.0195967				0		59.2967	63.6514
0.0195387				0		59.2967	63.6514
0.019465				0		59.2926	63.6429
0.019212				0		59.2907	63.6348
0.0191224				0		59.2335	63.5885
0.0190823				0		59.136	63.5724
0.0190288				0		59.1199	63.5724
0.018825				0		59.1023	63.5522
0.0188144				0		59.0698	63.5411
0.0187953				0		59.0315	63.4685
0.0187748				0		58.992	63.4589
0.0187461				0		58.9829	63.4564
0.0186987				0		58.9719	63.4229
0.0186152				0		58.9008	63.4048
0.0184964				0		58.8501	63.3708
0.0184384				0		58.8011	63.36
0.0184219				0		58.8005	63.3488
0.0183823				0		58.7852	63.3446
0.0183326				0		58.6337	63.3102
0.018318				0		58.6016	63.3001
0.0182837				0		58.5711	63.297
0.0181446				0		58.5547	63.2721
0.0181289				0		58.4894	63.2619
0.018128				0		58.4623	63.1995
0.0181077				0		58.4235	63.1223
0.0180559				0		58.4107	63.0761
0.0179942				0		58.3927	63.0181
0.0179084				0		58.2896	63.0128
0.0178728				0		58.2455	63.0128
0.0178272				0		58.1888	63.0128
0.0177044				0		58.1723	63.0044
0.0176699				0		58.1583	63.0044
0.0176422				0		58.121	62.9781
0.0175632				0		58.1167	62.9225
0.0175449				0		57.9885	62.9039
0.0175243				0		57.9818	62.8511
0.017453				0		57.9374	62.8085
0.0174257				0		57.9035	62.7843
0.0174038				0		57.9032	62.7024
0.0173577				0		57.8999	62.7012
0.0173378				0		57.8709	62.6892
0.0173336				0		57.8377	62.672
0.0171795				0		57.79	62.6609
0.0171223				0		57.7564	62.6547
0.0170765				0		57.7362	62.6547
0.0170666				0		57.6934	62.6254
0.0170263				0		57.6263	62.5952
0.0169493				0		57.6095	62.5004
0.0169341				0		57.5507	62.4838
0.0168377				0		57.5507	62.4461
0.0168223				0		57.5387	62.4194
0.0168084				0		57.4941	62.4144
0.0167023				0		57.4853	62.3225
0.0166418				0		57.4309	62.296
0.016513				0		57.3928	62.2657
0.016505				0		57.3709	62.2147
0.0164844				0		57.2497	62.137
0.0164841				0		57.2194	62.1358
0.0164262				0		57.2173	62.1336
0.0163842				0		57.2112	62.1238
0.0163424				0		57.2023	62.1208
0.0163087				0		57.2018	62.0978
0.0162928						57.1828	62.0295
0.0160955						57.1278	61.9986
0.0159775						57.0974	61.9761
0.0158761						57.0971	61.9611
0.0157903						57.0413	61.9407
0.0156126						57.0413	61.915
0.0156121						57.0242	61.8625
0.0155866						57.0237	61.8172
0.0152575						56.9838	61.805
0.015235						56.9815	61.7041
0.0151064						56.9653	61.6041
0.0150875						56.9505	61.6017
0.0150329						56.9478	61.5564
0.0150189						56.8111	61.5154
0.0150168						56.7315	61.4679
0.0149941						56.7293	61.4441
0.0147866						56.6997	61.4032
0.0147315						56.6358	61.3723
0.014688						56.601	61.3
0.0146209						56.5306	61.2178
0.0144774						56.4627	61.2009
0.0144598						56.4168	61.1389
0.0143888						56.3633	61.022
0.0143773						56.3463	61.022
0.0143655						56.3015	61.0131
0.0143256						56.2209	61.0087
0.0142363						56.1986	60.9344
0.0141951						56.1619	60.9229
0.0141749						56.0466	60.7705
0.0140479						56.0338	60.7434
0.0140451						56.0189	60.7284
0.0140003						56.0035	60.7041
0.0139341						56.001	60.7041
0.0139192						55.9993	60.7041
0.0137632						55.9048	60.6444
0.0136443						55.8857	60.6444
0.0136187						55.876	60.6444
0.0136117						55.8734	60.5566
0.0136111						55.7998	60.4799
0.0135299						55.7543	60.4619
0.013472						55.7493	60.4266
0.0133714						55.7337	60.4191
0.0133505						55.7013	60.4094
0.013323						55.6648	60.3928
0.0133111						55.6497	60.2875
0.0132464						55.5775	60.2586
0.0132						55.574	60.215
0.0130937						55.5646	60.1436
0.0130747						55.5461	60.1337
0.013071						55.5412	60.1303
0.0129816						55.5018	60.1102
0.0129605						55.3269	60.0725
0.0129601						55.2991	60.0475
0.0129385						55.2581	60.0338
0.0129271						55.2531	60.022
0.0128206						55.2236	60.0177
0.0127449						55.172	60.0153
0.0126794						55.1393	60
0.0126648						55.1022	59.9877
0.0126169						55.1015	59.9791
0.0126097						55.0356	59.9789
0.0125608						54.9707	59.8927
0.0125493						54.9601	59.8748
0.0124387						54.8998	59.8132
0.0124011						54.853	59.7774
0.0124008						54.7627	59.7103
0.0123663						54.7411	59.694
0.0123393						54.7124	59.6896
0.0123362						54.6835	59.6797
0.0123305						54.6737	59.6702
0.0122963						54.6343	59.6607
0.0122937						54.6329	59.6177
0.0122671						54.6264	59.5377
0.0122642						54.5482	59.514
0.012156						54.5482	59.5053
0.0120209						54.4291	59.4662
0.0119747						54.426	59.4662
0.011934						54.4059	59.4662
0.0119209						54.3337	59.455
0.0119171						54.3209	59.4327
0.0118707						54.2983	59.367
0.0117724						54.2761	59.3162
0.0117712						54.2306	59.3153
0.0117383						54.2271	59.2967
0.011721						54.1952	59.2967
0.0117002						54.1873	59.2926
0.0116994						54.1781	59.2907
0.0116045						54.1632	59.2335
0.0115734						54.1082	59.136
0.0115707						54.0607	59.1199
0.0115261						54.0587	59.1023
0.0113709						54.054	59.0698
0.011356						54.0138	59.0315
0.0112634						54.0084	58.992
0.0111781						53.991	58.9829
0.0110964						53.9593	58.9719
0.0110737						53.9305	58.9008
0.0109283						53.9294	58.8501
0.0109196						53.9134	58.8011
0.0109036						53.8772	58.8005
0.010882						53.8758	58.7852
0.01088						53.8597	58.6944
0.0108443						53.8454	58.6337
0.0107777						53.8423	58.6016
0.0107454						53.7156	58.5711
0.0107384						53.6759	58.5547
0.010726						53.6533	58.4894
0.010714						53.6418	58.4623
0.0107019						53.6033	58.4235
0.0106638						53.5951	58.4203
0.0106319						53.5936	58.4107
0.0105918						53.5832	58.3927
0.0105582						53.5832	58.3155
0.0105569						53.5808	58.2896
0.0105444						53.5631	58.2455
0.0105415						53.468	58.1888
0.0104985						53.4319	58.1723
0.0104834						53.4201	58.1583
0.0104699						53.3704	58.121
0.0104555						53.3676	58.1167
0.0104039						53.2955	58.0821
0.0103894						53.2689	57.9885
0.010384						53.2592	57.9818
0.0103649						53.2026	57.9374
0.0103286						53.2024	57.9035
0.0103212						53.1977	57.9032
0.0103138						53.1943	57.8999
0.0103075						53.189	57.8709
0.0102617						53.1564	57.8377
0.0102548						53.0819	57.79
0.0102293						53.0603	57.7564
0.0101953						53.0118	57.7362
0.0101942						52.9947	57.6934
0.0101835						52.9941	57.6263
0.0101508						52.9782	57.6095
0.0101014						52.949	57.5507
0.0100741						52.9238	57.5507
0.00995806						52.9191	57.5387
0.00995435						52.8691	57.4941
0.00981377						52.8448	57.4853
0.00974986						52.8448	57.4309
0.00972318						52.844	57.3928
0.00971584						52.8412	57.3709
0.00967085						52.8018	57.2497
0.00956489						52.8018	57.2242
0.00954842						52.8018	57.2194
0.00945963						52.8018	57.2173
0.00936803						52.7541	57.2112
0.00931432						52.7526	57.2023
0.00921315						52.7296	57.2018
0.00919215						52.658	57.1828
0.00908687						52.6532	57.1278
0.00906771						52.635	57.0974
0.00902605						52.6332	57.0971
0.00902605						52.6332	57.0413
0.00899921						52.5321	57.0413
0.0089791						52.4392	57.0242
0.00894623						52.4333	57.0237
0.00894095						52.4221	56.9838
0.00887699						52.3885	56.9815
0.00886527						52.3488	56.9653
0.00886347						52.3465	56.9505
0.00872117						52.3444	56.9478
0.00871469						52.3241	56.9155
0.00871311						52.2993	56.8111
0.00869602						52.2637	56.7315
0.00864759						52.2634	56.7293
0.00860838						52.2576	56.7293
0.00854845						52.2496	56.6997
0.00854014						52.1743	56.6358
0.00850928						52.1633	56.6279
0.00846389						52.1321	56.601
0.00842121						52.0763	56.5306
0.00842121						52.0737	56.4627
0.0083374						52.0437	56.451
0.00833327						52.0437	56.4168
0.00829877						52.0249	56.3917
0.00829042						52.0173	56.3633
0.00826592						52.0162	56.3463
0.00825378						52.0149	56.3015
0.00820774						52.0091	56.2605
0.00814637						51.9686	56.2209
0.00813729						51.9279	56.1986
0.00812045						51.8903	56.1619
0.00805713						51.8765	56.0466
0.00803013						51.8619	56.0338
0.00801918						51.8418	56.0189
0.00798221						51.7899	56.0035
0.00789054						51.7891	56.001
0.00785536						51.7772	55.9993
0.00777633						51.7676	55.9048
0.00775511						51.7245	55.8857
0.00766906						51.724	55.876
0.00766849						51.7228	55.8734
0.0076372						51.7127	55.7998
0.00755421						51.6959	55.7543
0.00753729						51.6061	55.7493
0.00740583						51.5585	55.7337
0.00722276						51.5338	55.7013
0.00721834						51.5226	55.6648
0.0072053						51.4766	55.6497
0.00716181						51.475	55.5775
0.00714963						51.475	55.574
0.00705026						51.4211	55.5646
0.00698484						51.3909	55.5461
0.00693661						51.3453	55.5412
0.00691191						51.3414	55.5018
0.00690547						51.3414	55.3269
0.00688648						51.3414	55.2991
0.0068734						51.2912	55.2581
0.00671795						51.2476	55.2531
0.00662956						51.232	55.2236
0.00659866						51.1607	55.172
0.00658737						51.1454	55.1393
0.00658416						51.0503	55.1022
0.00651876						51.0483	55.1015
0.00651553						51.0387	55.0356
0.00644811						51.0095	54.9707
0.00641871						51.0019	54.9601
0.00639654						50.9737	54.8998
0.00639654						50.9693	54.853
0.00638273						50.9651	54.7627
0.00634459						50.9553	54.7414
0.00632786						50.9307	54.7411
0.00631919						50.923	54.7124
0.00621318						50.9206	54.6835
0.00614423						50.8704	54.6737
0.00610125						50.8177	54.6343
0.00607341						50.7821	54.6329
0.00593916						50.7763	54.6264
0.00593645						50.7762	54.5482
0.00593645						50.7347	54.5482
0.00592142						50.6823	54.4375
0.0059127						50.6731	54.4291
0.00589735						50.6557	54.426
0.00587534						50.6082	54.4059
0.00575056						50.602	54.3337
0.00574946						50.5943	54.3209
0.00573342						50.5693	54.3032
0.00566005						50.5423	54.2983
0.0056556						50.5413	54.2761
0.00557726						50.5022	54.2306
0.00547419						50.464	54.2271
0.00547064						50.4363	54.1952
0.00544654						50.4238	54.1873
0.00543371						50.4067	54.1781
0.00542933						50.3366	54.1632
0.0054052						50.3119	54.1082
0.00532248						50.3072	54.0927
0.0053007						50.3024	54.0607
0.00512857						50.2978	54.0587
0.00512255						50.2852	54.054
0.00511655						50.2783	54.0138
0.00508923						50.2705	54.0084
0.00504005						50.2649	53.991
0.00498412						50.2448	53.9593
0.0049753						50.2296	53.9305
0.00490751						50.2242	53.9294
0.0049012						50.2044	53.9134
0.00489047						50.1872	53.8772
0.00484273						50.1225	53.8758
0.00469618						50.1027	53.8597
0.00469615						50.0994	53.8454
0.00468224						50.0486	53.8423
0.00466855						50.0306	53.7156
0.00463258						50.0126	53.6759
0.00452146						50.0123	53.6533
0.00451559						49.9802	53.6418
0.00451424						49.9562	53.6033
0.00445147						49.9461	53.5951
0.00442618						49.9461	53.5936
0.00440663						49.9332	53.5832
0.00438191						49.895	53.5832
0.00436967						49.8816	53.5808
0.00430213						49.8724	53.5631
0.00428871						49.8433	53.4943
0.00427021						49.8428	53.468
0.00426696						49.8412	53.4319
0.00412532						49.838	53.4201
0.00409889						49.835	53.3704
0.00406462						49.835	53.3676
0.00399011						49.8036	53.2955
0.00382365						49.7984	53.2689
0.00381251						49.7683	53.2592
0.0037097						49.7557	53.2026
0.0037012						49.7488	53.2024
0.00365207						49.713	53.1977
0.00363536						49.6767	53.1943
0.0036111						49.6674	53.189
0.0035694						49.6533	53.1564
0.00353569						49.5854	53.0819
0.00348112						49.5715	53.0603
0.00336801						49.5715	53.0118
0.00317833						49.5715	52.9947
0.00301224						49.5522	52.9941
0.00277577						49.5297	52.9782
0.0027175						49.5053	52.949
0.00240193						49.4907	52.9238
0.00223184						49.4717	52.9191
0.0018859						49.4632	52.8691
0.00184374						49.4403	52.8448
0						49.4183	52.8448
0						49.4144	52.844
0						49.2863	52.8412
0						49.2589	52.8018
0						49.2213	52.8018
0						49.2006	52.8018
0						49.1074	52.8018
0						49.1074	52.7541
0						49.0748	52.7526
0						49.0748	52.7296
0						49.0748	52.6712
0						49.0748	52.658
0						49.0748	52.6532
0						49.0241	52.635
0						48.9878	52.6332
0						48.9785	52.6332
0						48.9765	52.5564
0						48.9122	52.5321
0						48.8466	52.4392
0						48.8406	52.4333
0						48.8334	52.4221
0						48.8157	52.4221
0						48.7969	52.3885
0						48.7793	52.3488
0						48.7734	52.3465
0						48.7659	52.3444
0						48.7659	52.3241
0						48.7153	52.2993
0						48.6909	52.2637
0						48.6674	52.2634
0						48.581	52.2576
0						48.5779	52.2496
0						48.5779	52.1743
0						48.5614	52.1633
0						48.5613	52.1321
0						48.5295	52.0763
0						48.5118	52.0737
0						48.4944	52.0437
0						48.4621	52.0437
0						48.4479	52.0249
0						48.4475	52.0173
0						48.4362	52.0162
0						48.4307	52.0149
0						48.4041	52.0091
0						48.4	51.9913
0						48.3883	51.9686
0						48.3883	51.9279
0						48.3883	51.8903
0						48.3628	51.8765
0						48.3155	51.8619
0						48.3089	51.8418
0						48.2765	51.7899
0						48.2643	51.7891
0						48.2452	51.7772
0						48.17	51.7676
0						48.1476	51.7245
0						48.1187	51.724
0						48.0733	51.7228
0						48.0608	51.7164
0						48.033	51.7127
0						48.0133	51.6959
0						48.0105	51.6564
0						48.0072	51.6061
0						47.9967	51.5585
0						47.9609	51.5338
0						47.931	51.5226
0						47.9275	51.4766
0						47.8139	51.475
0						47.808	51.475
0						47.8046	51.4211
0						47.7676	51.3909
0						47.7526	51.3453
0						47.7219	51.3414
0						47.7185	51.3414
0						47.6865	51.3414
0						47.6707	51.2912
0						47.6434	51.2476
0						47.6095	51.232
0						47.6078	51.1607
0						47.6057	51.1454
0						47.6041	51.0503
0						47.5768	51.0483
0						47.5539	51.0387
0						47.5514	51.0095
0						47.5479	51.0019
0						47.5205	50.9737
0						47.5192	50.9693
0						47.5087	50.9651
0						47.479	50.9553
0						47.4736	50.9307
0						47.4528	50.923
0						47.4422	50.9206
0						47.4288	50.8704
0						47.4173	50.8177
0						47.3815	50.8175
0						47.3379	50.7821
0						47.3078	50.7763
0						47.2863	50.7762
0						47.2839	50.7347
0						47.2809	50.6823
0						47.2683	50.6731
0						47.2368	50.6557
0						47.2235	50.6082
0						47.2217	50.602
0						47.1882	50.5943
0						47.1536	50.5693
0						47.1244	50.5423
0						47.0552	50.5413
0						47.0457	50.5022
0						47.0455	50.464
0						47.0175	50.4363
0						47.0148	50.4238
0						46.8701	50.4067
0						46.8664	50.3366
0						46.8346	50.3119
0						46.8269	50.3072
0						46.7963	50.3024
0						46.728	50.2978
0						46.706	50.2852
0						46.6556	50.2783
0						46.6072	50.2705
0						46.6025	50.2649
0						46.5807	50.2448
0						46.5757	50.24
0						46.4799	50.2296
0						46.4367	50.2242
0						46.4255	50.2044
0						46.397	50.1872
0						46.3918	50.1225
0						46.3824	50.1027
0						46.3747	50.0994
0						46.3611	50.0486
0						46.3217	50.0306
0						46.3158	50.0126
0						46.3048	50.0123
0						46.3017	49.9802
0						46.2672	49.9562
0						46.2287	49.9461
0						46.1635	49.9461
0						46.1479	49.9344
0						46.1455	49.9332
0						46.1183	49.895
0						46.0974	49.8816
0						46.0918	49.8724
0						46.08	49.8433
0						46.0767	49.8428
0						46.0639	49.8412
0						46.0485	49.838
0						46.0233	49.835
0						45.9968	49.835
0						45.9889	49.8036
0						45.9795	49.7984
0						45.9788	49.7867
0						45.9163	49.7683
0						45.9122	49.7557
0						45.8891	49.7488
0						45.8589	49.7147
0						45.8435	49.713
0						45.8062	49.6767
0						45.7792	49.6674
0						45.7658	49.6533
0						45.7638	49.5854
0						45.7587	49.5715
0						45.7559	49.5715
0						45.713	49.5715
0						45.6754	49.5522
0						45.6035	49.5297
0						45.5633	49.5053
0						45.5555	49.4907
0						45.5496	49.4738
0						45.5386	49.4717
0						45.506	49.4632
0						45.5009	49.4403
0						45.4075	49.4183
0						45.402	49.4144
0						45.3906	49.2863
0						45.386	49.2589
0						45.367	49.2213
0						45.3476	49.2006
0						45.3136	49.1074
0						45.3085	49.1074
0						45.3083	49.0748
0						45.2737	49.0748
0						45.2655	49.0748
[truncated: 15,216 more rows]
